# Supplementary material for: Differential Gene Expression in Articular Cartilage and Subchondral Bone of Neonatal and Adult Horses
Source: Genes (Basel). 2019 Sep 25;10(10):745. doi: 10.3390/genes10100745 (PMC6826356; doi:10.3390/genes10100745)
Supplement: Supplementary file 1 [file genes-10-00745-s001.zip]

Archive with 10 entries (9 files):
- genes-578415-sup/
- genes-578415-sup/Supplemental Figures.docx
- genes-578415-sup/Table S1 v2a.xlsx
- genes-578415-sup/Table S2 v2.xlsx
- genes-578415-sup/Table S3 v2.xlsx
- genes-578415-sup/Table S4.xlsx
- genes-578415-sup/Table S5.xlsx
- genes-578415-sup/Table S6.xlsx
- genes-578415-sup/Table S7.xlsx
- genes-578415-sup/Table S8.xlsx
