# Supplementary material for: Differential Gene Expression in Articular Cartilage and Subchondral Bone of Neonatal and Adult Horses
Source: Genes (Basel). 2019 Sep 25;10(10):745. doi: 10.3390/genes10100745 (PMC6826356; doi:10.3390/genes10100745)
Supplement: Supplementary file 1 [file genes-10-00745-s001.zip › genes-578415-sup/Table S1 v2a.xlsx]

## Sheet: Samples
Table S1: Description of samples and relevant metadata
Horse	Tissue	Sampled_location	Sequence_ID	RQN or average Q-score	Total # Reads	# Reads post-trimming	# Reads in transcripts	% Reads in transcripts	Counts_ID	Assigned location	ageSex	ageGroup	Sex	sequencer	Year
1	AC0	F	01_01dC_F_AC0	not measured+	35690036	35668160	30743297	86.1397	01_H1_AC0_F	F	01dC	Foal	M	IL	2016
		H	02_01dC_H_AC0	not measured	31978008	31960471	28009064	87.5885	02_H__H	H	01dC	Foal	M	IL	2016
		S	03_01dC_S_AC0	not measured	37298921	37270896	31787888	85.2247	03_H__S	S	01dC	Foal	M	IL	2016
2	AC0	F	04_03dF_F_AC0	6.4 (RQN*)	23130660	23116524	20331793	87.8998	04_H2_AC0_F	F	03dF	Foal	F	IL	2018
		H	05_03dF_H_AC0	6.3 (RQN)	24419492	24405539	21743801	89.0428	05_H2_AC0_H	H	03dF	Foal	F	IL	2018
		S - deep	06_03dF_S_ACD	8.1 (RQN)	16265797	16256825	14240736	87.5502	06_H2_AC0_S	S	03dF	Foal	F	IL	2018
		S - superficial	07_03dF_S_ACS	8.5 (RQN)	23329981	23315711	20364881	87.2906
3	AC0	F	08_01wC_F_AC0	8.1 (RQN)	21250994	21242564	18192873	85.6095	07_H3_AC0_F	F	01wC	Foal	M	IL	2018
		H	09_01wC_H_AC0	8.1 (RQN)	23233841	23225293	19296661	83.0541	08_H3_AC0_H	H	01wC	Foal	M	IL	2018
		S - deep	10_01wC_S_ACD	7.9 (RQN)	24906621	24893632	21399806	85.9201	09_H3_AC0_S	S	01wC	Foal	M	IL	2018
		S - superficial	11_01wC_S_ACS	7.3 (RQN)	27476121	27463821	23747482	86.4295
4	AC0	F	12_02wC_F_AC0	not measured	32264869	32243208	28231543	87.4993	10_H4_AC0_F	F	02wC	Foal	M	IL	2016
		H	13_02wC_H_AC0	not measured	34429180	34408326	30017183	87.1853	11_H4_AC0_H	H	02wC	Foal	M	IL	2016
		S	14_02wC_S_AC0	not measured	34434826	34416448	30276158	87.9231	12_H4_AC0_S	S	02wC	Foal	M	IL	2016
5	AC0	F	15_03wC_F_AC0	not measured	35471509	35454400	31202660	87.9654	13_H5_AC0_F	F	03wC	Foal	M	IL	2016
		H	16_03wC_H_AC0	not measured	35824132	35801209	31104572	86.8258	14_H5_AC0_H	H	03wC	Foal	M	IL	2016
		S	17_03wC_S_AC0	not measured	34651718	34631287	30298366	87.4368	15_H5_AC0_S	S	03wC	Foal	M	IL	2016
6	AC0	F	18_04wC_F_AC0	not measured	32293176	32274649	28071529	86.9271	16_H6_AC0_F	F	04wC	Foal	M	IL	2016
		H	19_04wC_H_AC0	not measured	30250887	30232325	26221749	86.6809	17_H6_AC0_H	H	04wC	Foal	M	IL	2016
		S	20_04wC_S_AC0	not measured	29967229	29951545	25867465	86.3192	18_H6_AC0_S	S	04wC	Foal	M	IL	2016
7	AC0	F	21_08yF_F_AC0	not measured	11367588	11361150	9576095	84.2403	19_H7_AC0_F	F	08yF	Adult	F	IL	2018
		H	22_08yF_H_AC0	not measured	19580184	19571266	17020948	86.9295	20_H7_AC0_H	H	08yF	Adult	F	IL	2018
		S	lost	NA
8	AC0	F	23_09yF_u_AC0	34.62 (Q-score&)	34951897	33074246	30263378	86.5858	21_H8_AC0_S	S	09yF	Adult	F	MN	2012
		H
		S
9	AC0	F	24_10yG_u_AC0	34.49 (Q-score)	35427063	34901694	31289470	88.3208	22_H9_AC0_F	F	10yG	Adult	M	MN	2012
		H
		S
10	AC0	F	25_10yM_u_AC0	34.93 (Q-score)	27397226	25549464	23618673	86.2083	23_H10_AC0_F	F	10yM	Adult	M	MN	2012
		H
		S
11	AC0	H	26_12yG_H_AC0	8.9 (RQN)	23128575	23117988	20442093	88.3846	24_H11_AC0_H	H	12yG	Adult	M	IL	2018
		S	27_12yG_S_AC0	8.5 (RQN)	24098885	24086385	20707194	85.9259	25_H11_AC0_S	S	12yG	Adult	M	IL	2018
		F	lost	NA
12	AC0	F	28_12yG_u_AC0	34.5 (Q-score)	40899284	38758062	35251939	86.1921	26_H12_AC0_H	H	12yG	Adult	M	MN	2012
		H
		S
1	SCB	F	29_01dC_F_SCB	not measured	29197808	29183059	23517020	80.5438	27_H1_SCB_F	F	01dC	Foal	M	IL	2016
		H	30_01dC_H_SCB	not measured	27327729	27311333	22901382	83.8027	28_H1_SCB_H	H	01dC	Foal	M	IL	2016
		S	31_01dC_S_SCB	not measured	30046168	30024410	24589382	81.8387	29_H1_SCB_S	S	01dC	Foal	M	IL	2016
2	SCB	F	32_03dF_F_SCB	6.6 (RQN)	13470601	13466806	11001684	81.6718	30_H2_SCB_F	F	03dF	Foal	F	IL	2018
		H	33_03dF_H_SCB	6.3 (RQN)	14743583	14739732	11949232	81.047	31_H2_SCB_H	H	03dF	Foal	F	IL	2018
		S	34_03dF_S_SCB	7.6 (RQN)	25678502	25670256	21213253	82.6109	32_H2_SCB_S	S	03dF	Foal	F	IL	2018
3	SCB	F	35_01wC_F_SCB	7.5 (RQN)	17930074	17924386	15261343	85.1159	33_H3_SCB_F	F	01wC	Foal	M	IL	2018
		H	36_01wC_H_SCB	8.3 (RQN)	24676724	24669832	20596359	83.4647	34_H3_SCB_H	H	01wC	Foal	M	IL	2018
		S	37_01wC_S_SCB	7.3 (RQN)	20763083	20756177	16646460	80.1734	35_H3_SCB_S	S	01wC	Foal	M	IL	2018
4	SCB	F	38_02wC_F_SCB	not measured	32683588	32668014	26767077	81.8976	36_H4_SCB_F	F	02wC	Foal	M	IL	2016
		H	39_02wC_H_SCB	not measured	33678698	33665252	27094946	80.4513	37_H4_SCB_H	H	02wC	Foal	M	IL	2016
		S	40_02wC_S_SCB	not measured	38311867	38294963	30284460	79.0472	38_H4_SCB_S	S	02wC	Foal	M	IL	2016
5	SCB	F	41_03wC_F_SCB	not measured	27605100	27588754	23285457	84.352	39_H5_SCB_F	F	03wC	Foal	M	IL	2016
		H	42_03wC_H_SCB	not measured	29290444	29278069	24406633	83.3263	40_H5_SCB_H	H	03wC	Foal	M	IL	2016
		S	43_03wC_S_SCB	not measured	37931814	37911851	29820723	78.6167	41_H5_SCB_S	S	03wC	Foal	M	IL	2016
6	SCB	F	44_04wC_F_SCB	not measured	30534224	30519850	24847954	81.3774	42_H6_SCB_F	F	04wC	Foal	M	IL	2016
		H	45_04wC_H_SCB	not measured	33100502	33083143	26588430	80.3264	43_H6_SCB_H	H	04wC	Foal	M	IL	2016
		S	46_04wC_S_SCB	not measured	38024152	38004854	29539379	77.6858	44_H6_SCB_S	S	04wC	Foal	M	IL	2016
7	SCB	F	47_08yF_F_SCB	not measured	21697855	21691194	18111600	83.4718	45_H7_SCB_F	F	08yF	Adult	F	IL	2018
		H	48_08yF_H_SCB	not measured	28691733	28681442	23680096	82.5328	46_H7_SCB_H	H	08yF	Adult	F	IL	2018
		S	49_08yF_S_SCB	not measured	20658004	20647378	17512598	84.7739	47_H7_SCB_S	S	08yF	Adult	F	IL	2018
8	SCB	F	50_09yF_u_SCB	35.13 (Q-score)	40398160	39864623	31991638	79.1908	48_H8_SCB_F	F	09yF	Adult	F	MN	2012
		H
		S
9	SCB	F	51_10yG_u_SCB	35.17 (Q-score)	39844799	39311887	31595187	79.2956	49_H9_SCB_F	F	10yG	Adult	M	MN	2012
		H
		S
10	SCB	F	52_10yM_u_SCB	35.18 (Q-score)	41914800	41312477	33611890	80.191	50_H10_SCB_S	S	10yM	Adult	M	MN	2012
		H
		S
11	SCB	F	53_12yG_F_SCB	8.2 (RQN)	25764957	25756343	20807806	80.7601	51_H11_SCB_F	F	12yG	Adult	M	IL	2018
		H	54_12yG_H_SCB	6.0 (RQN)	23984420	23975309	19814180	82.6127	52_H11_SCB_H	H	12yG	Adult	M	IL	2018
		S	55_12yG_S_SCB	8.0 (RQN)	18616500	18609142	14473178	77.7438	53_H11_SCB_S	S	12yG	Adult	M	IL	2018
12	SCB	F	56_12yG_u_SCB	35.08 (Q-score)	34007310	33537266	27564664	81.0551	54_H12_SCB_H	H	12yG	Adult	M	MN	2012
		H
		S
* RQN = RNA quality score; generated by AATI, generally lower than RIN scores
&Samples for which a Q score is reported had a preferred RIN > 7 and an absolute minimum RIN > 6
+ Samples run in 2016 were evaluated by gel and were not run on a bioanalyzer, so RQN/RIN/Q-score was not reported. See the tab labeled gel images to see gels for these samples.

## Sheet: Gels
											•100bp ladder ThermoFisher # SM0243 (2ul load)
											•1: 6 MO cartilage stifle
											•2: 6 MO SCB
											•3: 4wk QH M cartilage Fetlock
											•4: 4wk QH M cartilage Stifle
											•5: 4wk QH M cartilage Hock
											•120 const V, 1X TBE
											•1: #1 SCB Fetlock 4wk QH M
											•2: #2 SCB Stifle 4wk QH M (A)
											•3: #2 SCB stifle 4wk QH M (B)
											•4: #2 SCB Stifle 4wk QH M (C)
											•5: #3 SCB Hock 4wk QH M
											•6: #4 SCB fetlock 2wk QH M
											•7: #5 SCB Stifle 2wk QH M
											•8: #6 SCB Hock 2wk QH M
											•9: #7 SCB Fetlock 3wk colt
											•10: #8 SCB Stifle 3wk colt
											•11: #9 SCB Hock 3wk colt
											•12: #10 SCB fetlock 1d paint S
											•13: #11 SCB Stifle 1d paint S
											•14: #12 SCB Hock 1d paint S
												•Total RNA – 200ng/well load (5ul); 1% agarose gel in 1X TBE
												•2min on 95C, immediately 5min on ice
												•100bp ladder ThermoFisher # SM0243 (2ul load)
												•120 const V, 1X TBE, 20min
												1: #4 Cartilage fetlock 2wk QH-repeat
												2: #5 Cartilage Stifle 2wk QH
												3: #6 Cartilage Hock 2wk QH
												4: #7 Cartilage fetlock 3wk QH
												5: #8 Cartilage Stifle 3wk QH
												6: #9 Cartilage Hock 3wk QH (A)
												7: #9 Cartilage Hock 3wk QH (B)
												8: #10 Cartilage fetlock 1 day paint S
												9: #11 Cartilage stifle 1 day paint S
												10: #12 Cartilage Hock 1 day paint S
												•Total RNA – 200ng/well load (5ul); 1% agarose gel in 1X TBE
												•2min on 95C, immediately 5min on ice
												•100bp ladder ThermoFisher # SM0243 (2ul load)
												•120 const V, 1X TBE, 20min
