# Supplementary material for: Differential Gene Expression in Articular Cartilage and Subchondral Bone of Neonatal and Adult Horses
Source: Genes (Basel). 2019 Sep 25;10(10):745. doi: 10.3390/genes10100745 (PMC6826356; doi:10.3390/genes10100745)
Supplement: Supplementary file 1 [file genes-10-00745-s001.zip › genes-578415-sup/Table S2 v2.xlsx]

## Sheet: Articular Cartilage
Table S2: Genes found to be differentially expressed in articular cartilage with fold change > |1.5|. downNeo = downregulared in foals compared to adults; upNeo = upregulated in foals compared to adults.
		Fold Change (fc) for each location in neonates compared to adults					Raw p-value (rawP) for each location in neonates compared to adults				False Discovery Rate (FDR) for each location in neonates compared to adults
ENTREZID	SYMBOL	fetlock fc	hock fc	stifle fc	direction		fetlock rawP	hock rawP	stifle rawP		fetlock FDR	hock FDR	stifle FDR
791235	MYH1	-10.3467	-31.3746	-3.82506	downNeo		0.00126878	2.53361e-06	0.0712781		0.0286916	0.000285291	0.422731
791236	MYH2	-27.5896	-40.7583	-16.3535	downNeo		1.58953e-08	2.36901e-10	9.01671e-07		1.00507e-05	3.24554e-07	0.00017647
791241	COL2A1	30.4401	24.6254	127.398	upNeo		5.4008e-06	2.48797e-06	7.03258e-08		0.000667588	0.000284044	3.07806e-05
791249	ESR1	-6.62783	-13.3677	-25.9416	downNeo		0.00173458	1.0074e-05	5.01105e-06		0.0352546	0.00077754	0.00058844
100009713	COL9A2	13.531	5.50849	11.9968	upNeo		3.09091e-09	1.1374e-06	2.50485e-08		2.82303e-06	0.000165476	1.52517e-05
100033835	GPX3	-3.56865	-4.33671	-7.33698	downNeo		0.00141429	6.27312e-05	6.40852e-06		0.0308896	0.00280245	0.000707088
100033850	SMAD1	1.0953	3.15976	2.70293	upNeo		0.964996	3.60092e-05	0.00218686		0.999996	0.00194734	0.041182
100033855	SOD1	-2.02107	-2.55519	-1.88747	downNeo		0.0389461	0.000597246	0.0994474		0.283307	0.0155606	0.520177
100033868	MAOB	-8.33157	-8.71438	-32.4411	downNeo		0.00618175	0.00210665	9.51331e-05		0.0809785	0.0386236	0.0045202
100033887	S100A6	-3.97956	-5.1786	-6.17044	downNeo		0.0057616	0.000335066	0.000661514		0.0778314	0.0102	0.0179757
100033890	RUNX2	30.5565	26.7646	19.937	upNeo		2.84502e-07	7.85395e-08	6.2585e-06		9.54534e-05	2.19635e-05	0.00069993
100033925	CCL5	-1.50581	-7.02302	-1.38634	downNeo		0.510022	3.01947e-05	0.614586		0.999996	0.00172523	0.999974
100033948	MMP2	3.45334	10.0844	6.41116	upNeo		0.0417001	6.18752e-05	0.00400191		0.295878	0.00278693	0.0620674
100033957	FLT1	2.39941	5.54191	14.8229	upNeo		0.127339	0.000648648	1.74086e-05		0.587543	0.0166882	0.00136937
100033959	KDR	2.26114	6.28193	4.36824	upNeo		0.161867	0.000306857	0.0114469		0.673525	0.00953636	0.127674
100033960	FGF1	-34.6095	-47.7418	-15.4003	downNeo		3.2131e-07	9.98295e-09	3.92683e-05		0.000101584	4.82705e-06	0.00258228
100033970	GFAP	12.9679	3.12648	6.94639	upNeo		0.000356623	0.0685231	0.00803009		0.0119094	0.432685	0.0993339
100033980	AR	-4.35004	-5.14647	-4.52968	downNeo		0.000334501	1.74642e-05	0.00047517		0.0113152	0.00115306	0.0143522
100033992	GSDME	2.23661	8.9101	1.24711	upNeo		0.253213	0.00066545	0.770655		0.86941	0.0169876	0.999974
100034012	S100A10	-3.27794	-2.10774	-3.46625	downNeo		0.000502085	0.034747	0.000532639		0.0151455	0.277205	0.015471
100034026	PGFS	-13.6392	-18.6391	-27.7217	downNeo		0.00502035	0.000675621	0.0011735		0.0709059	0.0171408	0.0267267
100034063	IGFBP5	-1.46995	-1.88377	-8.51103	downNeo		0.557997	0.280119	0.000629157		0.999996	0.996915	0.0174754
100034072	VDR	126.05	46.0742	10.2137	upNeo		2.45498e-09	1.77977e-08	0.000374512		2.43232e-06	7.90796e-06	0.0121848
100034079	GPX5	15.9442	12.1596	9.61646	upNeo		5.49556e-06	4.79532e-06	0.000195463		0.000674231	0.000453075	0.00749045
100034086	PDE3A	5.60515	4.07889	2.20966	upNeo		0.00055616	0.00179375	0.15706		0.0164152	0.0342899	0.670114
100034099	PRKAG3	-7.96699	-5.63315	-8.12373	downNeo		1.97115e-05	6.15124e-05	4.12172e-05		0.00158077	0.0027782	0.00263662
100034120	DCN	-4.52879	-4.58648	-5.25853	downNeo		0.000224146	5.07066e-05	0.00013493		0.00862988	0.00243747	0.00580695
100034134	TIMP2	-4.24433	-3.42804	-2.84518	downNeo		0.000263886	0.000642474	0.0142266		0.00959799	0.0165553	0.14861
100034168	TACR2	-10.5437	-4.64873	-8.33313	downNeo		0.000108319	0.0035926	0.000747211		0.00529988	0.056955	0.0200068
100034172	CLU	-7.45497	-7.45834	-21.1917	downNeo		1.31814e-06	2.0461e-07	2.17163e-09		0.000231629	4.36855e-05	2.38011e-06
100034186	GSN	-4.08665	-3.81306	-3.04506	downNeo		0.000583793	0.000338645	0.0109721		0.0170169	0.0102153	0.124487
100034203	B2M	-3.5089	-4.41212	-5.04212	downNeo		0.00117797	3.25724e-05	8.84469e-05		0.0271991	0.00180909	0.00427667
100034208	HAPLN1	3.67717	3.01983	5.5009	upNeo		0.000321544	0.000894487	1.35996e-05		0.0110213	0.0206617	0.00113783
100034249	MILL	4.38926	3.109	4.02003	upNeo		0.000185374	0.00171472	0.000807825		0.00757802	0.0333215	0.0209474
100037402	COL4A3	-8.46937	-9.63878	-10.5941	downNeo		0.00310699	0.000626266	0.00226294		0.0510789	0.0162139	0.042037
100049010	MRGPRF	-7.66582	-6.57848	-5.4357	downNeo		4.43231e-05	3.02925e-05	0.000917684		0.00283248	0.00172523	0.0228587
100049793	SCN4A	8.31626	3.31775	-1.16839	split		0.000540116	0.0282425	0.824046		0.016057	0.241979	0.999974
100049813	C15H2orf40	-8.20721	-12.2076	-22.1693	downNeo		9.21391e-07	5.51129e-09	2.7813e-09		0.000183001	3.0977e-06	2.85778e-06
100049870	PTPRE	-1.76418	-2.14082	-5.08525	downNeo		0.193217	0.0193934	2.84783e-06		0.750711	0.187105	0.000379578
100049922	COL11A1	13.0452	6.87151	17.7473	upNeo		4.76722e-07	8.75741e-06	2.10078e-07		0.000120574	0.000696059	6.27943e-05
100049945	RCOR2	3.95387	3.49048	4.0258	upNeo		0.00037264	0.000392594	0.000621826		0.0123086	0.0114437	0.0173268
100050025	PADI2	16.9329	16.0721	5.41995	upNeo		2.71448e-05	7.15426e-06	0.0102655		0.00195729	0.000597409	0.118932
100050041	NPFFR2	-12.9485	-21.097	-14.499	downNeo		0.000405479	1.1064e-05	0.000510427		0.0130182	0.000828004	0.014958
100050071	KCTD15	2.07082	2.13875	3.79668	upNeo		0.0722401	0.0356	0.000324481		0.417708	0.280567	0.0109313
100050106	LOC100050106	10.8687	10.2074	15.6259	upNeo		4.87969e-05	1.53962e-05	1.69383e-05		0.00301587	0.00105027	0.00135178
100050134	RASGEF1A	-13.6321	-7.34691	-5.33303	downNeo		0.00013494	0.000828947	0.0145476		0.00604474	0.0196651	0.151015
100050141	TP53I11	5.23222	5.82551	1.9248	upNeo		0.000918609	0.000126239	0.261177		0.0230748	0.00488323	0.888728
100050154	NMI	-4.40703	-2.8579	-2.90916	downNeo		7.00304e-05	0.0021782	0.00710014		0.00377475	0.0395686	0.0919829
100050157	MFAP2	3.91179	3.8556	4.13031	upNeo		0.000112995	3.17528e-05	0.00013942		0.00543169	0.00178586	0.00596892
100050182	ERBB4	-7.31472	-10.107	-19.3415	downNeo		0.000701115	2.8905e-05	1.06676e-05		0.018989	0.0016911	0.00095313
100050231	TRPM3	-12.673	-12.952	-120.301	downNeo		8.07548e-06	1.2641e-06	6.06063e-10		0.000862084	0.000175997	9.96368e-07
100050243	SNX20	-2.45032	-8.10285	-8.21816	downNeo		0.0868913	1.10804e-05	0.000105979		0.467872	0.000828004	0.00489723
100050306	PDGFRL	1.72141	2.38	4.86847	upNeo		0.287368	0.0205609	0.00010943		0.924192	0.194712	0.0050214
100050367	LGALS3	-5.80364	-4.57921	-4.41444	downNeo		5.38591e-05	0.00010286	0.000970156		0.00319654	0.00407476	0.0236637
100050374	SULT4A1	6.31901	4.21436	8.00938	upNeo		0.00106359	0.00447861	0.000557291		0.0252679	0.0659752	0.015891
100050380	ADAM22	5.69604	1.00011	1.49723	upNeo		0.000442063	0.999889	0.521726		0.0138166	0.999998	0.999974
100050387	SLC38A4	18.0375	36.338	13.0823	upNeo		3.70553e-07	1.03141e-09	6.57596e-06		0.000105033	8.92437e-07	0.000713377
100050413	CRABP1	-22.3803	-18.2834	-34.9739	downNeo		7.0197e-06	3.48309e-06	2.62859e-06		0.000790437	0.000360138	0.000363142
100050416	CBX8	3.66811	2.53451	3.69986	upNeo		0.000480776	0.00865111	0.000851305		0.0146914	0.107097	0.0216611
100050454	AGPAT4	3.94702	5.72565	5.27464	upNeo		0.00333709	5.96092e-05	0.000813661		0.0532639	0.00272341	0.0210362
100050463	AMIGO2	-8.5417	-10.8418	-4.28611	downNeo		2.53475e-06	6.30755e-08	0.00120057		0.00039687	1.99416e-05	0.0270376
100050516	LY6G6F	5.46386	2.64758	2.11107	upNeo		0.000315834	0.0274973	0.166762		0.0109318	0.237551	0.694069
100050526	SYT1	-4.22814	-2.0133	-22.8218	downNeo		0.00563762	0.188754	7.57687e-07		0.0767239	0.803212	0.000153782
100050527	RPGRIP1L	4.66085	6.48458	3.94575	upNeo		0.0102102	0.000695353	0.0304148		0.115096	0.0174795	0.246277
100050542	KIF5A	1.95973	2.63235	4.43956	upNeo		0.14716	0.00892264	0.000326097		0.634488	0.109296	0.0109633
100050548	PAG1	3.7842	2.47882	5.25538	upNeo		0.000152947	0.00675899	1.2151e-05		0.00659962	0.0891797	0.00106825
100050590	GPX7	2.53447	3.53722	2.89878	upNeo		0.00828186	4.79816e-05	0.00321109		0.0993662	0.00235468	0.0531625
100050602	TCIM	10.7712	14.062	20.0161	upNeo		0.000971704	8.40836e-05	0.000161475		0.0238075	0.0034645	0.00666553
100050643	GPR137B	-2.65656	-2.66189	-2.94451	downNeo		0.00100709	0.000306825	0.000466235		0.0243051	0.00953636	0.0141943
100050657	ANXA4	-3.53595	-2.61095	-4.21929	downNeo		0.000123138	0.0018272	3.69792e-05		0.00571861	0.0348483	0.00248138
100050675	LOC100050675	74.1319	98.0301	62.7456	upNeo		1.8533e-12	4.88476e-14	1.52837e-11		7.61706e-09	8.03054e-10	9.87775e-08
100050742	TM4SF1	-1.94423	-4.08059	-10.4934	downNeo		0.219631	0.00116164	1.1598e-05		0.808238	0.0251611	0.00103065
100050755	PCSK2	166.432	58.2866	28.3082	upNeo		8.26516e-07	4.00906e-06	0.00045678		0.000171999	0.000398297	0.0139971
100050800	NDP	-4.61139	-3.75691	-49.4503	downNeo		0.00267682	0.004272	1.14167e-08		0.0465279	0.0636733	8.53135e-06
100050808	BIRC5	13.8714	4.27253	8.06017	upNeo		2.17174e-05	0.00541107	0.000783476		0.00170225	0.0756445	0.0206076
100050854	SYTL2	6.00572	1.17726	5.79169	upNeo		0.000335673	0.821871	0.000830072		0.0113315	0.999998	0.0213558
100050952	DIPK2B	-1.22671	3.56615	8.31746	split		0.76219	0.0138494	0.000558697		0.999996	0.148627	0.015891
100050979	MTHFR	5.53036	2.97462	3.60996	upNeo		0.000109961	0.0068198	0.00531956		0.0053144	0.0897658	0.0759234
100050984	PHACTR3	-2.71259	-7.39582	-3.65718	downNeo		0.123288	0.000675561	0.0545705		0.577249	0.0171408	0.359575
100051011	JPH1	14.8931	19.1137	34.2662	upNeo		6.22249e-05	3.74887e-06	3.87828e-06		0.00350335	0.000380441	0.000475812
100051043	PLSCR1	-6.46401	-4.99839	-7.7844	downNeo		0.000120468	0.000222608	7.60335e-05		0.0056791	0.00743838	0.00382496
100051045	KCTD4	31.6376	29.7498	29.0059	upNeo		9.02481e-08	1.62735e-08	4.15877e-07		3.66504e-05	7.43156e-06	0.000102045
100051059	ARID4A	1.46331	1.46628	2.67089	upNeo		0.575453	0.57899	0.000255518		0.999996	0.999998	0.00911218
100051066	ART3	8.65927	2.61523	1.58942	upNeo		1.25751e-05	0.0305431	0.444203		0.00115494	0.254849	0.999974
100051078	YPEL1	4.66644	2.29865	2.37013	upNeo		0.000332573	0.0490557	0.073355		0.0112732	0.348822	0.430238
100051095	CA5B	-6.48268	-6.16517	-8.94295	downNeo		3.04954e-07	7.31404e-08	4.94339e-08		0.000100269	2.15417e-05	2.46271e-05
100051103	PEG3	2.02784	2.46275	4.19115	upNeo		0.0497386	0.00208808	1.3401e-05		0.327737	0.0384413	0.00112981
100051126	TASP1	-2.99361	-3.29985	-1.50819	downNeo		0.0001872	1.00575e-05	0.487704		0.00759892	0.00077754	0.999974
100051191	KDELC1	2.81422	2.83047	2.7077	upNeo		0.000173241	3.8865e-05	0.000630864		0.00715671	0.00203485	0.0174897
100051206	WHRN	6.67402	3.67918	6.90647	upNeo		2.46773e-05	0.00102049	4.51142e-05		0.00184406	0.0228568	0.00278826
100051258	PPARG	3.78899	1.40061	12.6842	upNeo		0.0482929	0.619737	0.000650272		0.321561	0.999998	0.0178472
100051290	EZH2	7.29017	2.89269	3.56029	upNeo		6.25332e-06	0.00621002	0.00408185		0.000723976	0.0840269	0.0629509
100051312	RTN4R	22.7843	16.4244	8.229	upNeo		7.21756e-06	6.81368e-06	0.00172402		0.000807189	0.000580399	0.0344384
100051408	FAM155A	45.4024	49.4664	5.8541	upNeo		9.09422e-07	9.47101e-08	0.0111821		0.000183001	2.59506e-05	0.126087
100051411	ANGPTL7	10.6918	3.97659	6.90302	upNeo		0.000130542	0.0102345	0.00227879		0.00591213	0.120354	0.0422002
100051418	SIX4	1.81645	3.20299	2.7975	upNeo		0.202983	0.000534512	0.00938231		0.771212	0.0144767	0.111048
100051440	SRGAP1	15.677	9.28957	18.2272	upNeo		8.22549e-07	4.08819e-06	9.93535e-07		0.000171999	0.000402454	0.000189927
100051458	RAI2	-1.11066	-4.06668	-2.30735	downNeo		0.893627	0.000325528	0.0854456		0.999996	0.00998447	0.47473
100051460	DPYSL4	1.5692	7.15243	2.47518	upNeo		0.469747	6.70254e-05	0.117374		0.999996	0.00293839	0.56654
100051484	PLK2	3.11942	8.36811	17.7015	upNeo		0.0380744	3.53728e-05	5.62295e-06		0.27895	0.00191924	0.000641954
100051577	KCNA6	2.83228	2.06456	6.23577	upNeo		0.0265834	0.126015	0.00019534		0.220233	0.631352	0.00749045
100051618	CNMD	66.9986	38.9397	83.5319	upNeo		3.06697e-10	4.39585e-10	4.26883e-10		5.0421e-07	4.81786e-07	8.77245e-07
100051634	KCNJ15	-6.22547	-10.7141	-14.014	downNeo		0.000651621	4.94372e-06	1.33966e-05		0.0181212	0.0004566	0.00112981
100051648	KCNA1	12.4629	7.99621	3.85895	upNeo		2.3446e-05	7.39092e-05	0.0220972		0.00180964	0.00316424	0.200928
100051698	GFOD1	2.96266	3.84305	8.93712	upNeo		0.0274882	0.00219782	4.08816e-05		0.225728	0.0398371	0.00263043
100051703	CD274	-8.84525	-2.26209	-6.37212	downNeo		9.22105e-05	0.119654	0.00122493		0.00460772	0.612047	0.0274732
100051725	SULF1	-6.61255	-8.37176	-8.17836	downNeo		0.00094466	6.57158e-05	0.0005783		0.0233874	0.00289643	0.0162795
100051783	CDH7	12.5887	2.25977	2.87714	upNeo		0.000137434	0.174746	0.116286		0.00609934	0.766086	0.564922
100051837	PPP1R9A	6.75989	14.1497	6.01574	upNeo		0.00196072	1.05479e-05	0.00569226		0.0379673	0.000803783	0.0796183
100051845	DSEL	-7.09997	-3.628	-3.36807	downNeo		0.000109375	0.00415109	0.0207025		0.00531362	0.0626666	0.192288
100051887	VASH1	4.64779	2.90047	2.2959	upNeo		0.000694597	0.0112149	0.104737		0.0189373	0.128258	0.535244
100051907	PPP1R42	-7.58717	-4.6111	-8.31951	downNeo		0.000652541	0.00387497	0.000780391		0.0181212	0.0599854	0.0205933
100051940	GALNT3	9.09888	16.0549	2.869	upNeo		0.00263641	7.00777e-05	0.166509		0.0460602	0.00303178	0.693719
100051956	CSRP1	-4.05599	-4.57777	-3.61675	downNeo		0.000245868	1.73182e-05	0.00137931		0.00914494	0.0011499	0.0295593
100051961	PRRX1	-11.8543	-6.46245	-6.05478	downNeo		2.53491e-05	0.000247339	0.00212199		0.00186878	0.00805198	0.0401907
100052045	LOC100052045	-3.81651	-4.06652	-5.51215	downNeo		0.00204102	0.000400124	0.000231167		0.0391076	0.011622	0.0084641
100052050	IFI35	-2.77537	-4.06086	-4.27959	downNeo		0.00276853	6.97844e-06	4.43897e-05		0.0473126	0.000591369	0.00276557
100052062	ERRFI1	-1.87672	-1.49349	-4.94846	downNeo		0.226773	0.509268	0.000598803		0.821671	0.999998	0.0167992
100052074	CPNE2	4.11679	3.83957	7.65791	upNeo		0.00978094	0.00691932	0.000573958		0.111743	0.0908575	0.0162128
100052124	RNF144B	1.97204	4.66056	4.54404	upNeo		0.160703	5.74065e-05	0.000556048		0.671058	0.00266669	0.015891
100052151	ZBED9	7.02514	6.32856	16.8533	upNeo		0.000380931	0.000211024	6.55593e-06		0.0124751	0.00718268	0.000713377
100052174	IQCK	-1.97095	-2.69313	-2.39492	downNeo		0.0585994	0.000364156	0.00862063		0.364638	0.0108455	0.104439
100052212	IVNS1ABP	-1.93668	-1.94444	-3.59323	downNeo		0.086129	0.0583052	0.000120249		0.465165	0.390443	0.00534295
100052221	ERCC6L	5.32382	2.86851	8.7492	upNeo		0.0011666	0.0273181	0.00011291		0.0270125	0.236498	0.0051136
100052244	B3GALT1	4.36513	8.47275	3.59173	upNeo		0.0103207	8.03229e-05	0.0359491		0.116055	0.00334607	0.275056
100052289	CLCN5	1.69027	3.34081	3.54412	upNeo		0.287039	0.000156855	0.000566004		0.92383	0.00574318	0.0160433
100052305	CERS6	5.23592	5.27467	3.11981	upNeo		0.00172432	0.000556884	0.0434072		0.0351274	0.014935	0.311214
100052323	VWC2	-3.28944	-4.62845	-16.2707	downNeo		0.0936812	0.0170321	0.000446321		0.490016	0.169805	0.0137664
100052412	SLC29A2	4.9476	1.49039	1.50287	upNeo		0.000173526	0.512206	0.503956		0.00715671	0.999998	0.999974
100052467	CNTNAP1	4.23777	3.46694	5.75718	upNeo		0.00105223	0.00199785	0.000205247		0.0251434	0.0373659	0.00779274
100052484	KCNG1	8.98294	9.84042	4.07475	upNeo		4.50153e-05	5.13122e-06	0.00976071		0.00284434	0.000468651	0.114537
100052543	PARP8	7.10959	3.68003	3.0411	upNeo		2.03885e-06	0.000250149	0.00749328		0.000325425	0.00809537	0.0946104
100052585	RAB37	-4.4554	-10.8071	-2.93092	downNeo		0.0284954	0.000225424	0.138201		0.231112	0.00750195	0.622736
100052606	ANKS1B	-3.55576	-9.53007	-21.9794	downNeo		0.064273	0.000435593	8.78204e-05		0.388773	0.012411	0.0042589
100052649	KLHL23	3.0148	3.75116	4.45004	upNeo		0.00496102	0.000194018	0.000276853		0.0703704	0.00667292	0.00962256
100052664	PTPN13	-2.27281	-2.19597	-2.97016	downNeo		0.00954849	0.00739262	0.000471839		0.109774	0.0953213	0.0143119
100052684	NT5M	10.8116	3.18443	4.01211	upNeo		3.1195e-07	0.0025471	0.00163938		0.000100558	0.0441387	0.0330693
100052718	PAPPA2	78.9707	19.6571	16.1292	upNeo		3.65675e-07	1.81995e-05	0.000383827		0.000105033	0.00117795	0.0123971
100052744	SSTR2	-27.4467	-61.2943	-257.999	downNeo		1.58327e-05	9.87227e-08	1.65018e-08		0.0013422	2.66066e-05	1.04358e-05
100052745	SPTBN2	2.43125	3.45881	5.98698	upNeo		0.0774233	0.00426864	0.000428906		0.435187	0.0636733	0.0133799
100052761	PLEK2	-5.10699	-13.7011	-3.44535	downNeo		0.00135377	4.44513e-07	0.0217455		0.030035	7.77426e-05	0.198523
100052764	TIAM1	13.9861	6.48632	4.14556	upNeo		0.000311286	0.00322102	0.0528181		0.0108423	0.0524887	0.352264
100052782	TOX	5.02787	3.08089	2.28175	upNeo		0.000225187	0.00489698	0.0955833		0.0086497	0.0703962	0.508705
100052798	CALML4	-1.77166	-3.18023	-6.46245	downNeo		0.22765	0.000441359	2.74219e-06		0.823266	0.0125384	0.00037568
100052804	TMC7	2.83062	8.00918	9.91543	upNeo		0.024585	2.12976e-06	6.64086e-06		0.209744	0.000246572	0.000713567
100052857	SUMF1	-2.9828	-2.97154	-2.74607	downNeo		4.9453e-07	7.83284e-08	7.47137e-06		0.000123183	2.19635e-05	0.000762915
100052881	TTLL7	-5.01919	-4.48167	-2.11785	downNeo		0.000283086	0.000204843	0.145115		0.0100517	0.00698675	0.63955
100052932	ADGRL2	4.54699	3.9198	3.64543	upNeo		9.68562e-05	0.000109406	0.00145699		0.00481062	0.00430294	0.0305132
100052978	HSF4	-2.35528	-8.06013	-8.05212	downNeo		0.0731579	1.65147e-06	2.27063e-05		0.420972	0.000213781	0.00170453
100053028	KIAA0895L	7.08068	2.21048	2.09114	upNeo		1.89126e-06	0.0422843	0.110441		0.000310533	0.313981	0.553386
100053029	SPP1	-2.81613	-10.4753	-30.7536	downNeo		0.171773	0.000891808	0.000102738		0.700038	0.0206617	0.00483957
100053040	PLAG1	8.58294	3.3135	3.70604	upNeo		1.21289e-08	8.03952e-05	0.000174751		7.97598e-06	0.00334607	0.00702262
100053074	EXOC3L1	2.31958	3.62563	6.16123	upNeo		0.0755187	0.00129671	0.000119659		0.429446	0.0270876	0.00533368
100053124	CLSTN3	5.177	6.85277	3.90284	upNeo		0.00138663	6.00128e-05	0.0119729		0.0304355	0.00273299	0.131485
100053148	EPCAM	-35.9717	-16.6712	-91.8134	downNeo		2.07761e-08	1.83702e-07	1.12546e-09		1.26503e-05	4.02674e-05	1.68205e-06
100053250	XYLT1	1.76543	-1.05596	3.40595	split		0.18705	0.985597	0.00021206		0.737082	0.999998	0.00792366
100053295	JUP	-4.10243	-2.8479	-1.65606	downNeo		0.000250693	0.00336809	0.354981		0.00926758	0.0541064	0.999974
100053297	CAPG	-6.51155	-3.66962	-5.87803	downNeo		0.000406225	0.00621971	0.00142155		0.0130182	0.0840888	0.0299619
100053311	DMRTA1	-14.7538	-15.3421	-14.0927	downNeo		1.55e-05	2.35942e-06	4.70422e-05		0.00132719	0.00027125	0.00284845
100053312	SLC8A3	68.0978	32.4574	37.5443	upNeo		0.000129466	0.000289288	0.00124635		0.0058796	0.00905883	0.0277107
100053317	MMRN1	1.56425	9.95439	24.1042	upNeo		0.556055	0.00089735	0.000185673		0.999996	0.0206617	0.00725049
100053337	CILP	-177.883	-247.039	-220.675	downNeo		1.57916e-10	5.02479e-12	2.71928e-10		2.88461e-07	2.06519e-08	6.38642e-07
100053350	HFE	-2.62881	-2.19854	-2.4889	downNeo		0.00032974	0.00258755	0.00150333		0.0112003	0.0445437	0.0312844
100053354	BCAS1	5.54822	5.55615	4.44374	upNeo		0.00107705	0.000337659	0.00670765		0.0255314	0.0102153	0.0884767
100053356	TMEM251	10.0392	13.9644	25.6248	upNeo		0.0058062	0.000657799	0.000507829		0.0783051	0.0168542	0.014958
100053398	SERPINE3	-11.0817	-7.78289	-7.26163	downNeo		5.04198e-06	1.0953e-05	0.000176768		0.000637617	0.000825997	0.00706288
100053469	MSI1	9.90362	8.70222	9.09042	upNeo		1.5152e-05	7.15874e-06	6.12829e-05		0.00130418	0.000597409	0.00339222
100053496	HOXD9	-3.80913	-1.36524	1.01873	split		0.000634221	0.667448	0.982598		0.0178643	0.999998	0.999974
100053594	ARMC12	31.2738	27.4417	20.2554	upNeo		2.37505e-05	8.11946e-06	0.000274123		0.00181219	0.000660812	0.00960168
100053647	SLC1A3	12.1927	5.14506	4.67308	upNeo		7.95516e-06	0.000550033	0.0048803		0.00085479	0.0148238	0.0717639
100053692	PDE11A	15.902	12.8679	2.58725	upNeo		1.28693e-05	8.01665e-06	0.131167		0.0011754	0.00065569	0.604032
100053705	ALDH1L2	5.0998	5.51635	7.08472	upNeo		0.000159628	1.91648e-05	2.78473e-05		0.00676277	0.00123074	0.00199917
100053727	HR	4.97955	3.18415	4.31847	upNeo		0.000656723	0.00721892	0.00313415		0.0181454	0.0935955	0.0523102
100053785	MGLL	5.25932	5.56016	3.63607	upNeo		0.00102202	0.000212388	0.0154636		0.0244927	0.00718449	0.157024
100053851	AQP3	-88.7287	-19.9421	-8.7052	downNeo		4.29908e-05	0.000976083	0.0345596		0.00276081	0.0220726	0.268134
100053861	LAX1	1.28384	-2.70116	-8.4484	split		0.706849	0.0406755	0.00015197		0.999996	0.306324	0.00632504
100053878	AGTR2	8.11057	7.3702	23.7407	upNeo		0.00427469	0.00255059	0.000134353		0.0629712	0.0441387	0.0057973
100053888	RTKN	2.28844	1.54305	3.17008	upNeo		0.00851304	0.421948	0.000192203		0.101416	0.999998	0.00744338
100053898	PIM1	5.14363	5.92526	3.49526	upNeo		0.0040856	0.000658388	0.038463		0.0610915	0.0168542	0.287947
100053916	MAPK4	13.2241	11.6308	7.46385	upNeo		2.87438e-05	1.23273e-05	0.00117504		0.00205456	0.000904556	0.0267267
100053927	PLS3	-4.1809	-4.60964	-5.38035	downNeo		1.02239e-05	5.40277e-07	1.59555e-06		0.000982929	9.20236e-05	0.000267412
100053934	SMARCD2	3.3417	2.99517	4.13744	upNeo		0.000373743	0.000428659	7.56077e-05		0.0123086	0.0122347	0.00382496
100053989	LOC100053989	-10.5078	-17.6048	-4.32436	downNeo		0.00162648	5.23829e-05	0.0560124		0.0335922	0.00250341	0.364844
100054013	DCC	-10.3383	-4.91129	-2.66208	downNeo		2.45504e-05	0.000846186	0.0852758		0.00184406	0.0198449	0.474261
100054073	RAB8B	-2.65737	-1.30917	-1.80403	downNeo		0.000320354	0.858446	0.119183		0.011018	0.999998	0.570412
100054082	PDE1A	-26.0942	-59.3014	-34.4453	downNeo		2.6107e-06	9.58355e-09	2.09892e-06		0.000401121	4.77435e-06	0.000324528
100054090	ENHO	3.55001	2.30832	1.99463	upNeo		0.000511198	0.0198557	0.125305		0.015336	0.189599	0.588451
100054093	ZNF462	2.61886	3.61752	1.64044	upNeo		0.00481048	2.5417e-05	0.336911		0.0686564	0.00152502	0.994995
100054101	LNX1	-7.36374	-6.22065	-6.27308	downNeo		9.35141e-05	7.55396e-05	0.000543067		0.0046587	0.00321728	0.0156907
100054111	MTCL1	-2.89289	-3.77099	-2.41731	downNeo		0.0108625	0.000373822	0.054422		0.119681	0.0110732	0.359053
100054112	ATP8B1	4.14023	6.25319	3.14384	upNeo		0.00027399	1.11036e-06	0.0057348		0.00981349	0.000162985	0.0796652
100054114	LOC100054114	4.39069	2.93536	5.89964	upNeo		0.00147742	0.0126303	0.000357801		0.0315849	0.139609	0.0117881
100054121	CA11	5.34991	14.6889	1.16881	upNeo		0.00619323	8.84872e-06	0.825393		0.0810642	0.000699389	0.999974
100054198	TTC9	-7.19961	-7.94919	-2.82373	downNeo		0.000427579	6.2123e-05	0.0797281		0.0134921	0.00279044	0.454596
100054229	TOP2A	28.4294	10.6802	17.8142	upNeo		0.00034473	0.00308895	0.00270545		0.011566	0.0511918	0.0474174
100054264	CAPN6	4.11225	3.42172	1.97551	upNeo		0.000444554	0.00081238	0.16683		0.0138681	0.0194274	0.694176
100054266	HS6ST2	17.6681	18.4627	22.9426	upNeo		5.7856e-07	6.51165e-08	4.08414e-07		0.000139875	2.01984e-05	0.000101732
100054269	EPHX1	-7.67993	-11.246	-21.6623	downNeo		5.6505e-06	4.70123e-08	1.50778e-08		0.000683783	1.61017e-05	1.04358e-05
100054275	ATL3	-2.83136	-2.12732	-2.11633	downNeo		0.000569331	0.0134545	0.0350673		0.0167739	0.145234	0.271042
100054281	CALCRL	3.42541	9.44604	8.49471	upNeo		0.0481509	0.000125583	0.00141392		0.321267	0.00486932	0.0299391
100054305	ADCY4	1.7925	3.70797	8.06204	upNeo		0.241291	0.000259879	2.34138e-06		0.848102	0.00836089	0.000345777
100054311	GLRA4	2.16926	4.2086	1.26608	upNeo		0.123315	0.000563392	0.726373		0.577249	0.0149873	0.999974
100054315	PAK3	10.3315	7.21215	5.27457	upNeo		8.11374e-05	0.000173005	0.0054701		0.0041815	0.00619651	0.0772809
100054318	PYCR2	-1.87466	-3.4974	-4.42158	downNeo		0.0656671	7.47862e-07	4.4555e-07		0.393341	0.000117094	0.000105066
100054335	ASIP	3.82348	4.36254	8.89409	upNeo		0.00428816	0.000577814	2.66151e-05		0.0631131	0.0152381	0.0019284
100054356	MAMSTR	15.2193	3.67645	3.96475	upNeo		1.35707e-05	0.0129985	0.0237048		0.00121663	0.142022	0.21051
100054364	RAP2C	2.43295	2.12339	2.23692	upNeo		8.48557e-05	0.000578382	0.00102672		0.00433238	0.0152381	0.0245632
100054366	LOC100054366	-4.16103	-5.59742	-14.8101	downNeo		0.00136575	3.33655e-05	3.95146e-07		0.0301113	0.0018469	9.99416e-05
100054405	PRXL2B	11.7796	1.64308	1.38032	upNeo		4.66713e-07	0.363853	0.618756		0.000120574	0.999998	0.999974
100054466	NR1D1	-11.22	-6.93845	-2.89665	downNeo		0.000142891	0.000539532	0.101229		0.00626433	0.0145887	0.52481
100054484	CORIN	-2.62406	-7.45492	-7.84077	downNeo		0.0857368	8.0261e-05	0.000458213		0.463961	0.00334607	0.0140019
100054531	DACT2	-6.79508	-9.55268	-25.5709	downNeo		0.00093194	3.47989e-05	2.39772e-06		0.0232426	0.00190064	0.000345777
100054568	DKK4	-4.99923	-6.03456	-2.87213	downNeo		0.000745004	4.96473e-05	0.0399801		0.0198829	0.00240645	0.295271
100054575	NFASC	8.45085	24.354	7.30434	upNeo		0.0179162	0.000232614	0.0367759		0.169083	0.00767686	0.279646
100054582	CACNA1E	5.52388	4.89374	16.2321	upNeo		0.0110097	0.00902541	0.000222224		0.12066	0.110073	0.00822831
100054610	PLPPR1	80.7456	25.51	13.9525	upNeo		6.1517e-06	6.96207e-05	0.00358994		0.000717262	0.00303178	0.057467
100054647	KAZN	5.56792	7.896	2.56743	upNeo		0.00289829	0.00012229	0.130039		0.0487863	0.00475285	0.600688
100054690	KIF15	4.13755	2.99661	3.5291	upNeo		0.000613035	0.00410657	0.00399079		0.0175275	0.0623398	0.0620119
100054706	SEMA3C	-10.1873	-4.67902	-4.2249	downNeo		5.43992e-05	0.00192962	0.0127019		0.00320546	0.0363796	0.136662
100054733	RGS7	-2.73288	-9.85053	-5.13845	downNeo		0.159098	0.000560516	0.0293046		0.665538	0.0149873	0.241851
100054745	RSPO1	-3.29066	-9.7357	-41.1276	downNeo		0.157097	0.00360097	0.000180655		0.660684	0.0569974	0.00710517
100054764	LOC100054764	-2.13647	-2.74404	-11.1838	downNeo		0.182971	0.0417888	4.43393e-05		0.727458	0.311542	0.00276557
100054772	OGN	-25.0639	-3.32478	-3.25122	downNeo		4.51565e-05	0.0657748	0.120632		0.00284434	0.422375	0.574338
100054821	RNF128	-3.12351	-6.37199	-6.26334	downNeo		0.0332303	0.000154041	0.00112904		0.255607	0.00567996	0.0261062
100054923	GASK1A	6.63587	47.3097	16.9964	upNeo		0.000501794	1.52279e-09	5.73294e-06		0.0151455	1.19213e-06	0.000649997
100054933	DLK1	78.1336	58.9498	133.22	upNeo		4.31335e-11	1.55738e-11	1.80251e-11		8.86393e-08	3.65762e-08	9.87775e-08
100054959	NRK	6.0636	3.55398	7.11813	upNeo		9.92901e-06	0.000419464	6.5957e-06		0.000971624	0.0120685	0.000713377
100054996	GADD45G	5.27146	5.04543	13.7776	upNeo		0.00226482	0.00107649	2.16362e-05		0.0416018	0.0238189	0.00163165
100055029	CRHR2	25.1461	5.24525	2.81057	upNeo		9.84608e-07	0.00149838	0.0934967		0.000189349	0.0300489	0.503138
100055038	SLC44A2	12.6552	6.97105	3.55969	upNeo		3.04719e-05	0.000239109	0.0357056		0.0021106	0.0078462	0.274073
100055048	MKI67	12.623	4.41657	5.14727	upNeo		0.000387516	0.0163008	0.0234592		0.0125735	0.165122	0.208808
100055124	TESC	-2.24063	-9.6431	-9.34049	downNeo		0.245992	0.000376871	0.00242524		0.855489	0.0111434	0.0439818
100055136	GRIA3	-3.76889	-5.20714	-8.05713	downNeo		0.00537096	0.000165629	6.31237e-05		0.0746395	0.00601092	0.00341794
100055140	SCG3	-18.9148	-2.65265	-106.824	downNeo		0.00212699	0.233025	3.29368e-05		0.0399632	0.903502	0.00226561
100055161	CTSE	-4.49152	-2.90841	-1.34617	downNeo		0.000639824	0.00882625	0.651526		0.0179194	0.108556	0.999974
100055181	CRACR2B	-4.31091	-10.4112	-11.0307	downNeo		0.00198842	7.1882e-07	7.6025e-06		0.0383681	0.000114732	0.00076678
100055184	CAPN2	-3.79875	-3.77666	-2.23399	downNeo		0.00133458	0.000463448	0.0935885		0.0296894	0.0129939	0.503379
100055261	CECR2	5.33545	1.713	5.47769	upNeo		0.000499697	0.326286	0.000806783		0.0151289	0.999998	0.0209474
100055284	FBLN2	3.7974	5.63533	30.8775	upNeo		0.0646764	0.00845976	5.3145e-05		0.389857	0.105442	0.00308729
100055302	CCNE2	4.55349	2.3736	4.264	upNeo		0.000392755	0.0379308	0.00126059		0.0127104	0.29153	0.0278549
100055316	GCGR	18.8928	1.8291	-8.94881	split		2.5881e-05	0.338767	0.00156		0.00189454	0.999998	0.0318678
100055363	TNNT1	14.5693	4.60374	5.09697	upNeo		4.09012e-05	0.00569307	0.0114667		0.00265867	0.0785185	0.127805
100055380	HHIPL2	-9.69669	-14.5229	-13.7917	downNeo		7.97961e-07	5.84116e-09	2.00692e-07		0.00017037	3.0977e-06	6.22525e-05
100055398	CCDC155	11.7068	9.95721	8.75602	upNeo		0.000357138	0.000220135	0.00235413		0.0119094	0.00737071	0.0430979
100055430	IER3	-1.71644	-1.46573	-5.57793	downNeo		0.326172	0.538631	0.000243762		0.978804	0.999998	0.00878827
100055437	AFF2	5.92734	2.78856	1.84166	upNeo		5.95359e-05	0.0114316	0.258836		0.00341035	0.12979	0.885123
100055444	PTPRH	8.31042	3.84389	3.17774	upNeo		0.000476281	0.0121859	0.066372		0.0146083	0.136098	0.403534
100055462	CNTNAP4	-10.4015	-4.80913	-2.05794	downNeo		0.000686566	0.00941626	0.317131		0.0188119	0.113326	0.969375
100055465	EPHB6	-1.7428	-6.8299	-5.69485	downNeo		0.337562	3.18863e-05	0.000873683		0.992759	0.00178586	0.0220975
100055486	SRPX	18.7653	23.6759	4.19255	upNeo		6.80132e-05	5.04396e-06	0.0464512		0.00371474	0.000463256	0.324546
100055536	GJA4	-3.51068	-6.65781	-9.11091	downNeo		0.0365511	0.000581929	0.000680271		0.271586	0.0152826	0.0183942
100055551	ELMO1	-4.54374	-4.40996	-4.73648	downNeo		4.44513e-05	1.31949e-05	6.80704e-05		0.00283248	0.000943148	0.0035901
100055612	BRSK1	5.59845	2.50959	3.05175	upNeo		1.15498e-05	0.0115384	0.00607078		0.00107886	0.130552	0.0831004
100055624	RUSC2	3.27538	2.35237	2.02817	upNeo		7.18813e-05	0.0028935	0.0535566		0.00384317	0.0485723	0.355602
100055648	KIF4A	8.2189	2.75029	4.78971	upNeo		1.82322e-05	0.021457	0.00157553		0.00147654	0.201114	0.0320962
100055673	GNAI1	4.48425	5.49874	4.7583	upNeo		0.00269717	0.000213386	0.00316973		0.0466752	0.00720341	0.0527432
100055684	SLITRK2	25.4377	20.2517	79.8023	upNeo		0.000109569	6.47688e-05	5.27149e-06		0.00531362	0.00287783	0.000614633
100055701	HOXB6	6.76416	5.82567	15.4583	upNeo		0.00248822	0.00202048	0.000105445		0.0442231	0.0377463	0.00489723
100055712	COL18A1	1.11893	4.87242	4.90349	upNeo		0.882124	9.23618e-05	0.000642045		0.999996	0.00372164	0.0177399
100055743	KMT5C	3.32364	1.72067	3.06351	upNeo		4.46405e-05	0.171948	0.000295371		0.00283355	0.75766	0.0101588
100055750	LOC100055750	-1.79916	-4.77571	-1.71947	downNeo		0.295441	0.000337907	0.358526		0.935685	0.0102153	0.999974
100055760	CDH13	-5.726	-8.73051	-16.0742	downNeo		6.75452e-05	4.12841e-07	1.12398e-07		0.00371122	7.45835e-05	4.19959e-05
100055796	ZBTB8A	2.02598	2.29539	6.4434	upNeo		0.128263	0.0369639	2.12687e-05		0.589668	0.286644	0.00161878
100055797	SLC25A27	4.10368	2.45244	5.01542	upNeo		0.00145766	0.0363552	0.000609785		0.0313604	0.283664	0.0170781
100055812	AMPD3	-6.32531	-5.11239	-1.93485	downNeo		0.000624693	0.00079166	0.280112		0.0177374	0.0191801	0.916426
100055840	TNFRSF1B	-4.40832	-6.27226	-6.15105	downNeo		8.61847e-06	2.56645e-08	6.71125e-07		0.000885547	1.02908e-05	0.000143289
100055873	TSPAN7	5.03236	23.3664	8.76879	upNeo		0.00945937	1.08409e-06	0.00126892		0.109285	0.000160563	0.0279638
100055892	PLXDC2	-3.37175	-3.59913	-5.81948	downNeo		0.00649881	0.00156526	0.000212037		0.0838622	0.031116	0.00792366
100055945	CDH24	3.3142	15.7574	9.93102	upNeo		0.00493875	3.80528e-09	2.11219e-06		0.0701149	2.31699e-06	0.000324528
100055974	C1QTNF7	-18.8358	-31.9779	-26.6472	downNeo		8.73062e-05	1.80859e-06	4.97899e-05		0.00442998	0.000226972	0.00296574
100055982	FAM129A	-7.58837	-4.61451	-5.25007	downNeo		0.000218262	0.00165587	0.00339474		0.0084628	0.0324464	0.0552817
100056076	NXPH3	-5.5154	-6.50434	-13.8733	downNeo		0.00324623	0.000442351	5.55921e-05		0.0523215	0.0125384	0.00317338
100056083	COL16A1	6.15969	2.55248	2.50561	upNeo		5.28769e-05	0.0253084	0.0593385		0.00318424	0.225634	0.37811
100056088	VIM	-4.18555	-3.7552	-4.14978	downNeo		2.90156e-05	2.29666e-05	7.37455e-05		0.00205611	0.00140361	0.00378867
100056151	CD151	-2.55411	-2.93075	-2.20348	downNeo		0.00786642	0.000588017	0.0459346		0.0959215	0.0153749	0.322582
100056181	S100A4	-23.8196	-21.9897	-33.0019	downNeo		6.35786e-05	1.96212e-05	4.33296e-05		0.00355521	0.00125028	0.00273976
100056196	ADAM12	9.0331	3.20644	2.72572	upNeo		0.000229507	0.0280648	0.107442		0.00875427	0.241184	0.544137
100056202	ITGA3	-10.2954	-5.72136	-5.3087	downNeo		1.58386e-05	0.000197049	0.00194305		0.0013422	0.00674984	0.0373829
100056203	TSPAN18	3.38041	8.51676	8.82401	upNeo		0.0180343	1.24899e-05	0.000103877		0.169905	0.000904556	0.00485152
100056239	MAPK12	12.9935	8.96796	7.56822	upNeo		8.50946e-06	1.6802e-05	0.000425509		0.000879846	0.00112286	0.0133499
100056252	WFDC2	1.1095	-2.06474	-13.3781	split		0.879316	0.202761	6.12407e-05		0.999996	0.836763	0.00339222
100056278	MAPK11	5.77644	3.35224	3.10247	upNeo		0.000219916	0.00475157	0.0239664		0.00850685	0.06901	0.212174
100056307	ATP6V1C1	2.29455	2.92252	3.32761	upNeo		0.00105825	2.00767e-06	2.97484e-06		0.0251775	0.000237595	0.000391251
100056321	LOC100056321	1.90956	2.02205	3.26351	upNeo		0.088537	0.0312095	0.000245299		0.473417	0.257801	0.00882433
100056332	GSTA1	-17.2611	-15.0981	-4.78448	downNeo		7.40273e-06	2.79199e-06	0.0103102		0.000822303	0.000301976	0.119068
100056338	SHCBP1	8.91	5.44554	6.04673	upNeo		0.000588753	0.00265081	0.00627562		0.0171009	0.0452971	0.0846359
100056350	SDSL	5.93645	6.15165	4.94451	upNeo		0.000207559	3.96124e-05	0.00141099		0.00810973	0.00206085	0.0299391
100056375	MATN1	67.9005	45.6138	81.9133	upNeo		3.41551e-07	2.45806e-07	5.10871e-07		0.000104697	5.05132e-05	0.000116649
100056482	ANGPT1	12.0051	25.8804	7.81774	upNeo		0.0103612	0.000390857	0.0424303		0.116336	0.0114133	0.307564
100056484	LOC100056484	2.15728	11.2335	4.47483	upNeo		0.136727	3.90433e-07	0.00258564		0.609985	7.294e-05	0.046037
100056511	FRMD4A	3.4908	9.49638	4.75785	upNeo		0.00345069	1.81916e-07	0.000551112		0.0546	4.02674e-05	0.0158397
100056516	ILDR2	-3.44928	-6.87949	-1.69187	downNeo		0.00157113	4.86527e-07	0.329308		0.0329037	8.41948e-05	0.981476
100056523	RSPO2	-22.1905	-39.9116	-78.8415	downNeo		2.89361e-05	4.12647e-07	5.55018e-07		0.00205611	7.45835e-05	0.000123304
100056599	MMP9	76.283	43.2943	34.3185	upNeo		1.45371e-06	1.95983e-06	5.97527e-05		0.000248947	0.000237595	0.00332995
100056617	TNFRSF11A	-1.93744	-5.58109	-3.81264	downNeo		0.252128	0.000316548	0.0149302		0.867153	0.00976369	0.153504
100056697	MRPL44	89.4061	-1.06035	-1.21646	split		6.28868e-18	0.995951	0.914988		1.03386e-13	0.999998	0.999974
100056740	CAMK1D	-5.48465	-4.15515	-7.47586	downNeo		0.000545196	0.00134804	0.000147446		0.0161496	0.0279115	0.00621297
100056746	C6H12orf56	9.72721	2.97018	3.18419	upNeo		3.44414e-06	0.00987994	0.0172828		0.000496737	0.117191	0.169731
100056797	LGI3	-5.08056	-2.30174	-2.3953	downNeo		0.000140841	0.0460937	0.0660494		0.00622424	0.333383	0.402531
100056834	LARGE2	3.67369	1.87293	2.61923	upNeo		0.000582163	0.147453	0.0202476		0.0169996	0.694992	0.1889
100056839	COL21A1	4.98151	7.64836	1.97563	upNeo		0.0013211	1.7678e-05	0.240388		0.0295496	0.00115787	0.847943
100056840	SULF2	-4.18629	-5.05471	-3.11523	downNeo		0.00151018	9.87538e-05	0.0186359		0.0319939	0.00392153	0.178643
100056880	CMTM7	-2.03862	-2.84611	-1.882	downNeo		0.0584974	0.000460366	0.137207		0.364329	0.0129596	0.619691
100056889	LTBP2	-17.9613	-23.3429	-4.70864	downNeo		7.29172e-05	4.68256e-06	0.030093		0.00386696	0.000444979	0.245279
100056937	AIFM3	9.39993	2.6372	4.83619	upNeo		4.74553e-05	0.0508354	0.00456926		0.00294402	0.357173	0.0686015
100056943	FHL1	-6.86393	-3.66816	-2.88726	downNeo		0.00014515	0.00397222	0.0473713		0.00634645	0.0609113	0.32818
100056959	CBX2	15.9312	9.64447	21.9754	upNeo		4.09191e-07	1.78063e-06	1.94555e-07		0.000112656	0.000226927	6.15093e-05
100056966	KHDRBS2	-5.1514	-13.4907	-13.8568	downNeo		0.0321792	0.000346297	0.00184448		0.249658	0.0104079	0.0362106
100056993	SHANK3	3.32033	5.49032	11.5429	upNeo		0.00626385	2.83735e-05	1.31016e-06		0.0817932	0.00166593	0.000224365
100056995	PNMA3	6.93867	4.59827	6.85367	upNeo		4.17435e-05	0.000271061	0.000103293		0.00269123	0.00858293	0.00485152
100057002	CREB3L1	9.63954	8.43278	15.8991	upNeo		0.00100108	0.000610074	0.00023648		0.0242382	0.0158196	0.00860119
100057020	KCNN3	-3.52626	-4.25326	-5.76288	downNeo		0.00160442	7.85681e-05	4.66014e-05		0.0333039	0.00330348	0.00284074
100057055	CCN3	-11.0777	-7.38265	-23.2794	downNeo		0.000173272	0.000424046	1.22958e-05		0.00715671	0.0121502	0.00107523
100057098	TBC1D30	2.07146	4.10899	3.74081	upNeo		0.149264	0.000570433	0.00552868		0.640204	0.0150771	0.0778181
100057101	ENPP2	-2.85712	-7.27525	-14.0066	downNeo		0.0335953	1.4623e-05	2.54303e-06		0.257218	0.00101865	0.000358097
100057105	PLPPR2	4.27883	5.09596	5.47461	upNeo		0.000207676	8.69575e-06	5.07761e-05		0.00810973	0.000696059	0.00298255
100057177	DPYD	-2.81468	-3.67486	-2.37731	downNeo		0.00284631	3.38703e-05	0.0240929		0.0480918	0.00186855	0.213179
100057208	COL9A1	151.865	203.35	567.375	upNeo		4.23287e-11	1.4083e-12	2.00291e-12		8.86393e-08	7.71749e-09	3.29279e-08
100057213	MEST	15.2425	20.6559	113.07	upNeo		5.5423e-05	2.51494e-06	4.01423e-08		0.00324715	0.000285142	2.12884e-05
100057281	YPEL2	1.92262	2.78918	2.34038	upNeo		0.0554755	6.50156e-05	0.00596459		0.352675	0.00288102	0.0820568
100057345	SCAMP3	-1.73317	-2.32954	-2.51318	downNeo		0.142746	0.000566411	0.00085822		0.624465	0.0150072	0.0217733
100057358	ENAH	3.50662	3.34716	3.20586	upNeo		7.55768e-07	2.58867e-07	8.8576e-06		0.000170203	5.12744e-05	0.000842008
100057363	C1QTNF1	4.12528	8.62868	8.79476	upNeo		0.00410108	6.27037e-06	6.33757e-05		0.0612338	0.000548324	0.00341794
100057376	KCTD3	1.66631	1.84531	2.49818	upNeo		0.17842	0.0234778	0.000212138		0.716628	0.214581	0.00792366
100057436	TMEM63A	-1.91587	-2.77219	-3.04148	downNeo		0.0748124	0.000188383	0.000357399		0.427463	0.00649268	0.0117881
100057438	GPR176	9.55298	3.55467	2.07957	upNeo		0.00045959	0.0256942	0.283312		0.0142187	0.227302	0.919392
100057458	ABCC11	5.47988	1.78825	2.65136	upNeo		0.000208952	0.259744	0.0496784		0.00814022	0.960891	0.338352
100057474	PLEKHG4B	8.44721	7.11244	16.1842	upNeo		0.000489452	0.00038019	4.24846e-05		0.0148772	0.0111523	0.00270487
100057501	ACKR3	-9.81162	-9.88635	-14.886	downNeo		2.27283e-05	4.27244e-06	4.97198e-06		0.00177087	0.000413858	0.00058844
100057503	GAS2	8.38966	8.99308	49.2337	upNeo		0.00812294	0.00265335	4.09353e-05		0.0978684	0.0452971	0.00263043
100057508	CENPI	10.1161	5.18338	10.4958	upNeo		0.00011762	0.00169344	0.000208475		0.00560484	0.0329518	0.00786086
100057562	GADL1	-5.04046	-13.2325	-20.6841	downNeo		0.0208441	0.000118292	0.000149835		0.187255	0.0046303	0.00625201
100057640	DNAH17	-7.50602	-15.143	-11.7952	downNeo		0.000838924	4.39386e-06	0.000175138		0.0215342	0.000422427	0.00702262
100057644	CLDN11	-2.59532	-1.78654	-18.6003	downNeo		0.197721	0.404731	0.000427087		0.761964	0.999998	0.0133739
100057681	DUSP14	-2.39231	-4.56821	-3.59118	downNeo		0.0335568	2.02296e-05	0.00160211		0.257218	0.00127423	0.0324563
100057715	PEBP4	-15.8609	-18.4004	-39.1315	downNeo		1.78518e-05	1.53326e-06	7.30554e-07		0.00145289	0.000203281	0.000151145
100057759	DUSP9	17.7888	9.03237	7.01771	upNeo		3.69529e-05	0.000260592	0.00460766		0.00245954	0.00836381	0.0690337
100057836	KIF1A	-2.73614	-14.0879	-2.12187	downNeo		0.132416	3.77186e-05	0.292103		0.599679	0.00201815	0.93288
100057886	KCNQ3	4.68361	2.2091	3.57457	upNeo		8.72377e-05	0.0439364	0.00195473		0.00442998	0.3216	0.0375417
100057897	TRIP13	8.16317	2.58716	4.5773	upNeo		2.65412e-05	0.0366243	0.00260147		0.00192219	0.284952	0.0462204
100057908	TK1	11.8763	3.13222	8.7571	upNeo		7.5049e-06	0.015463	0.000110263		0.000822537	0.159159	0.0050214
100058003	RASL10B	7.56377	2.97671	2.93131	upNeo		1.65195e-05	0.00876604	0.0264809		0.0013855	0.108194	0.227811
100058060	UNC5D	-10.3977	-26.2375	-25.7353	downNeo		0.00884655	0.000144802	0.0010701		0.104107	0.00543502	0.0250962
100058067	TNS1	-3.77862	-2.89423	-4.26902	downNeo		0.000185963	0.00119456	0.000114083		0.00757802	0.0256044	0.00515255
100058072	CRABP2	-15.1245	-5.94125	-6.39772	downNeo		1.66024e-05	0.00082882	0.00276578		0.0013855	0.0196651	0.0480273
100058083	LOXL2	2.32061	2.2821	8.6272	upNeo		0.154059	0.130492	0.000428616		0.652428	0.645201	0.0133799
100058089	TMC6	3.25008	2.03925	3.25352	upNeo		0.000698852	0.0536281	0.0012874		0.018959	0.369973	0.0281822
100058112	GRIP1	5.7033	3.81824	10.872	upNeo		0.00150298	0.00689711	8.16149e-05		0.031965	0.0906383	0.00400522
100058116	KHDRBS3	-1.31714	-6.16067	-3.23934	downNeo		0.676226	8.12374e-05	0.0264468		0.999996	0.00335563	0.227811
100058147	UMODL1	-8.57969	-1.45274	-4.43768	downNeo		9.86884e-06	0.551135	0.00215764		0.000971519	0.999998	0.040772
100058155	SEMA3A	-1.65077	-2.46925	-8.64496	downNeo		0.386734	0.0431792	2.6627e-05		0.999996	0.317898	0.0019284
100058241	PANX1	-2.57651	-3.24458	-3.83678	downNeo		0.0107713	0.000317907	0.000352245		0.119426	0.00978725	0.0116752
100058251	ATP1A2	3.08829	11.9423	10.4116	upNeo		0.0883811	8.11683e-05	0.00109323		0.473131	0.00335563	0.0254933
100058260	ADGRG2	-3.55533	-5.67366	-8.58603	downNeo		0.00145497	4.27956e-06	1.86523e-06		0.0313553	0.000413858	0.00029485
100058274	GNB4	1.15505	2.50017	3.93151	upNeo		0.911423	0.00322148	7.84491e-05		0.999996	0.0524887	0.00389639
100058327	SEMA3D	-1.80043	-1.65869	-11.1974	downNeo		0.292878	0.365761	7.2292e-06		0.932762	0.999998	0.000748688
100058387	EEF2K	1.83641	1.63216	3.38323	upNeo		0.145155	0.305278	0.00033119		0.630016	0.999998	0.0110441
100058458	SLC6A17	-23.7789	-19.9	-15.4696	downNeo		8.00681e-05	3.85504e-05	0.000833516		0.00413937	0.00203131	0.0213775
100058490	TM4SF18	7.98705	4.49083	16.9671	upNeo		0.0005445	0.0048369	2.67892e-05		0.0161496	0.0699373	0.00193164
100058492	UBXN10	-1.51288	-2.61426	-7.23627	downNeo		0.511053	0.0526859	0.000457205		0.999996	0.365735	0.0139971
100058494	CST3	-5.50449	-3.2287	-5.07984	downNeo		0.000166103	0.00425909	0.0006113		0.00696616	0.063617	0.0170914
100058503	F5	-11.0827	-11.1903	-48.4478	downNeo		0.000622554	0.000171934	3.53767e-06		0.0177072	0.00617162	0.000450847
100058530	RAB24	2.63475	2.18307	2.17558	upNeo		0.000395183	0.0034651	0.0124341		0.0127639	0.0552534	0.134406
100058533	LOC100058533	-4.60057	-6.71171	-10.7014	downNeo		0.0138563	0.000849012	0.000497713		0.141314	0.0198546	0.0148232
100058539	IGF2R	4.122	2.81302	2.96098	upNeo		7.6012e-05	0.00172363	0.00426719		0.00399126	0.0333719	0.064896
100058573	CP	-7.39268	-5.13033	-20.725	downNeo		0.00416214	0.00893517	0.00012146		0.0619111	0.109296	0.00538223
100058594	LOC100058594	45.7246	21.834	51.0942	upNeo		3.15527e-08	1.6695e-07	6.17936e-08		1.76486e-05	3.86571e-05	2.82191e-05
100058621	RELN	1.2177	6.23555	9.72707	upNeo		0.772825	6.03928e-05	2.97138e-05		0.999996	0.00273515	0.00210558
100058660	COL9A3	10.0503	4.76967	8.27926	upNeo		4.082e-06	0.000249656	3.74145e-05		0.000554612	0.00809537	0.00249845
100058662	KIAA1211	4.46581	6.98447	9.08555	upNeo		0.00198748	2.12143e-05	3.77848e-05		0.0383681	0.00133115	0.00250477
100058663	SELL	9.44679	1.1096	3.86078	upNeo		0.000606355	0.879254	0.0446092		0.0173667	0.999998	0.31611
100058791	FKBP11	2.32648	2.293	3.77572	upNeo		0.0235732	0.0150983	0.00027383		0.204401	0.1569	0.00960168
100058818	C25H9orf152	3.80179	4.09367	-1.07237	split		0.00202062	0.000357849	0.924932		0.0388981	0.010677	0.999974
100058828	CDH19	-7.67724	-10.4678	-2.12923	downNeo		0.000757773	3.66524e-05	0.247658		0.0201582	0.00197562	0.862606
100058830	LY9	6.11298	1.73778	1.8579	upNeo		0.000167369	0.306027	0.277194		0.00700137	0.999998	0.911963
100058832	GDF11	-4.52337	-5.01851	-11.7399	downNeo		0.00246809	0.00040652	1.29741e-05		0.0440025	0.0117869	0.00111091
100058968	EXOC3L4	8.49026	5.32594	5.2314	upNeo		3.89288e-05	0.000256451	0.00172053		0.0025806	0.00826677	0.0344105
100058973	KCND3	4.69684	9.10813	4.35274	upNeo		0.00814992	6.65993e-05	0.0173231		0.0979603	0.00292752	0.170025
100058994	ABLIM1	-4.31759	-1.64278	-1.17304	downNeo		0.000260171	0.344216	0.836031		0.0095261	0.999998	0.999974
100059052	FNBP1L	1.97222	2.47508	2.65818	upNeo		0.0418549	0.000580833	0.0010859		0.296464	0.0152782	0.0253943
100059120	SLC1A1	94.1264	45.0485	64.3387	upNeo		5.02706e-10	1.43031e-09	8.3237e-09		6.88707e-07	1.17571e-06	6.51627e-06
100059131	IL7	-7.41333	-10.0576	-10.5464	downNeo		0.00234155	0.00016661	0.000902509		0.0425787	0.00601991	0.0226178
100059142	LOC100059142	2.96107	5.10703	5.8792	upNeo		0.0341322	0.000395167	0.000937715		0.259184	0.0114983	0.0231472
100059162	C2	-4.97488	-1.95667	-2.58966	downNeo		0.000489573	0.169441	0.0589285		0.0148772	0.750824	0.376658
100059184	NEXMIF	11.2485	15.0113	24.833	upNeo		4.22079e-06	1.04558e-07	1.22466e-07		0.000556811	2.77248e-05	4.37684e-05
100059239	LOC100059239	-8.97277	-3.47209	-6.67576	downNeo		8.14336e-05	0.0108489	0.000919098		0.00418365	0.12525	0.0228593
100059241	DACT1	-2.60718	-3.65162	-5.20127	downNeo		0.00734358	4.54195e-05	1.02791e-05		0.0913055	0.00226272	0.000928508
100059249	TUBA4A	-4.93916	-3.95994	-3.63671	downNeo		5.56992e-05	0.000120957	0.00173721		0.00324715	0.00471217	0.034576
100059288	CHEK2	8.63075	5.55837	7.85298	upNeo		3.62507e-07	3.13035e-06	2.21128e-06		0.000105033	0.000332019	0.000336606
100059303	FAM189A1	-16.6634	-6.74949	-3.20835	downNeo		0.000122956	0.00233463	0.108339		0.00571861	0.0414396	0.546683
100059315	TNXB	-14.5581	-12.8714	-28.0505	downNeo		0.000374349	0.000177983	6.34108e-05		0.0123086	0.00630613	0.00341794
100059372	KIF26B	5.47577	4.73492	8.47473	upNeo		0.000710525	0.000634475	9.18899e-05		0.0191607	0.0164006	0.00440429
100059443	DNASE1L1	-2.0698	-3.85366	-3.62082	downNeo		0.0774548	4.25471e-05	0.000653372		0.435187	0.00214927	0.0178726
100059447	ADD3	-4.24503	-1.92302	1.01409	split		3.01949e-05	0.0900981	0.990335		0.0021034	0.514667	0.999974
100059546	SALL1	84.4455	22.2159	5.0262	upNeo		4.45939e-07	1.50835e-05	0.0329692		0.000119821	0.0010419	0.260084
100059568	VWCE	-4.12545	-20.9806	-58.4591	downNeo		0.0218463	1.64659e-06	3.15658e-07		0.193928	0.000213781	8.50725e-05
100059613	RTN1	-67.624	-99.274	-50.2093	downNeo		4.68398e-09	1.0591e-10	5.45839e-08		4.05287e-06	1.74116e-07	2.56388e-05
100059668	CALHM2	-5.86364	-3.06177	-3.5816	downNeo		1.10909e-05	0.00178323	0.00190795		0.00104191	0.0341285	0.0370327
100059670	MYO15B	7.62641	3.61506	6.70116	upNeo		9.24558e-06	0.00123116	5.84454e-05		0.000938256	0.0260827	0.00327717
100059686	TAPBPL	-2.10718	-3.26821	-4.78381	downNeo		0.0799125	0.000560803	8.88989e-05		0.444439	0.0149873	0.00428592
100059740	TRPM1	-3.94504	-6.28213	-3.78935	downNeo		0.0099046	0.000188354	0.0179767		0.112645	0.00649268	0.174358
100059755	TENT5C	-2.23268	-2.12529	-4.63792	downNeo		0.0327897	0.0328335	2.80024e-05		0.253319	0.267087	0.00200156
100059765	GLS2	-1.24396	-3.71287	-8.40424	downNeo		0.745875	0.0108183	0.000517499		0.999996	0.125072	0.0151113
100059848	MYOC	-331.618	-39.9155	-34.5356	downNeo		3.5469e-05	0.00121251	0.00757987		0.00237364	0.0258273	0.0953428
100059853	HPD	-1.5549	-6.49563	-4.50411	downNeo		0.453948	5.244e-06	0.000947539		0.999996	0.000476306	0.0232848
100059856	TBL2	1.73899	1.65317	2.40027	upNeo		0.0851153	0.149111	0.000235634		0.461814	0.700995	0.00858942
100059871	ADAM19	12.5868	3.95046	9.51614	upNeo		1.73929e-05	0.00590776	0.000184477		0.0014297	0.0805732	0.00722095
100059906	ITIH4	-1.51026	-3.00966	-10.5737	downNeo		0.515716	0.0257678	7.03031e-05		0.999996	0.227387	0.00365754
100059944	CCDC102B	4.2332	5.58118	12.7547	upNeo		0.0102948	0.000834494	5.63119e-05		0.115843	0.0196934	0.00319267
100059978	AMZ1	-6.11562	-8.14819	-4.57927	downNeo		0.00320164	0.000232257	0.0183781		0.0519383	0.00767686	0.176985
100059984	DCAF12L2	4.63541	4.94288	14.4657	upNeo		0.00334147	0.000804538	8.86055e-06		0.053282	0.0193371	0.000842008
100059998	LAG3	-32.0915	-59.1969	-96.1291	downNeo		2.51518e-09	1.22658e-11	5.34896e-11		2.43232e-06	3.36083e-08	2.19842e-07
100060003	ZNF311	13.368	3.90166	6.68212	upNeo		1.3588e-06	0.00202579	0.00027134		0.000235144	0.0378024	0.00957259
100060012	LOC100060012	4.43714	5.13723	14.499	upNeo		0.0162941	0.00371397	0.000125975		0.158004	0.0582612	0.00555236
100060054	TESMIN	-5.74604	-4.13025	-4.13968	downNeo		1.36711e-05	7.54215e-05	0.000557803		0.00121663	0.00321728	0.015891
100060062	DHRS7	-3.13952	-4.04385	-4.04356	downNeo		0.00317076	7.66731e-05	0.000576975		0.0518165	0.00324873	0.0162701
100060075	LOC100060075	2.96808	3.08841	2.78793	upNeo		5.13914e-06	4.03265e-07	4.03143e-05		0.000644942	7.44908e-05	0.00263003
100060119	SPARC	9.67827	7.85279	13.0936	upNeo		1.0005e-05	8.4918e-06	3.92545e-06		0.000973267	0.00068771	0.000478032
100060160	LOC100060160	2.47555	2.06143	1.67782	upNeo		0.000437407	0.00510594	0.212504		0.0137232	0.0730563	0.793271
100060185	AJAP1	-7.78217	-1.1493	-1.33465	downNeo		0.000192882	0.841773	0.664413		0.0077153	0.999998	0.999974
100060201	LOC100060201	11.7627	2.12324	2.46144	upNeo		2.4948e-05	0.166565	0.133696		0.00185586	0.742295	0.610375
100060221	MYCT1	2.02389	5.08495	10.6343	upNeo		0.253471	0.00198177	0.000205824		0.869589	0.0371496	0.00779664
100060243	GREM2	-33.3699	-104.275	-41.9475	downNeo		0.000232563	1.24936e-06	0.000246541		0.00878926	0.000175551	0.00883035
100060280	MYOZ3	-1.39324	-1.91292	-5.26737	downNeo		0.616637	0.146173	0.000107088		0.999996	0.69233	0.00493146
100060299	NIPAL2	-5.39319	-6.10063	-11.6664	downNeo		0.000413085	4.26194e-05	5.48227e-06		0.0131103	0.00214927	0.000634707
100060344	CLEC14A	2.07753	6.79921	11.9877	upNeo		0.246239	0.000504151	0.000179648		0.855489	0.0139298	0.00710517
100060358	PRKG2	168.641	55.7128	5.4124	upNeo		3.564e-06	1.85884e-05	0.0797479		0.000509496	0.00119841	0.454596
100060362	NTNG1	-23.078	-41.7047	-18.1705	downNeo		7.95484e-07	5.82341e-09	7.24096e-06		0.00017037	3.0977e-06	0.000748688
100060428	F13A1	-3.81401	-56.5088	-20.0623	downNeo		0.151435	2.94986e-05	0.00416685		0.645268	0.00170455	0.0638425
100060435	TGFBR3	-4.8553	-3.25135	-3.44002	downNeo		5.35512e-05	0.00084588	0.00244992		0.0031905	0.0198449	0.0442166
100060452	CHRNA3	-4.05723	-5.30834	-6.24469	downNeo		0.000382031	6.72891e-06	1.93558e-05		0.0124863	0.000580399	0.00148696
100060486	CHRNB4	-8.82777	-9.55963	-12.9039	downNeo		4.06658e-05	4.91642e-06	1.01698e-05		0.00265867	0.0004566	0.000928508
100060510	CUX1	-2.23367	-2.20031	-2.90699	downNeo		0.00730111	0.00410669	0.000275085		0.0910009	0.0623398	0.00960168
100060521	LOC100060521	5.01728	5.20275	11.5035	upNeo		0.0024519	0.000686296	4.09605e-05		0.0438621	0.0173536	0.00263043
100060593	IL17B	167.014	367.66	135.161	upNeo		1.18318e-08	1.05452e-10	7.72241e-08		7.97598e-06	1.74116e-07	3.17391e-05
100060620	ADAMTSL5	-6.54498	-4.58452	-5.08212	downNeo		0.000449222	0.00150103	0.00357286		0.0139871	0.0300489	0.0573612
100060652	SCARA3	-1.60558	-1.7745	-4.91868	downNeo		0.34835	0.139141	1.78336e-06		0.999996	0.670816	0.000284645
100060657	CAMKK1	-6.94708	-12.8718	-6.4559	downNeo		0.000166039	5.64669e-07	0.000537833		0.00696616	9.37692e-05	0.0155943
100060730	MEGF6	12.3103	11.4762	2.64229	upNeo		1.01869e-06	2.54995e-07	0.056296		0.000189349	5.12744e-05	0.365668
100060744	COLEC12	-2.52966	-3.47069	-3.93286	downNeo		0.0106244	9.59005e-05	0.000192803		0.118417	0.00382671	0.00744338
100060789	PBK	14.2877	5.74175	6.85896	upNeo		0.000100432	0.00285308	0.00504326		0.00495826	0.0480581	0.072857
100060810	KIF26A	2.03989	2.27992	7.14211	upNeo		0.212479	0.107379	0.000479264		0.792819	0.573523	0.0144306
100060817	ANKRD45	-2.98294	-4.51961	-4.77092	downNeo		0.0035368	1.2076e-05	7.49157e-05		0.0555879	0.000890268	0.00381633
100060865	SNAP47	-1.80071	-2.59248	-2.202	downNeo		0.110432	0.000177709	0.0116303		0.541454	0.00630613	0.129278
100060874	CRTAC1	6.44142	6.9738	3.188	upNeo		0.00191282	0.00041131	0.067194		0.0376098	0.0119048	0.406577
100060893	ASPM	8.4922	7.66316	6.48803	upNeo		7.7238e-05	3.52964e-05	0.000797523		0.00403109	0.00191924	0.0208712
100060922	JAKMIP2	29.9938	8.28589	8.49968	upNeo		4.34726e-08	1.53822e-05	0.000131276		2.10203e-05	0.00105027	0.00570949
100060968	SCD5	-4.73237	-7.75429	-12.662	downNeo		0.000398146	1.52529e-06	7.355e-07		0.0128343	0.000203281	0.000151145
100061094	LSAMP	21.6304	29.4219	5.88312	upNeo		3.19522e-05	1.56954e-06	0.0133426		0.00218873	0.000206426	0.141426
100061138	CNTN5	15.9863	36.3027	10.8781	upNeo		0.000351823	2.77963e-06	0.00280314		0.01178	0.000301976	0.0485602
100061158	CHL1	-4.08865	-6.38893	-15.025	downNeo		0.0483435	0.00442082	0.000654622		0.321638	0.0653905	0.0178761
100061204	CCDC92	-3.3754	-2.78813	-2.59898	downNeo		0.000203381	0.000712292	0.00735334		0.00804597	0.0178507	0.0936398
100061226	COL11A2	8.00191	3.24639	8.0522	upNeo		1.09107e-06	0.0011877	2.863e-06		0.000197113	0.0254907	0.000379578
100061339	SH3RF1	1.89431	2.17214	2.73824	upNeo		0.0186859	0.000335207	1.7588e-05		0.173845	0.0102	0.00137689
100061349	MYBPHL	-3.1637	-3.59649	-6.61244	downNeo		0.0246369	0.00555165	0.000504551		0.20997	0.0772159	0.0149044
100061358	ZSCAN23	4.04918	6.90307	14.6205	upNeo		0.0011413	2.97839e-06	2.09409e-07		0.0265764	0.000317953	6.27943e-05
100061376	CCDC80	-3.5966	-7.0495	-19.7218	downNeo		0.0499886	0.00112836	6.67319e-05		0.328856	0.0246025	0.00357353
100061385	SORT1	-1.96569	-2.1628	-3.31299	downNeo		0.0843663	0.0197551	0.00048615		0.459874	0.189042	0.0145861
100061389	SNX31	-5.96473	-4.73937	-6.41339	downNeo		0.000326965	0.000515531	0.00041057		0.0111521	0.0141557	0.0130053
100061406	VWA3B	-4.05333	-8.62523	-3.90013	downNeo		0.0290648	0.000320916	0.0448412		0.234484	0.00986141	0.317045
100061419	LRRC8C	3.86144	3.14707	2.15133	upNeo		9.06204e-05	0.00027764	0.0593911		0.00454207	0.00874407	0.378153
100061451	PALLD	7.47098	20.2821	17.8883	upNeo		0.000135755	5.01812e-08	1.99423e-06		0.00604961	1.64996e-05	0.00031224
100061510	CISH	5.42285	6.80592	4.11391	upNeo		0.000658768	3.47308e-05	0.0065875		0.0181714	0.00190064	0.0873375
100061536	ZFR2	3.51618	3.92645	6.11355	upNeo		0.00943405	0.00183152	0.000449179		0.109222	0.03489	0.0138028
100061544	DLG4	2.58228	5.86081	5.0287	upNeo		0.00839373	1.97984e-07	1.5406e-05		0.100335	4.28271e-05	0.00125339
100061641	KIF13B	-2.58519	-3.85356	-3.56977	downNeo		0.0128533	6.25115e-05	0.00100397		0.134071	0.00280024	0.0242369
100061705	SHANK2	1.98725	4.8257	3.69157	upNeo		0.19883	0.000279074	0.00905775		0.764087	0.00877241	0.10814
100061795	TMEM132B	10.9047	10.587	3.06294	upNeo		0.000785765	0.00027148	0.124704		0.0206358	0.00858293	0.586925
100061836	ANO1	6.02703	10.2397	11.6245	upNeo		5.23019e-05	1.44366e-07	1.11672e-06		0.00316119	3.43967e-05	0.00020628
100061868	KIF11	12.7498	2.88005	3.42582	upNeo		1.31512e-05	0.0359601	0.0326801		0.00118794	0.281675	0.258796
100061893	S1PR3	17.2966	32.9316	162.979	upNeo		8.46328e-06	5.33377e-08	2.02736e-09		0.000879846	1.71936e-05	2.38011e-06
100061923	S100A3	-7.46052	-3.60276	-8.93553	downNeo		0.000387761	0.0111837	0.000291956		0.0125735	0.128126	0.0100624
100061938	GXYLT2	1.72154	1.91103	6.08282	upNeo		0.273722	0.1168	6.83281e-06		0.901441	0.603784	0.000720074
100061944	GASK1B	4.04518	21.3942	6.7295	upNeo		0.00520632	2.18515e-08	0.000390502		0.0730929	9.42278e-06	0.0125388
100062033	ST6GAL2	5.90439	11.8501	4.99977	upNeo		0.0118671	0.000212322	0.0306475		0.126933	0.00718449	0.247225
100062045	SLC15A3	-1.20802	-3.02357	-4.19466	downNeo		0.839437	0.000823733	0.000164267		0.999996	0.0195979	0.00671778
100062058	CNKSR3	1.83013	2.3675	4.22759	upNeo		0.190915	0.0149661	0.000177431		0.745287	0.156118	0.00706288
100062150	HSPH1	2.37773	3.18954	2.9622	upNeo		0.0189243	0.000254885	0.00323064		0.17519	0.00823245	0.0533786
100062164	NCAM1	9.97072	27.0714	36.4355	upNeo		0.0029085	1.4875e-05	5.40603e-05		0.0487863	0.00103183	0.00312424
100062180	CALN1	10.5149	3.3583	2.13371	upNeo		0.000126469	0.0240398	0.241981		0.0057971	0.218592	0.851239
100062187	COL8A1	4.33087	6.23485	1.85299	upNeo		0.00548755	0.000180118	0.314671		0.075684	0.0063437	0.966048
100062216	PCOLCE2	-5.46179	-8.60168	-4.56943	downNeo		0.000157397	8.77777e-07	0.00118537		0.00670365	0.000134124	0.0268793
100062234	SEMA4D	12.1006	1.99688	7.53634	upNeo		5.83924e-05	0.234794	0.00133139		0.00336832	0.907355	0.0287453
100062294	FBXW7	-2.90102	-1.82449	-2.14157	downNeo		3.53016e-05	0.0520995	0.0103619		0.00237364	0.363547	0.11946
100062355	TRPC1	3.4246	2.06097	2.34323	upNeo		0.000265678	0.0420277	0.0256469		0.00964181	0.31264	0.222499
100062393	KIF20A	11.1379	3.12226	2.629	upNeo		0.000250705	0.0492127	0.153318		0.00926758	0.349352	0.659484
100062398	SH3D19	-5.73695	-3.75603	-3.20981	downNeo		9.57157e-06	0.000152741	0.00401581		0.000953677	0.00566832	0.0622242
100062435	KCTD8	-10.4632	-6.88753	-16.9064	downNeo		0.000148452	0.000424962	3.13633e-05		0.00643945	0.0121502	0.0021848
100062495	MAB21L2	-16.6081	-1.67743	-2.41201	downNeo		0.00031633	0.459699	0.259641		0.0109318	0.999998	0.885763
100062501	PEG10	20.6252	26.9786	24.7057	upNeo		2.26695e-07	6.8132e-09	2.59691e-07		7.76429e-05	3.50028e-06	7.23613e-05
100062543	CTHRC1	28.4799	13.6523	33.1248	upNeo		1.21857e-05	7.11751e-05	1.67324e-05		0.00113182	0.00307118	0.00134186
100062544	SHE	1.79829	7.26442	11.6774	upNeo		0.311204	2.90686e-05	1.52834e-05		0.960704	0.00169464	0.00125005
100062559	SEMA7A	7.05328	8.31059	4.80204	upNeo		0.000508245	4.97684e-05	0.00717305		0.0153032	0.00240645	0.0924519
100062570	NR3C2	-5.52638	-3.1437	-2.77737	downNeo		3.55179e-05	0.00204164	0.0199734		0.00237364	0.0380551	0.187
100062610	STK39	4.44968	5.45387	9.31929	upNeo		0.000186224	6.09449e-06	9.6912e-07		0.00757802	0.000538674	0.000187439
100062674	PROM2	-3.03592	-10.7642	-7.10632	downNeo		0.030963	2.09669e-06	0.000327655		0.243567	0.000244465	0.0109932
100062722	KIFC3	-2.58959	-3.70276	-1.62342	downNeo		0.0263558	0.000471639	0.395068		0.219387	0.0131642	0.999974
100062779	PIK3R6	3.51439	3.19627	8.48693	upNeo		0.0208971	0.0195596	0.000284391		0.187611	0.187798	0.00984291
100062780	RAB3IL1	-2.37828	-1.87098	-4.17179	downNeo		0.0190211	0.11888	9.82352e-05		0.175876	0.610242	0.00464077
100062788	SPHKAP	-27.8443	-4.16371	-6.94825	downNeo		0.000126039	0.046464	0.0222096		0.0057971	0.33503	0.201504
100062829	CLIC2	-1.03707	3.03243	4.56464	split		0.966691	0.00303414	0.000411603		0.999996	0.050385	0.013013
100062842	SYNE1	-3.61289	-3.26757	-3.46949	downNeo		0.000205005	0.000184715	0.000636145		0.0080822	0.0064263	0.0176064
100062858	CCDC105	-2.21039	-8.1903	-7.4514	downNeo		0.125529	4.89143e-06	0.000106012		0.582802	0.0004566	0.00489723
100062869	BNC2	1.58943	4.59986	5.97616	upNeo		0.426844	0.000165567	0.000162178		0.999996	0.00601092	0.00666553
100062872	MMP15	6.04366	5.77887	2.73438	upNeo		0.000291872	0.000108903	0.0589561		0.0102529	0.00429344	0.376658
100062886	CASP14	-11.9945	-8.07817	-21.0542	downNeo		6.06015e-05	0.00013804	9.09731e-06		0.00345701	0.00524104	0.000859539
100062937	CACNG7	4.39018	11.4728	16.9181	upNeo		0.00166077	3.26974e-07	5.25623e-07		0.0342144	6.25052e-05	0.000118373
100062981	CEP78	6.02762	2.14619	2.03588	upNeo		0.000231332	0.115753	0.203609		0.00878509	0.601939	0.775358
100063004	FSTL4	-6.21384	-4.80348	-28.4855	downNeo		0.00431459	0.00652602	9.71048e-06		0.063332	0.087155	0.000896856
100063015	BEND4	2.98436	4.54952	10.0652	upNeo		0.0237231	0.000470775	1.44779e-05		0.205084	0.0131625	0.00119607
100063079	CCDC88C	2.33891	3.129	10.7642	upNeo		0.0438509	0.00148426	2.38767e-07		0.304438	0.0299769	6.88653e-05
100063148	PREX2	3.13482	21.2453	17.759	upNeo		0.0296118	4.86148e-08	2.5485e-06		0.236664	1.63108e-05	0.000358097
100063163	SLC1A4	-4.9879	-5.90075	-2.38313	downNeo		0.000416423	2.76911e-05	0.0873677		0.0131907	0.00164347	0.480376
100063235	SH3GL2	-4.84215	-4.17172	-36.9833	downNeo		0.0119644	0.0121087	2.62644e-06		0.127641	0.13542	0.000363142
100063248	SRGN	-3.11242	-3.7742	-6.35308	downNeo		0.00737343	0.000511252	4.66545e-05		0.0914068	0.0140787	0.00284074
100063278	DIRAS2	-3.2915	-5.12397	-30.921	downNeo		0.128592	0.0215505	0.000169084		0.590846	0.201645	0.00684665
100063327	AGBL4	-3.24057	-4.12576	-3.54306	downNeo		0.00606088	0.000264634	0.00491872		0.0798696	0.0084489	0.0719056
100063369	RDH12	-8.92499	-9.05722	-19.9693	downNeo		0.00154472	0.000474906	0.000106047		0.0324414	0.0132135	0.00489723
100063429	P4HTM	-2.93423	-3.85714	-3.37805	downNeo		0.000656659	3.94889e-06	0.00022957		0.0181454	0.000398281	0.00844324
100063438	JCAD	2.32718	5.77236	3.49376	upNeo		0.112512	0.000146854	0.0184105		0.546478	0.0054995	0.177027
100063458	LRRC20	-3.85824	-3.76612	-5.64425	downNeo		0.00174984	0.000747758	0.000177257		0.0354028	0.0183577	0.00706288
100063465	PCDH18	1.70662	5.72202	6.08457	upNeo		0.381599	0.000381587	0.00151807		0.999996	0.0111624	0.0315114
100063491	HSD3B7	-3.72787	-3.76962	-4.38903	downNeo		0.000637025	0.000166357	0.000283737		0.017902	0.00601991	0.009841
100063508	INKA2	2.13272	4.16813	9.47777	upNeo		0.0894538	8.93099e-05	8.30829e-07		0.475929	0.00360911	0.000166571
100063524	CTXN3	162.356	113.051	46.128	upNeo		1.53415e-07	6.98785e-08	2.59704e-05		5.73214e-05	2.12741e-05	0.00189757
100063589	MEGF10	2.1042	8.86484	4.88251	upNeo		0.217623	4.82103e-05	0.00806126		0.804889	0.00235886	0.0995696
100063606	GPRC5A	-4.02168	-4.34706	-20.9054	downNeo		0.0779888	0.0398711	0.000675882		0.436992	0.301787	0.0183358
100063735	CLSTN2	-12.8751	-15.8366	-3.45669	downNeo		7.89308e-07	2.95268e-08	0.0120546		0.00017037	1.15576e-05	0.131928
100063742	SLC24A4	9.11128	7.36809	22.3755	upNeo		6.18217e-05	5.72185e-05	1.09192e-06		0.00349261	0.00266669	0.000203991
100063776	PPP1R14C	17.1353	33.8223	27.0025	upNeo		0.000174129	2.09153e-06	6.51648e-05		0.00715671	0.000244465	0.00350101
100063817	GRAMD2A	2.60391	1.40622	2.93364	upNeo		0.00133108	0.674761	0.000486204		0.0296516	0.999998	0.0145861
100063835	LOC100063835	8.60413	4.56993	9.27523	upNeo		5.1941e-05	0.00107446	7.49803e-05		0.00316119	0.0238061	0.00381633
100063858	PCDH20	5.3329	5.79619	8.02565	upNeo		7.27671e-05	7.51244e-06	6.80436e-06		0.00386696	0.000620626	0.000720074
100063926	GALNT16	-8.19514	-5.17439	-4.7135	downNeo		0.00014568	0.000795804	0.00625382		0.00635273	0.0192097	0.0846195
100063950	LOC100063950	4.64409	2.67932	4.5756	upNeo		0.000238122	0.0118046	0.000541412		0.00895817	0.132914	0.0156704
100063980	MYOZ1	6.39337	2.85156	2.92517	upNeo		4.0915e-05	0.0105213	0.023555		0.00265867	0.122761	0.209434
100064006	LOC100064006	9.9812	3.30301	4.27871	upNeo		6.72802e-07	0.00198449	0.00110496		0.000158012	0.0371584	0.0257303
100064014	DPF1	18.6141	15.6963	17.0393	upNeo		2.95202e-06	1.28465e-06	1.20859e-05		0.000437217	0.000175997	0.00106824
100064027	ATG9B	6.44246	2.28963	1.21504	upNeo		5.35631e-05	0.0623402	0.778037		0.0031905	0.407194	0.999974
100064029	RERG	-3.53103	-4.70961	-12.7684	downNeo		0.0143565	0.000918613	1.29555e-05		0.144709	0.0209459	0.00111091
100064049	BUB1	10.5365	6.08732	8.51366	upNeo		8.9004e-05	0.000599029	0.000568708		0.00448842	0.0155823	0.0160922
100064076	LOC100064076	8.44845	11.8499	1.65614	upNeo		0.00292568	0.000216513	0.507634		0.0489798	0.00727909	0.999974
100064098	GLI3	-5.07352	-4.26187	-3.38811	downNeo		8.8081e-05	0.00011128	0.00485122		0.00445554	0.0043662	0.0716544
100064109	LOC100064109	2.43108	2.64159	3.11616	upNeo		0.00740422	0.000982327	0.00065317		0.0915918	0.0221833	0.0178726
100064140	KCNK6	4.38843	6.2603	8.72711	upNeo		3.17122e-05	1.28911e-07	1.26374e-07		0.00218137	3.16312e-05	4.38113e-05
100064166	CATSPERG	4.2761	5.41199	6.98531	upNeo		7.48806e-06	7.3378e-08	1.08671e-07		0.000822537	2.15417e-05	4.15477e-05
100064173	COL6A5	-29.4521	-2.00533	-1.59829	downNeo		3.18887e-06	0.259917	0.507464		0.000468081	0.961292	0.999974
100064184	WNT11	6.98447	11.9647	8.27602	upNeo		0.00634451	0.000211681	0.0053605		0.0825187	0.00718449	0.0762341
100064198	ANK2	-2.45909	-2.19933	-4.07997	downNeo		0.0133347	0.0236151	0.00011771		0.137485	0.215087	0.00528731
100064250	C1QL1	63.5465	76.2697	6.99071	upNeo		5.09628e-09	2.63123e-10	0.000881969		4.18914e-06	3.32749e-07	0.0222728
100064277	LARP6	-4.46488	-4.29897	-4.15517	downNeo		0.000126591	4.50988e-05	0.000501353		0.0057971	0.00226044	0.0149044
100064285	COL6A6	-22.6945	-5.25105	-6.58454	downNeo		0.00055269	0.0297902	0.0365275		0.0163421	0.251313	0.278272
100064289	JAG1	-3.62433	-1.76031	-2.67159	downNeo		0.000153527	0.18755	0.00764983		0.00660728	0.800513	0.0960024
100064309	PECAM1	3.15797	14.3778	35.1508	upNeo		0.121227	0.000177531	4.87097e-05		0.571103	0.00630613	0.00292258
100064385	HOXC5	-9.1192	-2.71992	-1.58015	downNeo		0.000233973	0.0654178	0.494424		0.00882228	0.421168	0.999974
100064446	EMID1	5.14758	9.28657	10.5053	upNeo		0.000121251	1.69421e-07	1.2685e-06		0.0056791	3.86844e-05	0.000220457
100064560	SERPINH1	3.09262	3.06247	3.21261	upNeo		5.90725e-05	1.52676e-05	7.68489e-05		0.00339564	0.00105021	0.00384011
100064580	TMOD1	-6.74201	-6.19288	-5.34614	downNeo		2.46012e-05	1.01865e-05	0.000316233		0.00184406	0.000782554	0.0107415
100064659	LRRC71	51.3429	38.4441	21.7622	upNeo		3.7615e-06	2.00887e-06	0.000213109		0.000517083	0.000237595	0.0079265
100064707	KDM5B	1.93184	2.33688	2.75525	upNeo		0.0311814	0.000413778	0.000146359		0.244688	0.0119552	0.00620138
100064727	MERTK	2.99475	5.5078	2.99685	upNeo		0.00557889	3.9999e-06	0.00864483		0.0762959	0.000398297	0.104655
100064750	LTBP4	-7.44547	-8.31424	-5.87086	downNeo		4.15765e-06	2.75402e-07	6.81648e-05		0.000556321	5.39001e-05	0.0035901
100064780	ST8SIA4	-3.45298	-6.1973	-8.88547	downNeo		0.0111932	5.68042e-05	4.64644e-05		0.122108	0.00266057	0.00284074
100064782	RAD54L	4.43563	5.3517	4.46955	upNeo		0.00193744	0.000151522	0.00316829		0.0376942	0.0056358	0.0527432
100064801	ACE	-11.2128	-3.29353	1.04421	split		0.000188401	0.0352646	0.951643		0.00762886	0.279323	0.999974
100064803	ITGAM	-1.78759	-2.79363	-6.22446	downNeo		0.300761	0.0206394	0.000321794		0.94323	0.195119	0.0108854
100064840	MPP7	-4.66887	-3.85459	-5.23798	downNeo		0.000105244	0.000180031	8.46337e-05		0.00516483	0.0063437	0.0041165
100064903	PRKX	3.12928	1.98484	4.11654	upNeo		0.00209544	0.0871391	0.000276055		0.0395884	0.504315	0.00961515
100065044	OLFML3	3.25528	7.36682	5.33947	upNeo		0.0264232	5.43238e-05	0.00268429		0.219541	0.00255898	0.0472481
100065076	CATSPERD	3.58029	1.38622	3.28123	upNeo		0.000316516	0.661369	0.00148874		0.0109318	0.999998	0.0310596
100065098	TMEM108	-9.66404	-7.39811	-6.04413	downNeo		3.0555e-05	3.94321e-05	0.00108746		0.0021106	0.00205798	0.0253947
100065109	LIPT2	-2.12713	-3.39727	-1.9859	downNeo		0.0387745	3.99132e-05	0.0904007		0.282434	0.00206344	0.491302
100065183	FILIP1	1.76239	4.2788	10.179	upNeo		0.346367	0.00251637	7.60805e-05		0.999996	0.0437769	0.00382496
100065193	MYOM2	5.47733	7.07094	16.4252	upNeo		0.0079501	0.000895156	0.000109965		0.0963961	0.0206617	0.0050214
100065200	ASPHD2	6.00461	8.22099	10.551	upNeo		0.00038774	1.05607e-05	2.46978e-05		0.0125735	0.000803783	0.00182077
100065202	LOC100065202	3.18537	4.05319	7.05363	upNeo		0.0110006	0.000659201	6.74201e-05		0.12066	0.0168542	0.00358701
100065205	ITGA10	2.99371	1.80695	1.68518	upNeo		0.000149817	0.0960324	0.250207		0.00648156	0.535722	0.868001
100065253	CDH5	5.75981	11.7178	28.1487	upNeo		0.0235351	0.000688233	0.000180449		0.204285	0.0173536	0.00710517
100065364	BCL11A	4.08285	8.28504	7.69406	upNeo		0.00234209	2.60391e-06	5.48481e-05		0.0425787	0.000286196	0.0031528
100065438	SLCO2A1	2.55929	8.66569	6.56062	upNeo		0.0565603	2.61127e-06	0.000208314		0.356932	0.000286196	0.00786086
100065462	PLPP4	-51.7716	-67.0972	-283.046	downNeo		6.94716e-07	3.53544e-08	6.2205e-09		0.000160861	1.35169e-05	5.2025e-06
100065463	NECTIN2	2.25707	6.79525	6.56033	upNeo		0.178873	0.000329644	0.00225946		0.717411	0.0100731	0.042037
100065464	SNAP91	2.60167	4.27928	7.56209	upNeo		0.0661603	0.0014074	0.000192876		0.3948	0.0289582	0.00744338
100065469	CMTM4	2.30938	1.79598	3.02104	upNeo		0.00891262	0.116135	0.000474362		0.104734	0.602687	0.0143522
100065507	TBX18	-13.5412	-2.07006	-3.12412	downNeo		0.000109442	0.235918	0.0919133		0.00531362	0.910231	0.497058
100065569	ADGRL1	3.91143	12.204	8.11873	upNeo		0.00275594	1.1056e-07	3.02165e-05		0.0471464	2.79633e-05	0.00213201
100065603	ZSWIM5	-7.87624	-5.03138	-6.75478	downNeo		1.04297e-05	8.43226e-05	7.58438e-05		0.000996888	0.00346566	0.00382496
100065703	CDCP1	1.16352	-5.50718	-1.07916	split		0.823589	0.00045458	0.91135		0.999996	0.0128407	0.999974
100065797	SH3BP4	2.27572	6.0918	9.04684	upNeo		0.0839929	1.24576e-05	7.5562e-06		0.458447	0.000904556	0.00076678
100065800	LOC100065800	7.42043	2.74494	8.31425	upNeo		4.69452e-05	0.0237627	5.07977e-05		0.00292341	0.216312	0.00298255
100065805	EEF1D	2.56728	2.1618	2.21897	upNeo		0.000273402	0.00227543	0.00573162		0.00981349	0.0408371	0.0796652
100065829	DSC2	-1.03442	6.56312	1.07273	split		0.960835	0.000529018	0.919987		0.999996	0.0144227	0.999974
100065885	TNFRSF11B	-1.82206	-2.38531	-7.30238	downNeo		0.285682	0.063628	0.000142582		0.922632	0.413456	0.00605698
100065903	TMEM53	-1.87648	-2.99438	-2.34124	downNeo		0.145279	0.000554222	0.0296981		0.630016	0.0149064	0.243389
100065904	PRNP	-2.50436	-3.30295	-5.9617	downNeo		0.0129462	0.000214498	4.00337e-06		0.134706	0.00722611	0.000483936
100065937	TOP1MT	1.82882	-7.42599	-16.7728	split		0.317922	8.07456e-05	7.72275e-06		0.970051	0.00335217	0.000769466
100065982	SH2D3A	-6.47555	-5.58606	-5.16715	downNeo		0.000619205	0.000492924	0.00396251		0.0176425	0.0136655	0.0617984
100065997	C5AR1	-8.03601	-8.15231	-6.34132	downNeo		0.00204044	0.000655655	0.00897871		0.0391076	0.0168421	0.107594
100066022	MMS22L	8.01273	2.30665	9.5369	upNeo		6.09813e-05	0.0882825	4.74003e-05		0.00345701	0.508841	0.00285444
100066038	DSG2	2.84145	-1.38117	-19.6346	split		0.0607607	0.617263	3.68999e-06		0.374683	0.999998	0.000459571
100066046	ADCY9	-2.45565	-1.67353	-1.7625	downNeo		0.000595041	0.173912	0.131731		0.0171924	0.763651	0.605441
100066050	MEIS3	4.06526	6.46585	10.3177	upNeo		0.00130223	6.79528e-06	2.78073e-06		0.0292468	0.000580399	0.000377811
100066065	FOLR2	-4.93261	-6.818	-3.92779	downNeo		0.00477049	0.000246497	0.0221148		0.0682054	0.0080405	0.200977
100066088	C1QTNF12	-5.30269	-12.4056	-21.778	downNeo		0.0374686	0.000838117	0.000677668		0.275855	0.0197402	0.018354
100066124	HAND2	-2.1711	-39.3242	-77.7614	downNeo		0.322987	5.92108e-06	7.67197e-06		0.975727	0.000526176	0.000769068
100066148	COL4A1	3.29987	5.68612	6.38305	upNeo		0.0286831	0.000463955	0.00133235		0.232062	0.0129939	0.0287453
100066272	ART5	10.5109	3.68544	11.6418	upNeo		0.000110232	0.0136775	0.000142402		0.0053144	0.147255	0.00605698
100066324	HSPA12B	4.0458	2.59465	7.43798	upNeo		0.000195252	0.00705356	1.78328e-06		0.00775348	0.0921053	0.000284645
100066325	GPSM1	2.45043	1.70958	2.98637	upNeo		0.0038097	0.188096	0.000497583		0.0581536	0.802362	0.0148232
100066342	IGDCC4	3.42427	1.95188	5.07998	upNeo		0.00193423	0.123423	0.000119716		0.0376942	0.622969	0.00533368
100066364	ISG15	-1.1828	-5.6487	-2.38856	downNeo		0.806099	0.000180201	0.118094		0.999996	0.0063437	0.568057
100066378	EGFL7	5.15044	9.77008	17.6439	upNeo		0.00348739	2.2381e-05	1.02122e-05		0.0550217	0.00137757	0.000928508
100066407	OLFM1	-6.24109	-6.30318	-5.92949	downNeo		0.000814084	0.000231299	0.00198284		0.0210764	0.00767602	0.0380373
100066419	LOC100066419	9.53845	1.8699	4.50615	upNeo		0.000191843	0.289495	0.0145063		0.00769321	0.999998	0.150749
100066438	LOC100066438	-16.477	-6.39952	-26.1403	downNeo		0.00023152	0.00446503	8.43616e-05		0.00878509	0.0658933	0.00411545
100066468	CAMSAP3	10.8202	4.51356	6.10696	upNeo		1.615e-05	0.00139169	0.00106045		0.00136157	0.0287069	0.0250533
100066494	ADAMTSL2	-5.0188	-6.07002	-8.02418	downNeo		0.000597361	3.68896e-05	4.9287e-05		0.017199	0.00198191	0.00294647
100066495	FBXO10	4.78671	2.46304	3.58967	upNeo		6.88962e-05	0.0160315	0.00184116		0.00375051	0.163156	0.0362066
100066562	ATP11B	2.67617	2.29066	3.26499	upNeo		0.00221846	0.00722564	0.000363619		0.0409792	0.0936087	0.0119319
100066601	IGLON5	3.3998	4.34099	14.8195	upNeo		0.0113353	0.000793336	1.70604e-06		0.123086	0.0191801	0.000277697
100066608	FBXO17	3.32894	2.22808	4.6341	upNeo		0.00101815	0.0288583	7.96413e-05		0.0244356	0.245692	0.00393184
100066658	SLC7A6	2.79315	3.37662	4.74874	upNeo		0.018239	0.00166283	0.000511982		0.170952	0.0325361	0.0149769
100066707	SMPD3	442.576	512.288	85.7085	upNeo		3.22054e-08	2.63257e-09	1.04637e-05		1.76486e-05	1.80331e-06	0.000940021
100066720	F11R	1.70251	4.69219	9.88565	upNeo		0.352232	0.000315191	1.33338e-05		0.999996	0.00974011	0.00112981
100066773	FLT4	7.7734	10.6947	23.489	upNeo		0.000805142	3.82336e-05	8.41926e-06		0.0209439	0.0020211	0.000819009
100066810	TRIM24	2.93769	4.33936	4.08611	upNeo		0.00598344	3.78097e-05	0.000546236		0.0793928	0.00201815	0.0157546
100066860	SPAG6	-6.49076	-22.0739	-14.5089	downNeo		0.000924768	1.76974e-07	2.56455e-05		0.0231403	3.98556e-05	0.00188219
100066889	APLNR	7.23755	11.8016	16.432	upNeo		0.00255558	7.00075e-05	0.00013194		0.0449826	0.00303178	0.00572293
100066915	BRINP1	-3.59667	-3.206	-11.6516	downNeo		0.0392844	0.0401446	0.000330685		0.284772	0.303238	0.0110441
100066921	DAPK2	13.342	2.81617	1.2741	upNeo		0.000647052	0.119602	0.757818		0.0180297	0.612035	0.999974
100066963	TEK	2.03663	9.2622	7.70947	upNeo		0.316475	0.000566879	0.00594512		0.96859	0.0150072	0.081926
100066983	CPXM1	16.8312	15.2302	4.11582	upNeo		5.9511e-06	1.84001e-06	0.0179656		0.000708957	0.000229165	0.174353
100067002	GFPT2	4.06319	2.85521	4.46268	upNeo		8.44978e-06	0.000243954	7.07366e-06		0.000879846	0.00797336	0.000740707
100067031	EBF4	9.68801	10.3225	8.14996	upNeo		0.000257173	4.61787e-05	0.00118103		0.00943733	0.0022917	0.0268179
100067036	ANGPTL4	-7.76701	-3.05504	-4.45504	downNeo		0.000359979	0.031003	0.0117354		0.0119799	0.257159	0.12969
100067061	ATAD2	2.46839	2.90346	3.89096	upNeo		0.00333073	9.4608e-05	1.58323e-05		0.0532639	0.00378432	0.0012759
100067172	PIWIL4	-2.16584	-4.11908	-2.32006	downNeo		0.0862081	0.000133345	0.067566		0.465286	0.00510999	0.408227
100067177	LOC100067177	4.16922	3.31357	2.28487	upNeo		0.000412496	0.00117466	0.0737148		0.0131103	0.0252872	0.431265
100067180	FAM184A	-3.62172	-8.99153	-4.67441	downNeo		0.0172209	2.02108e-05	0.00672707		0.164028	0.00127423	0.0886162
100067185	MFAP3L	11.2533	15.0165	25.693	upNeo		5.21985e-06	1.3384e-07	1.31469e-07		0.000650109	3.23579e-05	4.41093e-05
100067225	CHTF18	3.94618	6.40869	6.22859	upNeo		0.0100936	0.000170493	0.00130367		0.114205	0.00613326	0.0283873
100067227	NID2	5.9642	4.8603	4.95468	upNeo		2.02965e-06	2.95792e-06	3.0983e-05		0.000325425	0.000317831	0.00216749
100067237	NQO1	-3.64536	-3.00953	-3.43191	downNeo		0.000340227	0.000903555	0.00119943		0.0114383	0.0207723	0.0270376
100067266	AIG1	-2.97712	-2.90496	-4.0085	downNeo		0.0025226	0.00122943	0.000232719		0.0446892	0.0260827	0.00850199
100067284	CCDC13	-2.06549	-3.57914	-2.38246	downNeo		0.086592	0.000153116	0.0364802		0.466592	0.00566943	0.27817
100067287	PTK7	8.23413	4.55353	6.07858	upNeo		2.56048e-06	8.62072e-05	6.71165e-05		0.000397116	0.00351952	0.00358245
100067349	NYAP1	4.74986	2.99054	4.10453	upNeo		1.02455e-06	0.000103795	1.54767e-05		0.000189349	0.00410191	0.00125339
100067357	SH2D6	20.5951	5.74518	6.56493	upNeo		2.2969e-05	0.00319567	0.00669867		0.00178118	0.0522745	0.0884547
100067377	RSPO3	13.027	7.0319	8.00144	upNeo		6.02276e-06	6.54462e-05	0.000242086		0.000712332	0.0028923	0.00874703
100067381	EPHB3	2.76161	6.00252	6.7687	upNeo		0.0132829	2.60534e-06	1.26017e-05		0.137082	0.000286196	0.00109615
100067422	C1QTNF8	-5.40291	-4.80755	-3.69861	downNeo		0.000373719	0.000265185	0.00853201		0.0123086	0.0084489	0.103901
100067427	TCF7L1	2.32757	2.82852	2.89059	upNeo		0.0027897	2.7954e-05	0.00018014		0.0474341	0.00165311	0.00710517
100067447	LRFN1	4.3436	9.5632	8.30261	upNeo		0.00448508	6.78488e-06	0.00017296		0.0651366	0.000580399	0.00698641
100067467	TFR2	6.23118	2.46905	3.13521	upNeo		9.04955e-05	0.0403031	0.019486		0.00454207	0.304076	0.183897
100067492	CACNA1H	2.892	11.5927	7.88768	upNeo		0.058009	5.56152e-06	0.000504971		0.363135	0.000497738	0.0149044
100067515	TRABD2A	6.05597	11.1277	6.26947	upNeo		0.00717171	0.000141642	0.00967112		0.0897966	0.00533076	0.113799
100067554	BAIAP3	-1.60598	-5.92037	-5.2428	downNeo		0.450196	0.000378524	0.00402783		0.999996	0.0111522	0.0623517
100067576	TACSTD2	7.35454	14.9833	1.48083	upNeo		0.0019029	1.42881e-05	0.580274		0.0375104	0.00100383	0.999974
100067636	CCDC149	-2.65398	-2.87966	-3.83026	downNeo		0.00601934	0.000904682	0.000224353		0.0795827	0.0207723	0.00828846
100067697	SNPH	3.89483	2.89348	5.07805	upNeo		0.000321791	0.00235772	5.76912e-05		0.0110213	0.0416785	0.00324809
100067737	RERGL	-9.56749	-4.16135	-10.0751	downNeo		4.11351e-05	0.00277414	7.00102e-05		0.00266245	0.0471632	0.00365386
100067755	EGFR	-4.54493	-6.40946	-4.50545	downNeo		0.000625801	9.09904e-06	0.001253		0.0177382	0.000715411	0.0277592
100067768	LOC100067768	-7.30581	-6.33842	-16.0257	downNeo		0.00407373	0.0031185	0.000302031		0.0610344	0.0514225	0.0103662
100067837	PERP	-4.93562	-5.4868	-11.5205	downNeo		0.00523767	0.00110741	0.000118576		0.0732205	0.0243163	0.0053117
100067869	LOC100067869	11.21	12.2437	130.279	upNeo		0.00951662	0.00310316	1.93331e-05		0.109599	0.0513239	0.00148696
100067918	SPATS1	-1.42884	-1.6839	-5.11196	downNeo		0.574656	0.322242	0.00033078		0.999996	0.999998	0.0110441
100067926	IGF2BP3	14.6322	10.7115	8.85667	upNeo		7.15763e-07	8.81106e-07	4.26133e-05		0.000163432	0.000134124	0.00270487
100067985	DGKG	-3.0827	-5.08093	-3.08146	downNeo		0.0186304	0.000176529	0.025962		0.17363	0.00630613	0.224697
100067989	CHST11	14.0171	9.3973	16.0008	upNeo		7.82622e-07	1.89312e-06	1.00824e-06		0.00017037	0.000234007	0.000190523
100068144	FAM81A	-7.68594	-5.60468	-3.71263	downNeo		0.00015665	0.000347224	0.0182309		0.00670365	0.0104167	0.175993
100068281	ADAMTS12	5.25876	24.4929	39.5297	upNeo		0.0276507	2.24568e-05	4.06844e-05		0.226383	0.00137757	0.00263043
100068333	HOMER2	5.68526	3.73473	8.38966	upNeo		0.00196718	0.00953445	0.00044831		0.0380476	0.113997	0.0138019
100068380	PLXDC1	-8.20928	-4.55158	-12.9298	downNeo		0.0016132	0.0106732	0.000421308		0.0333599	0.123656	0.0132434
100068415	MYCL	26.829	13.9386	4.89779	upNeo		4.16226e-06	1.93566e-05	0.0172345		0.000556321	0.00123822	0.169496
100068417	ADGRF5	2.81011	8.13659	19.4237	upNeo		0.0944305	0.000218785	2.42119e-05		0.492524	0.00734047	0.0018011
100068488	GPR1	-6.01574	-7.16559	-6.75768	downNeo		0.00400775	0.000585872	0.00390836		0.0602989	0.0153616	0.0612521
100068518	NFE2L3	-4.1121	-5.90054	-1.98651	downNeo		0.00601383	0.000188155	0.24694		0.0795827	0.00649268	0.861382
100068609	NCAPG	8.88791	5.9606	9.79206	upNeo		1.48928e-05	6.01836e-05	1.95369e-05		0.00128862	0.0027332	0.00149389
100068636	HEYL	-1.00167	3.52425	11.8066	split		0.998139	0.0345613	0.000616236		0.999996	0.276356	0.0172002
100068649	DNAI1	8.96568	3.18957	4.75084	upNeo		0.000207109	0.0271951	0.00991739		0.00810973	0.2356	0.115797
100068670	SLC14A1	-543.083	-596.406	-558.215	downNeo		1.16333e-09	9.59535e-11	3.73995e-09		1.47116e-06	1.74116e-07	3.61675e-06
100068713	BCAT1	1.73887	2.60766	3.84748	upNeo		0.254306	0.0047657	0.000388245		0.870354	0.06909	0.0124907
100068725	HK3	8.41832	1.30796	1.49663	upNeo		4.98456e-05	0.689542	0.525792		0.00306914	0.999998	0.999974
100068747	RBM11	-7.9574	-11.0911	-13.6049	downNeo		0.000271049	8.69001e-06	3.25888e-05		0.00975066	0.000696059	0.00226059
100068810	CDHR2	-2.60584	-8.12557	-14.4528	downNeo		0.162729	0.000833206	0.000400762		0.675311	0.0196934	0.0127569
100068815	DIPK1B	-4.22755	-5.68586	-5.36321	downNeo		0.00421801	0.000184663	0.00168035		0.0623597	0.0064263	0.0336889
100068826	FLYWCH2	1.92523	2.68215	2.61966	upNeo		0.0811963	0.00051577	0.00356669		0.448544	0.0141557	0.0573612
100068957	ROBO2	12.2398	26.4779	7.78026	upNeo		0.000163801	7.81999e-07	0.00252071		0.00690484	0.000121284	0.0453077
100068969	BHLHE41	-7.23644	-2.61219	-2.63223	downNeo		0.000114488	0.0425057	0.076132		0.00547145	0.31463	0.440496
100068979	THOC3	2.97231	1.96533	1.43061	upNeo		0.000403279	0.04473	0.599467		0.0129744	0.32608	0.999974
100069007	ST3GAL1	-3.42692	-2.5431	-6.40244	downNeo		0.0064358	0.0299763	0.000128911		0.0833763	0.252077	0.00563642
100069032	ADAT1	2.36393	2.13657	4.80942	upNeo		0.0599836	0.0823719	0.000509342		0.371103	0.484159	0.014958
100069083	LOC100069083	3.25706	3.05639	2.64851	upNeo		1.3244e-06	6.99786e-07	0.000132282		0.000231629	0.000112789	0.00572293
100069086	IDH2	3.49412	2.75313	3.87869	upNeo		0.00059682	0.00284031	0.000415176		0.017199	0.047892	0.0131007
100069209	GRIK3	59.0102	55.4381	25.1871	upNeo		6.12743e-06	1.33933e-06	0.000268737		0.000717262	0.000181972	0.00954218
100069217	GAS6	-4.28992	-6.23895	-1.68797	downNeo		9.85859e-05	4.40128e-07	0.319961		0.00488178	7.77426e-05	0.971658
100069410	APOD	-2.93209	-4.46482	-23.7615	downNeo		0.103705	0.0116982	3.29203e-05		0.52238	0.131994	0.00226561
100069459	MFSD6	-2.03228	-3.38275	-6.14511	downNeo		0.16662	0.00330735	0.000193585		0.686351	0.0533702	0.00745326
100069591	CPVL	-9.5377	-13.1463	-21.3727	downNeo		0.000819296	4.72166e-05	5.11826e-05		0.021178	0.00232408	0.00299445
100069605	DNAJC6	-3.15837	-4.4999	-5.00409	downNeo		0.0169522	0.000531639	0.00139292		0.161655	0.0144227	0.0296626
100069623	SLC45A4	-2.46533	-3.9228	-2.8705	downNeo		0.0140758	2.22279e-05	0.00480431		0.14302	0.00137521	0.0711083
100069660	GNGT2	3.05076	6.77519	2.05406	upNeo		0.0646289	0.000507128	0.274725		0.389765	0.0139886	0.908248
100069666	SLC35F2	4.61942	2.70291	3.078	upNeo		0.000425226	0.0145982	0.0152209		0.0134437	0.153449	0.155377
100069688	C1QTNF6	10.2453	11.6242	17.4375	upNeo		4.65349e-05	4.4549e-06	6.33948e-06		0.00290887	0.000425806	0.000704196
100069705	SLA2	-2.00111	-3.73601	-6.85772	downNeo		0.197929	0.00254622	0.000198959		0.762231	0.0441387	0.00757149
100069712	FANCI	4.38906	1.03471	2.34876	upNeo		0.00027051	0.974712	0.0626635		0.00975066	0.999998	0.390986
100069724	CALHM3	-6.80377	-7.35734	-7.24288	downNeo		0.000222616	3.23892e-05	0.000312138		0.00859109	0.00180501	0.0106464
100069744	SMIM12	-2.05325	-2.31662	-2.4053	downNeo		0.0108688	0.000424874	0.00122694		0.119681	0.0121502	0.0274809
100069776	ASS1	-4.9466	-7.81662	-5.99885	downNeo		0.00557573	0.000137207	0.0034701		0.0762959	0.00522148	0.0561333
100069794	AEN	3.00759	2.80909	3.89019	upNeo		0.00298275	0.00243801	0.000445859		0.0494665	0.0427301	0.0137664
100069916	AQP1	-7.79977	-10.2201	-1.10956	downNeo		0.00284378	0.000270924	0.889738		0.0480918	0.00858293	0.999974
100069923	LOC100069923	-1.71051	1.00017	-15.1126	split		0.399935	0.9998	3.60406e-05		0.999996	0.999998	0.00243831
100069928	BEND6	-3.13653	-3.49515	-2.85694	downNeo		0.00399694	0.000503334	0.0134665		0.0602289	0.0139298	0.142464
100069951	PPL	-6.1731	-6.77645	-6.84619	downNeo		0.000377663	5.21548e-05	0.000396601		0.0123928	0.00249978	0.0126892
100069953	SLC27A2	-12.4825	-19.5856	-41.94	downNeo		3.65472e-06	3.63146e-08	1.65044e-08		0.000513535	1.35685e-05	1.04358e-05
100069997	C13H16orf89	3.34364	7.52208	16.0426	upNeo		0.097686	0.00256996	0.000648817		0.502962	0.0443339	0.017837
100070000	CACNA1G	3.84859	15.224	5.42893	upNeo		0.0241303	4.83332e-06	0.00749862		0.20748	0.000454056	0.0946104
100070088	CYP1B1	-4.67468	-3.13923	-10.1485	downNeo		0.00810927	0.0327516	0.000290674		0.0978684	0.266744	0.0100392
100070101	WFIKKN2	5.05972	3.13099	1.51528	upNeo		0.000285092	0.00513782	0.496604		0.0100805	0.0732715	0.999974
100070129	DOLK	-5.55944	-3.81199	-4.82025	downNeo		0.000174714	0.00112747	0.000986113		0.00716282	0.0246025	0.0239818
100070193	ANKH	-3.82476	-4.88008	-6.58067	downNeo		0.00105661	3.0328e-05	2.46131e-05		0.0251749	0.00172523	0.00182077
100070234	ARHGAP20	-4.30144	-2.90432	-2.21028	downNeo		0.000573505	0.00659893	0.104608		0.0167766	0.0877059	0.535192
100070247	OTULINL	-11.7803	-8.22667	-8.10836	downNeo		8.17405e-06	1.67654e-05	0.000178531		0.000866976	0.00112286	0.0070895
100070269	MARCKSL1	7.36346	5.05021	5.1006	upNeo		6.7322e-05	0.000273965	0.0015279		0.00371122	0.0086449	0.0315562
100070282	DNM1	-2.23303	-2.67626	-4.37572	downNeo		0.0466774	0.00423981	0.000147766		0.316125	0.0634814	0.00621297
100070287	SLCO3A1	-4.14597	-3.35023	-5.30265	downNeo		1.36908e-05	4.53046e-05	2.2964e-06		0.00121663	0.00226272	0.000343208
100070317	RANBP17	2.27308	1.99087	3.86492	upNeo		0.0401005	0.0836294	0.00047176		0.28864	0.489077	0.0143119
100070331	FAM160A1	2.03232	2.15412	3.23639	upNeo		0.0391864	0.0101823	0.000161958		0.284426	0.120118	0.00666553
100070344	SORCS2	-5.33804	-4.18129	-3.21126	downNeo		0.000329325	0.0006835	0.0180488		0.0112003	0.0173139	0.174652
100070369	KIF21A	2.40259	1.63684	4.04991	upNeo		0.0236975	0.329716	0.000270779		0.205084	0.999998	0.00957259
100070376	ITGB5	-2.99156	-3.60377	-3.0671	downNeo		0.000940545	2.36364e-05	0.00130012		0.0233573	0.00143919	0.0283873
100070378	LGSN	-7.78174	-7.10992	-8.26892	downNeo		0.00111835	0.00058825	0.00153586		0.0262146	0.0153749	0.0316257
100070391	SIK2	-2.28604	-2.70737	-2.5406	downNeo		0.0063105	0.0001499	0.00238605		0.0822065	0.00560081	0.0434886
100070436	ADGRB2	17.829	7.1132	3.38388	upNeo		3.77433e-06	0.000169059	0.0408722		0.000517083	0.006095	0.300107
100070438	CPZ	204.68	149.548	76.8937	upNeo		5.79313e-13	1.73626e-13	1.07321e-10		3.17463e-09	1.42721e-09	3.5287e-07
100070482	MYLK	-3.28179	-2.18223	-3.79611	downNeo		0.000883879	0.0310414	0.000385982		0.0223898	0.25728	0.0124422
100070490	NKAIN1	4.12081	7.35548	5.95591	upNeo		0.00629276	4.33624e-05	0.00123117		0.0821056	0.00218006	0.0275253
100070528	LOC100070528	-14.9586	-7.03626	-4.51384	downNeo		6.6643e-06	0.000135701	0.00936015		0.000760841	0.00517615	0.110865
100070535	WWC1	5.27124	14.0232	7.90658	upNeo		0.00136636	5.58706e-07	0.000230313		0.0301113	9.37258e-05	0.00845168
100070572	ANLN	5.55263	8.4793	17.2711	upNeo		0.00126123	2.21501e-05	4.18673e-06		0.0285601	0.00137521	0.000502408
100070574	CNNM1	-21.6285	-35.0632	-61.0676	downNeo		6.80927e-08	5.88017e-10	1.26942e-09		3.05105e-05	6.04187e-07	1.73911e-06
100070601	SUSD4	-4.5725	-8.71965	-18.5317	downNeo		0.00161066	3.71284e-06	4.98953e-07		0.0333565	0.000379125	0.000115532
100070616	LOC100070616	-8.85407	-46.3536	-236.52	downNeo		0.072622	0.001043	0.000212551		0.419182	0.0232028	0.00792366
100070658	CSDC2	7.86642	6.73216	3.13853	upNeo		0.000252961	0.000182065	0.0512377		0.00930354	0.00638446	0.345083
100070694	MYBL2	12.107	4.60905	6.2775	upNeo		0.000214845	0.00870573	0.00722476		0.00834999	0.107692	0.0927308
100070735	CENPM	5.44328	4.11188	4.21835	upNeo		1.76928e-05	6.40793e-05	0.000396964		0.00144711	0.00285492	0.0126892
100070757	SEPT3	6.76756	3.6792	4.61479	upNeo		0.000340001	0.00635882	0.0057553		0.0114383	0.0854982	0.0798457
100070773	ADA	6.16307	5.65528	4.94317	upNeo		0.000194753	9.62603e-05	0.00165388		0.00775348	0.00383177	0.0333034
100070779	CCN5	-14.508	-19.8118	-22.0542	downNeo		0.000137643	7.07047e-06	5.14339e-05		0.00609934	0.000596095	0.00299849
100070800	RIMS4	-2.14052	-4.18436	-6.49641	downNeo		0.1555	0.00133612	0.000376514		0.656419	0.0276996	0.0121848
100070816	SMPDL3B	2.75106	5.54264	1.88763	upNeo		0.0314539	5.26977e-05	0.250619		0.245888	0.00251116	0.868978
100070888	EML2	5.05471	1.98418	1.32881	upNeo		2.60158e-05	0.0950271	0.687741		0.00189454	0.532669	0.999974
100070933	MAP3K6	3.62951	2.57188	2.08377	upNeo		0.000492033	0.00700869	0.098265		0.0149244	0.0916821	0.516126
100070951	ATP10B	6.7943	2.17991	23.2648	upNeo		0.000191862	0.120605	3.44376e-07		0.00769321	0.614995	9.13153e-05
100070975	PM20D2	1.5275	2.82767	2.1979	upNeo		0.456203	0.00013557	0.0211523		0.999996	0.00517615	0.195252
100071018	RRAGD	6.54716	1.72743	1.21659	upNeo		3.93797e-05	0.296758	0.777672		0.00260001	0.999998	0.999974
100071050	CYB5R3	-5.07313	-4.88965	-7.12304	downNeo		1.42067e-05	4.02173e-06	1.6266e-06		0.00123576	0.000398297	0.000267412
100071061	LOC100071061	-3.71877	-8.16318	-19.0948	downNeo		0.0181096	5.96368e-05	5.79481e-06		0.170321	0.00272341	0.000652512
100071084	WFDC3	-1.82684	-4.47866	-4.94037	downNeo		0.219972	3.80291e-05	0.000140054		0.808786	0.0020211	0.00598051
100071095	HIF3A	93.0137	39.5629	40.352	upNeo		1.30868e-07	5.42962e-07	8.04152e-06		5.00341e-05	9.20236e-05	0.00078692
100071128	SCUBE1	-1.33026	-4.1775	-3.11916	downNeo		0.678274	0.000184893	0.0107937		0.999996	0.0064263	0.123057
100071141	SLC12A5	5.01633	-1.01289	1.01996	split		0.000250977	0.988749	0.978697		0.00926758	0.999998	0.999974
100071245	ASZ1	8.5726	2.16171	2.94262	upNeo		1.39253e-05	0.103945	0.0328332		0.00123082	0.562492	0.259509
100071304	SPINT1	-24.6377	-16.801	-37.298	downNeo		1.64939e-06	2.00078e-06	7.07494e-07		0.000276693	0.000237595	0.000149118
100071314	GCHFR	-2.46278	-2.82249	-2.12762	downNeo		0.00614017	0.000357744	0.0433167		0.0805621	0.010677	0.311108
100071340	RAD51	7.81102	3.34398	3.44525	upNeo		1.73585e-05	0.0039126	0.010812		0.0014297	0.0603406	0.123159
100071354	KNL1	11.1813	4.68339	5.28266	upNeo		4.603e-06	0.000521061	0.00128327		0.000594459	0.0142533	0.0281576
100071393	WNT16	-8.93701	-16.9737	-28.0344	downNeo		0.000965242	1.07118e-05	1.38607e-05		0.0237198	0.000811533	0.00115085
100071405	GALNT10	4.45908	2.80007	3.03678	upNeo		5.89827e-06	0.000564655	0.00115608		0.000707793	0.0149967	0.0265076
100071414	MCAM	1.29661	2.82442	10.0528	upNeo		0.704521	0.0669581	0.000550213		0.999996	0.426761	0.0158397
100071418	CFAP44	-10.5506	-9.58781	-10.425	downNeo		3.63891e-06	1.22591e-06	1.02305e-05		0.000513535	0.000175252	0.000928508
100071428	BOC	-3.51169	-4.70812	-5.15892	downNeo		0.00302396	7.00571e-05	0.000264393		0.0499637	0.00303178	0.00940826
100071523	SLC36A1	18.1625	3.6069	5.49305	upNeo		9.31759e-06	0.0177478	0.00682563		0.000939762	0.17545	0.0895884
100071561	PANK1	2.76401	2.59705	2.8435	upNeo		0.000831046	0.000675533	0.0010667		0.0214144	0.0171408	0.0250853
100071568	MMP28	1.76754	8.36368	2.15413	upNeo		0.333824	1.4244e-05	0.185062		0.987791	0.00100383	0.734731
100071597	FAXC	-2.7918	-3.34917	-2.54057	downNeo		0.00120633	2.73307e-05	0.00639585		0.0275899	0.00163388	0.085695
100071629	FKBP1B	8.0771	3.99625	2.32659	upNeo		6.97422e-05	0.00263696	0.135198		0.00377159	0.0451824	0.614885
100071662	FAM133A	1.25997	2.76189	1.61619	upNeo		0.824636	0.000591665	0.355141		0.999996	0.0154396	0.999974
100071678	WNT4	35.4801	6.08121	-3.92854	split		0.000619014	0.0374408	0.177548		0.0176425	0.28898	0.718759
100071689	KLHL4	4.90842	6.20435	17.7386	upNeo		0.0037086	0.0003029	6.80507e-06		0.0570269	0.00946263	0.000720074
100071701	HSPG2	3.04948	3.32595	6.71382	upNeo		0.0045509	0.000722988	8.47856e-06		0.065802	0.0180426	0.000819926
100071710	AFAP1L1	2.72351	6.10441	14.3446	upNeo		0.0940458	0.000749884	5.63183e-05		0.491141	0.0183577	0.00319267
100071711	STOM	-1.83332	-2.13495	-3.55322	downNeo		0.175556	0.0349916	0.000580473		0.70843	0.277939	0.0163128
100071729	PLEKHA7	-10.6453	-25.2139	-17.4604	downNeo		3.54077e-07	1.38004e-10	3.88504e-08		0.000105033	2.06253e-07	2.12884e-05
100071739	ITM2A	2.62135	4.97672	3.01934	upNeo		0.0297265	4.65028e-05	0.0155027		0.237191	0.00229581	0.157306
100071740	PAPSS2	2.08831	1.70131	4.31517	upNeo		0.0778414	0.264363	0.000157852		0.436613	0.968321	0.00653674
100071749	LPAR4	2.79517	3.27656	4.61939	upNeo		0.0137253	0.00142	0.000376207		0.140326	0.0291083	0.0121848
100071769	SCG5	4.45488	8.80754	11.4721	upNeo		0.00852885	5.3351e-05	0.000111885		0.101531	0.00252764	0.00508119
100071778	KCP	6.43462	6.23659	11.038	upNeo		0.00063843	0.000231588	6.19113e-05		0.0179109	0.00767602	0.00341551
100071881	DKK1	-1.32006	1.25218	-30.1373	split		0.690076	0.73934	7.86897e-06		0.999996	0.999998	0.000779312
100071902	MATN3	74.8453	122.156	256.753	upNeo		0.00274012	0.000327622	0.000557751		0.0469246	0.01003	0.015891
100071995	PABPC5	15.924	20.3338	26.8967	upNeo		3.64852e-08	9.17474e-10	5.18351e-09		1.93489e-05	8.37959e-07	4.73427e-06
100072063	RSKR	2.13734	1.61791	4.43173	upNeo		0.0490147	0.338183	4.44106e-05		0.324789	0.999998	0.00276557
100072150	PCDH12	3.77293	6.66135	4.71096	upNeo		0.00725243	4.20625e-05	0.00298257		0.0906003	0.00214614	0.0506543
100072180	SSH2	1.99415	1.75218	4.04897	upNeo		0.128806	0.238158	0.000629285		0.591254	0.913514	0.0174754
100072264	ESAM	1.74161	7.38272	8.21108	upNeo		0.36613	8.88492e-05	0.000368225		0.999996	0.00360911	0.012035
100072289	ROBO4	2.63431	7.40267	13.9104	upNeo		0.0930117	0.000128118	3.34448e-05		0.488379	0.00494427	0.00229097
100072303	NDNF	-4.92402	-5.73726	-19.3736	downNeo		0.000135785	7.73735e-06	1.58048e-08		0.00604961	0.00063601	1.04358e-05
100072331	SLC22A16	6.68009	3.07283	3.92517	upNeo		6.08111e-05	0.00824933	0.004949		0.00345701	0.103447	0.0721291
100072395	PDE5A	-11.6454	-10.3393	-14.9534	downNeo		1.04514e-06	3.79936e-07	6.06881e-07		0.000190912	7.17948e-05	0.000133028
100072410	RRM2	13.5243	4.1313	5.1405	upNeo		6.9226e-05	0.0110395	0.0119478		0.00375602	0.126649	0.131386
100072515	PROB1	-2.07429	-2.7031	-3.50266	downNeo		0.0521947	0.00109064	0.000274555		0.33876	0.0240349	0.00960168
100072624	RTL3	29.0477	6.20118	14.0949	upNeo		7.30587e-08	0.000154215	9.60467e-06		3.16075e-05	0.00567996	0.000892095
100072632	TET1	2.76049	3.18444	4.83867	upNeo		0.0168635	0.00222195	0.000318233		0.160997	0.0400975	0.0107871
100072682	ADAMTS8	1.12628	-1.88117	-12.831	split		0.862739	0.290448	0.000121997		0.999996	0.999998	0.0053915
100072720	PPA1	8.81074	5.49414	2.31979	upNeo		0.000243379	0.00116457	0.18165		0.00909351	0.0251914	0.727828
100072732	SALL2	5.22507	5.65697	5.07999	upNeo		0.00142478	0.000265997	0.00294848		0.0309169	0.00845839	0.0501552
100072864	MCUB	-3.60587	-3.45115	-2.0946	downNeo		0.000127267	5.41243e-05	0.0655105		0.00581184	0.0025569	0.401264
100072903	ETNPPL	-19.9654	-35.4757	-80.8958	downNeo		2.36521e-05	3.06776e-07	2.22908e-07		0.00181219	5.93342e-05	6.54393e-05
100072916	LOC100072916	-13.1809	-10.7739	-27.1459	downNeo		0.000278419	0.000197076	3.07003e-05		0.00992886	0.00674984	0.00215689
100072930	SLC16A11	2.75568	7.94952	1.15158	upNeo		0.116954	0.000455734	0.845025		0.558712	0.0128512	0.999974
100072938	LEF1	4.53493	9.29192	14.6907	upNeo		0.0121456	9.26907e-05	7.89357e-05		0.128821	0.00372576	0.00390874
100073017	HDDC2	2.963	2.68822	2.49619	upNeo		1.00977e-05	1.32529e-05	0.000489698		0.000976507	0.000943193	0.0146375
100073020	HEY2	-6.9148	-3.22735	-1.26857	downNeo		0.000157375	0.0107056	0.721157		0.00670365	0.123944	0.999974
100073023	PLAC9	-3.08318	-3.47017	-2.70751	downNeo		0.00357965	0.000378101	0.0168966		0.0559182	0.0111522	0.167237
100073031	FBN2	5.73756	5.1648	37.824	upNeo		0.0232871	0.0182154	6.29742e-05		0.202454	0.17857	0.00341794
100073037	GUCY2D	21.8597	4.37093	12.556	upNeo		1.85408e-05	0.0126955	0.000460431		0.00149417	0.139957	0.0140436
100073056	ARHGEF15	1.93848	4.3765	12.7716	upNeo		0.295651	0.00595034	0.000116023		0.935696	0.0807792	0.00522579
100073057	LMNB1	3.69427	2.7608	4.54909	upNeo		0.000821353	0.00536126	0.000250735		0.0211979	0.0752683	0.00896106
100073071	NTN1	-4.83718	-5.44375	-19.8313	downNeo		0.00125438	0.000162382	4.3652e-07		0.0284835	0.0059192	0.000105066
100073081	SAMD3	-8.78238	-1.97634	-5.57203	downNeo		0.000319197	0.243383	0.00570016		0.0110012	0.924137	0.0796183
100073192	CAMK4	16.7257	15.0595	3.54006	upNeo		2.1744e-05	7.48964e-06	0.0507598		0.00170225	0.000620626	0.343412
100073260	SERINC5	8.32744	8.83145	8.78416	upNeo		4.25202e-08	3.12468e-09	8.4014e-08		2.10203e-05	1.97576e-06	3.28855e-05
100073266	BHMT2	-9.3662	-10.4566	-15.8974	downNeo		0.000833052	0.0001417	0.000163165		0.0214325	0.00533076	0.00668936
100073267	DMGDH	-10.2452	-10.1638	-10.0244	downNeo		2.0563e-05	4.25179e-06	5.54023e-05		0.00163312	0.000413858	0.00317338
100073277	F2RL1	-3.15872	-5.42102	-13.3563	downNeo		0.0953811	0.00674563	0.000655674		0.495286	0.0890748	0.0178761
100073290	ENC1	10.9752	9.78015	11.4774	upNeo		0.000126198	5.83488e-05	0.000216396		0.0057971	0.00269454	0.00803059
100073296	ZNF366	2.72594	8.19912	14.5656	upNeo		0.109809	0.00025002	0.000109886		0.538883	0.00809537	0.0050214
100146120	ACKR4	-31.1935	-7.10704	-22.1378	downNeo		0.000364006	0.0152032	0.00191529		0.0120894	0.157393	0.0370768
100146131	SH3BGRL3	-3.90882	-3.80491	-5.2452	downNeo		0.000482555	0.000182136	7.30831e-05		0.0147184	0.00638446	0.00377826
100146156	LOC100146156	9.7548	5.53831	9.57686	upNeo		2.92789e-06	4.62802e-05	8.71712e-06		0.000437217	0.0022917	0.000838067
100146202	LRRC4B	46.4537	29.518	55.0521	upNeo		3.59559e-10	4.19265e-10	5.71981e-10		5.37377e-07	4.81786e-07	9.96368e-07
100146267	LOC100146267	-6.674	-1.9947	-1.35724	downNeo		5.42562e-05	0.152437	0.639366		0.00320546	0.708915	0.999974
100146368	CAMK2B	6.92703	3.27449	3.37733	upNeo		0.000322498	0.0142876	0.0302392		0.0110226	0.15157	0.24574
100146385	LOC100146385	3.59925	14.5265	13.0086	upNeo		0.0364856	9.18198e-06	0.000165367		0.271413	0.000715411	0.00673667
100146449	OBSCN	5.0804	11.2195	2.76623	upNeo		0.0311627	0.000642161	0.202346		0.244659	0.0165553	0.772361
100146490	RHOV	-6.26529	-9.23762	-6.60135	downNeo		0.00141932	4.1431e-05	0.00192994		0.0309054	0.00212189	0.0372396
100146518	MYBPC2	8.76757	4.38548	2.37845	upNeo		0.000122154	0.00283266	0.148806		0.00570514	0.0478675	0.649034
100146543	ZNF703	-5.80953	-3.17905	-2.64828	downNeo		1.09814e-05	0.00112717	0.0216354		0.00103755	0.0246025	0.198044
100146561	LTBP3	-3.37612	-3.06834	-2.5531	downNeo		0.000476186	0.00044882	0.0142681		0.0146083	0.0126998	0.148932
100146573	THSD1	-7.49936	-16.6659	-6.34498	downNeo		0.00434928	3.81808e-05	0.0128727		0.0637842	0.0020211	0.137778
100146596	LOC100146596	-7.95451	-6.13247	-2.29978	downNeo		0.00057259	0.000786166	0.195891		0.0167766	0.0191192	0.758972
100146664	MAST3	-2.04693	-1.72947	-4.12027	downNeo		0.0671744	0.212078	7.34629e-05		0.398969	0.855809	0.00378599
100146667	NACAD	2.11969	9.93222	11.8682	upNeo		0.225791	4.21656e-05	0.000149013		0.819046	0.00214614	0.00623353
100146672	TNS2	2.70165	2.59918	4.64131	upNeo		0.00403491	0.00260982	2.14435e-05		0.0605789	0.0448801	0.00162457
100146694	SYN3	-4.05628	-6.27416	-4.09524	downNeo		0.00332586	3.88115e-05	0.00512688		0.0532639	0.00203485	0.0738055
100146709	SOX11	16.3409	15.7595	58.24	upNeo		1.41942e-05	3.2679e-06	1.27916e-07		0.00123576	0.000342193	4.38113e-05
100146710	MMP23B	8.46828	7.56357	16.6596	upNeo		2.94787e-06	1.24474e-06	8.26622e-08		0.000437217	0.000175551	3.28855e-05
100146771	NOTCH3	1.29013	9.49762	9.2881	upNeo		0.701901	1.81366e-05	0.000197965		0.999996	0.00117795	0.00755114
100146864	MAPK15	4.29406	2.13407	1.91573	upNeo		0.000437179	0.0744315	0.204256		0.0137232	0.454721	0.776231
100146911	SHANK1	4.3109	5.49149	1.76749	upNeo		0.000527164	1.55514e-05	0.294522		0.0157288	0.00105212	0.936545
100146921	FSCN1	2.81515	5.01782	2.54994	upNeo		0.0402311	0.000338257	0.0832364		0.289062	0.0102153	0.466396
100146929	ANKRD24	4.74357	4.66006	2.75407	upNeo		0.00172294	0.000671254	0.0600762		0.0351274	0.0171092	0.381481
100146959	CRLF1	-96.4938	-35.1761	-78.9777	downNeo		7.74812e-06	4.2315e-05	3.48244e-05		0.00083802	0.00214709	0.00236576
100146988	SOD3	-22.1573	-24.4885	-26.2731	downNeo		4.18258e-08	2.93083e-09	5.22287e-08		2.10203e-05	1.92732e-06	2.52541e-05
100147008	KLK1	6.76399	9.06934	8.03723	upNeo		0.00026333	8.76425e-06	0.000192222		0.00959799	0.000696059	0.00744338
100147026	R3HDML	-5.62483	-7.08489	-1.83536	downNeo		0.00184214	0.000139201	0.337288		0.0365317	0.00527297	0.995137
100147102	APC2	6.70876	1.28257	1.41085	upNeo		7.62321e-05	0.724143	0.590713		0.00399126	0.999998	0.999974
100147135	SRCIN1	29.0661	20.2297	23.1963	upNeo		7.96717e-05	7.70123e-05	0.000376222		0.00413187	0.00325471	0.0121848
100147141	BOK	-4.79888	-5.38534	-4.92127	downNeo		0.001825	0.000265084	0.002713		0.0362792	0.0084489	0.0474992
100147156	PLVAP	14.5111	14.519	12.0019	upNeo		0.000681091	0.000198139	0.0024971		0.0187557	0.00677215	0.0449641
100147233	TNFSF13	-2.26758	-2.07264	-3.97573	downNeo		0.0480468	0.0672521	0.000557023		0.320911	0.427873	0.015891
100147245	LOC100147245	-7.82949	-7.12828	-8.54478	downNeo		7.20011e-05	3.18239e-05	9.32512e-05		0.00384317	0.00178586	0.00445654
100147267	PRDM8	-4.67827	-2.50675	-4.04134	downNeo		0.000123721	0.0161	0.000894267		0.0057295	0.163688	0.0224454
100147291	KLC3	17.5776	1.80023	3.22624	upNeo		1.08866e-05	0.330708	0.06389		0.00103455	0.999998	0.395167
100147322	ADRB3	7.13318	7.23223	19.4221	upNeo		0.000920239	0.000260987	1.27558e-05		0.0230748	0.00836381	0.00110372
100147341	SLC25A22	3.1877	2.68315	2.69034	upNeo		0.000685754	0.00190394	0.00728001		0.0188119	0.0359367	0.0931114
100147377	KCNIP4	-1.26188	-2.54697	-13.7993	downNeo		0.739949	0.118691	0.00024098		0.999996	0.610155	0.00872625
100147417	LOC100147417	-9.14555	-3.62229	-3.96902	downNeo		0.000244712	0.0154706	0.0255366		0.00912258	0.159159	0.221776
100147442	CCDC88B	-2.50863	-4.52559	-8.06953	downNeo		0.0467857	0.000177186	1.73133e-05		0.316147	0.00630613	0.00136842
100147451	JAK3	4.48568	7.7536	6.84774	upNeo		5.11541e-05	4.07003e-08	2.43753e-06		0.00313796	1.45459e-05	0.000348461
100147500	ZNF503	-5.19591	-2.26095	-2.66979	downNeo		0.000467992	0.0788674	0.0549407		0.0144349	0.470286	0.361146
100147532	ARID3A	4.68805	4.32189	7.07475	upNeo		0.000698188	0.000418332	7.44906e-05		0.018959	0.0120656	0.00381503
100147542	SLC1A6	-5.99404	-4.56583	-4.16367	downNeo		0.000629621	0.00128738	0.00919426		0.0178158	0.0269612	0.109452
100147579	LCN15	7.77451	12.2676	6.05935	upNeo		0.000641896	1.27752e-05	0.00399572		0.0179469	0.000921161	0.0620298
100147618	METRN	28.4725	12.1856	16.7007	upNeo		2.88327e-08	6.13694e-07	1.56297e-06		1.69289e-05	0.000100891	0.000264899
100147664	KCNA4	4.94707	12.7492	8.74333	upNeo		0.00288107	1.9827e-06	0.000209662		0.0485793	0.000237595	0.0078875
100271857	H19	12.931	36.2644	134.482	upNeo		0.000455737	1.16566e-06	1.7374e-07		0.0141435	0.0001681	5.60056e-05
100271875	LOC100271875	-2.84089	-3.80126	-10.4536	downNeo		0.0456618	0.00399562	3.68093e-05		0.311874	0.0610483	0.0024801
100302031	TPC3	2.44277	1.95353	6.1804	upNeo		0.0567929	0.159179	0.000128691		0.357497	0.726718	0.00563642
100314919	MIR770	14.034	16.86	32.6276	upNeo		6.86242e-08	2.5056e-09	1.46012e-09		3.05105e-05	1.79096e-06	1.84649e-06
100629132	CDO1	-3.87097	-5.68249	-2.52837	downNeo		0.0015159	1.449e-05	0.0498892		0.0320738	0.00101368	0.3391
100629137	PROK2	-15.3074	-16.0469	-2.17262	downNeo		7.93201e-05	1.39929e-05	0.267905		0.00412665	0.000991567	0.898235
100629171	NPW	-3.01428	-3.37015	-12.3354	downNeo		0.0692821	0.0267204	0.000166382		0.406205	0.232794	0.00675386
100629254	LOC100629254	5.00597	4.43076	5.98396	upNeo		0.000121135	9.31952e-05	6.27177e-05		0.0056791	0.0037369	0.00341794
100629324	LOC100629324	120.951	76.7307	59.8297	upNeo		2.44876e-09	1.66846e-09	1.20609e-07		2.43232e-06	1.24679e-06	4.37684e-05
100629347	PRR13	-1.97207	-2.14633	-2.94313	downNeo		0.0450843	0.00757656	0.000314839		0.309861	0.097084	0.0107163
100629405	TMEM47	-4.72625	-4.18793	-4.49902	downNeo		1.69196e-06	1.28062e-06	7.94793e-06		0.000280967	0.000175997	0.000782419
100629440	SMIM5	5.03993	3.44525	3.72842	upNeo		0.000587306	0.00382018	0.00787004		0.017089	0.0595296	0.0980178
100629473	LYSMD2	-2.05967	-4.32283	-8.5789	downNeo		0.2354	0.00464549	0.000509642		0.839473	0.0678861	0.014958
100629522	NREP	6.57784	5.69061	2.88758	upNeo		6.7723e-05	4.93678e-05	0.0330923		0.00371122	0.00240645	0.260804
100629537	NHSL2	-1.3223	3.27427	2.73422	split		0.705419	0.00060949	0.0142883		0.999996	0.0158196	0.149048
100629546	ADM2	3.43546	5.43553	16.25	upNeo		0.0512574	0.0031787	9.50304e-05		0.334128	0.0521262	0.0045202
100629648	FGF18	-2.87015	-3.72808	-8.75679	downNeo		0.0339898	0.00291856	5.02515e-05		0.258581	0.0488124	0.00297171
100629698	BEAN1	6.80659	4.1423	6.26504	upNeo		0.000274655	0.00249316	0.000892001		0.00981592	0.0434999	0.0224358
100629735	BUB1B	11.6303	5.26274	9.47613	upNeo		0.000455963	0.0064877	0.00203073		0.0141435	0.0867843	0.038685
100629853	MSMP	-4.6457	-58.0466	-95.5908	downNeo		0.173481	0.000314248	0.000683062		0.704553	0.00972925	0.0184393
100629890	HOXC6	-25.9314	-1.64545	2.19716	split		0.000589847	0.534791	0.396052		0.0171024	0.999998	0.999974
100629949	HOXD8	-2.96869	-1.77121	-1.26722	downNeo		0.00014149	0.117007	0.838699		0.00623271	0.604145	0.999974
100629971	XG	-13.0538	-8.22271	-16.227	downNeo		8.70583e-09	4.68512e-08	6.32908e-09		6.50563e-06	1.61017e-05	5.2025e-06
100630177	TIMD4	-5.38727	-4.23323	-6.04439	downNeo		0.00044149	0.000859762	0.000401951		0.0138166	0.0200489	0.0127569
100630235	LOC100630235	14.4724	9.76652	12.9769	upNeo		4.11152e-07	9.29764e-07	2.29286e-06		0.000112656	0.000140232	0.000343208
100630236	SMIM3	-2.64759	-2.50495	-4.10241	downNeo		0.00961731	0.00816899	0.000239399		0.110205	0.102725	0.00868811
100630294	ADIRF	-4.86015	-4.67544	-6.03798	downNeo		0.000812075	0.00033941	0.000355803		0.0210576	0.0102196	0.0117694
100630477	BAALC	5.39968	11.7469	6.21783	upNeo		0.00179449	3.55503e-06	0.00144433		0.0358463	0.000365279	0.0303541
100630525	MYH14	3.82712	1.8299	2.67455	upNeo		5.09235e-07	0.0526654	0.000359428		0.000124953	0.365735	0.011818
100630593	TMEM220	-2.04427	-2.55656	-2.50531	downNeo		0.0311285	0.00048157	0.00332521		0.244507	0.0133733	0.054391
100630632	ADAMTS2	1.75273	2.51328	16.3243	upNeo		0.390088	0.105883	4.99859e-05		0.999996	0.568477	0.00296667
100630643	CCL19	-16.2416	-1.93225	1.76627	split		5.1896e-05	0.291759	0.419898		0.00316119	0.999998	0.999974
100630691	PCP4L1	-1.84138	-2.26233	-5.7838	downNeo		0.238992	0.0564022	0.000138062		0.844668	0.38185	0.00592623
100630748	LOC100630748	4.34483	2.34174	3.56598	upNeo		0.000282488	0.0317048	0.0028384		0.0100517	0.260602	0.0489646
100630761	GYPC	-2.55251	-3.30633	-4.24161	downNeo		0.00589476	7.20715e-05	3.46628e-05		0.0787118	0.00309362	0.00236455
100630809	PKIB	-2.39911	-3.57663	-1.58492	downNeo		0.0255041	0.000151271	0.412728		0.214873	0.0056358	0.999974
100630826	TCTN2	-1.82785	-2.33379	-1.58049	downNeo		0.0421256	8.51612e-05	0.330185		0.297438	0.0034914	0.982844
100630913	ZNF660	6.31526	1.59145	2.37219	upNeo		0.000171297	0.423922	0.108329		0.00714754	0.999998	0.546683
102147584	LOC102147584	4.52931	1.80096	3.25964	upNeo		3.44453e-06	0.131984	0.000401754		0.000496737	0.650839	0.0127569
102147712	LOC102147712	-2.39122	-7.46777	-13.8512	downNeo		0.0757774	5.54571e-06	1.18011e-06		0.430322	0.000497738	0.000215567
102147741	LOC102147741	2.87726	5.67679	4.16349	upNeo		0.0266708	5.96259e-05	0.00371007		0.220557	0.00272341	0.0587834
102147809	LOC102147809	4.09075	2.74705	2.90341	upNeo		0.000118798	0.00293544	0.00636927		0.00564461	0.0490434	0.0855375
102147830	LOC102147830	7.77022	10.0224	15.0772	upNeo		3.29254e-05	1.02303e-06	1.2282e-06		0.00223675	0.000152896	0.000218254
102147907	ZNF446	3.64384	1.41042	1.78224	upNeo		0.000270621	0.627061	0.232657		0.00975066	0.999998	0.832508
102147967	LOC102147967	5.67578	5.97049	4.81805	upNeo		6.52334e-05	9.17394e-06	0.000502461		0.00363538	0.000715411	0.0149044
102148046	LOC102148046	4.98164	1.51704	1.69165	upNeo		0.000598833	0.487867	0.370703		0.0172112	0.999998	0.999974
102148062	ADSSL1	-3.31672	-5.51789	-10.0898	downNeo		0.00656364	2.92336e-05	3.52984e-06		0.084301	0.00169824	0.000450847
102148199	LOC102148199	10.2538	1.62384	2.15239	upNeo		0.000314162	0.446604	0.25878		0.0109193	0.999998	0.885123
102148237	LOC102148237	6.55563	3.24745	13.5029	upNeo		0.00268292	0.0382329	0.00017417		0.0465757	0.293167	0.00701805
102148257	LOC102148257	7.77643	3.46817	9.91974	upNeo		6.87662e-06	0.00163426	3.10455e-06		0.000779667	0.0321763	0.000401881
102148262	LOC102148262	-5.84867	-7.95023	-4.29433	downNeo		0.000160019	3.32829e-06	0.00271912		0.00676277	0.000346311	0.0475557
102148282	ADGRB1	13.3304	3.96932	3.69439	upNeo		0.000159903	0.0193468	0.0573744		0.00676277	0.186766	0.369751
102148436	LOC102148436	3.76936	7.27999	7.68121	upNeo		0.000570692	2.10164e-07	2.37336e-06		0.0167766	4.42961e-05	0.000345777
102148440	LOC102148440	79.6976	11.7805	17.8778	upNeo		2.11113e-11	1.06448e-07	1.5128e-07		5.78448e-08	2.7778e-05	4.97408e-05
102148517	LOC102148517	-4.69165	-9.61695	-4.80891	downNeo		0.00273302	6.23779e-06	0.00396368		0.0469246	0.000548324	0.0617984
102148671	LOC102148671	13.9109	6.015	6.6941	upNeo		0.000203596	0.00336177	0.00790946		0.00804597	0.0540777	0.0982112
102148720	LOC102148720	5.75089	4.07901	2.578	upNeo		2.38097e-05	0.000140683	0.0332071		0.00181219	0.00531684	0.260958
102148833	LOC102148833	11.6454	5.47683	5.9315	upNeo		4.51879e-07	3.01453e-05	0.00014852		0.000119821	0.00172523	0.00622873
102148834	LOC102148834	7.51621	3.29736	4.07672	upNeo		3.99468e-05	0.00594817	0.00493007		0.0026269	0.0807792	0.0719807
102148837	ZNF835	8.66933	4.68971	3.64861	upNeo		9.61566e-07	4.06223e-05	0.00260507		0.000188192	0.00209351	0.0462204
102148840	LOC102148840	7.73027	8.42481	16.7709	upNeo		0.000133067	1.76001e-05	3.62233e-06		0.00599346	0.00115739	0.000458011
102148848	LOC102148848	-3.16307	-65.1873	-238.739	downNeo		0.102527	1.23632e-07	3.40352e-08		0.518153	3.07956e-05	1.92944e-05
102148904	GRIN2D	17.8216	17.9865	27.0587	upNeo		9.14031e-08	1.13311e-08	2.71644e-08		3.66504e-05	5.32236e-06	1.59494e-05
102148965	LOC102148965	6.70598	5.2513	6.18761	upNeo		1.40934e-05	2.43377e-05	6.30328e-05		0.00123576	0.001471	0.00341794
102149079	LOC102149079	-3.04439	-4.27001	-3.8022	downNeo		0.0142832	0.000380374	0.00471621		0.144128	0.0111523	0.0701438
102149192	FAM222A	8.59734	3.45159	4.72215	upNeo		0.000593173	0.026195	0.016198		0.0171686	0.229893	0.162078
102149248	LOC102149248	7.63527	2.03028	3.50985	upNeo		0.000228007	0.192676	0.027845		0.00873761	0.813248	0.234514
102149265	LOC102149265	-6.11945	-2.47643	-2.39309	downNeo		0.000120423	0.0415352	0.091624		0.0056791	0.310805	0.495819
102149431	LOC102149431	-2.93452	-3.58544	-4.83452	downNeo		0.0144084	0.00117398	0.000565733		0.144928	0.0252872	0.0160433
102149601	LOC102149601	7.96765	4.33794	12.8944	upNeo		0.000460117	0.00520811	8.0897e-05		0.0142187	0.0738115	0.00398188
102149614	LOC102149614	3.57009	3.36495	2.64715	upNeo		0.000288331	0.000158746	0.0108502		0.010172	0.00579951	0.123359
102149686	PTX3	8.74836	22.8952	28.6191	upNeo		0.021163	0.000475011	0.00146762		0.189543	0.0132135	0.0306579
102149687	LOC102149687	10.4531	10.3193	8.87885	upNeo		5.5965e-09	7.21757e-10	7.11474e-08		4.38126e-06	6.97981e-07	3.07806e-05
102149688	LOC102149688	6.95034	3.84852	3.30607	upNeo		4.24296e-06	0.000233014	0.00489968		0.000556811	0.00767686	0.0719056
102149820	LOC102149820	4.90295	1.83152	4.79771	upNeo		0.000477952	0.232024	0.00106775		0.0146323	0.90287	0.0250853
102149877	TMEM52	7.65622	8.06366	1.94635	upNeo		0.00120664	0.000288621	0.32821		0.0275899	0.0090552	0.980452
102149939	LOC102149939	2.83995	3.25609	4.08961	upNeo		0.007446	0.000736764	0.000475789		0.091883	0.0181868	0.0143522
102149989	LOC102149989	4.97932	4.42515	3.53625	upNeo		3.43895e-07	2.2827e-07	6.25758e-05		0.000104697	4.75033e-05	0.00341794
102150068	LOC102150068	1.91053	5.40591	6.63679	upNeo		0.265765	0.000419902	0.000711872		0.887683	0.0120685	0.0191855
102150140	SMIM22	-2.63829	-7.01381	-4.04909	downNeo		0.06838	5.30503e-05	0.0100122		0.402955	0.00252065	0.116573
102150150	LOC102150150	-2.94988	-2.54722	-8.65141	downNeo		0.0289964	0.043626	5.4161e-05		0.234136	0.319755	0.00312424
102150154	LOC102150154	5.90024	3.31982	3.32126	upNeo		9.84725e-06	0.000723242	0.00349626		0.000971519	0.0180426	0.0564067
102150200	PODXL	1.33528	6.11651	14.4046	upNeo		0.659179	0.000119859	5.52736e-06		0.999996	0.00468049	0.000635453
102150246	LOC102150246	-2.71014	-10.2668	-9.44233	downNeo		0.117501	8.93496e-05	0.000965105		0.560568	0.00360911	0.0236106
102150465	LOC102150465	4.25308	1.8767	1.65788	upNeo		7.42924e-05	0.13129	0.340548		0.00392418	0.647782	0.999974
102150469	LOC102150469	5.71414	4.1944	5.80654	upNeo		6.65153e-06	3.19369e-05	1.4558e-05		0.000760841	0.00178586	0.00119667
102150522	LOC102150522	1.63498	3.68105	5.91595	upNeo		0.381828	0.000755507	9.73345e-05		0.999996	0.0184555	0.00461147
102150574	LOC102150574	4.32837	3.02592	2.13423	upNeo		2.60442e-05	0.000463784	0.0635255		0.00189454	0.0129939	0.394247
102150639	LOC102150639	23.3077	4.09758	3.23648	upNeo		6.31701e-05	0.0305316	0.123293		0.00354442	0.254849	0.58278
102150698	LOC102150698	-3.62072	-3.96711	-1.30446	downNeo		0.00107778	0.000131013	0.706332		0.0255314	0.00503238	0.999974
102150733	LOC102150733	14.4804	5.5043	14.5243	upNeo		2.5267e-05	0.00150166	5.86064e-05		0.00186878	0.0300489	0.00327717
102150766	FAT3	8.73062	11.1295	6.07559	upNeo		0.00421418	0.000562296	0.022507		0.0623592	0.0149873	0.203042
102150790	LOC102150790	5.34379	2.3152	8.85527	upNeo		0.000509945	0.0741639	3.75376e-05		0.0153263	0.453592	0.00249845
102150857	RTL1	8.73497	13.6058	12.286	upNeo		0.000134267	2.0044e-06	4.58568e-05		0.00603103	0.000237595	0.00282354
102150863	LOC102150863	2.03532	2.65477	5.97542	upNeo		0.179021	0.0287511	0.000397501		0.717657	0.244905	0.0126892
102150882	ELN	4.1506	12.0127	24.8752	upNeo		0.0603368	0.000518085	0.000225225		0.372629	0.0141955	0.00830202
102150907	LOC102150907	11.2625	4.35606	4.88077	upNeo		1.25638e-05	0.00177777	0.00379276		0.00115494	0.0340636	0.0598398
102150934	LOC102150934	-58.3747	-69.1411	-73.2052	downNeo		1.01729e-06	7.88229e-08	1.27393e-06		0.000189349	2.19635e-05	0.000220457
102150994	FAM174B	1.91763	6.5542	2.87934	upNeo		0.310975	0.000696452	0.101259		0.960316	0.0174804	0.52481
102151104	LOC102151104	-4.35487	-5.38302	-22.3396	downNeo		0.0325199	0.00711889	8.92777e-05		0.25159	0.0927076	0.0042916
104795114	MIR8988	-2.44995	-5.33472	-8.0862	downNeo		0.111883	0.000687811	0.000352117		0.544784	0.0173536	0.0116752
106780831	LOC106780831	11.8959	5.00104	6.13073	upNeo		5.76158e-05	0.00233665	0.00338313		0.00333522	0.0414396	0.055232
106780833	SP7	12.1617	2.74143	-1.26626	split		4.62973e-05	0.061581	0.730951		0.00290506	0.403969	0.999974
106780865	KLK15	21.2921	11.2863	9.29372	upNeo		1.90778e-06	1.15232e-05	0.000324043		0.000310533	0.000853338	0.0109313
106780903	LOC106780903	5.4909	5.78038	4.62789	upNeo		0.0013614	0.000312297	0.0061252		0.0300825	0.00968711	0.0836365
106780981	LOC106780981	4.57143	2.09535	7.45843	upNeo		1.7054e-05	0.0410447	3.89475e-07		0.001416	0.308539	9.99416e-05
106780986	LOC106780986	-7.01981	-7.24464	-9.7333	downNeo		7.12418e-05	1.24819e-05	1.9235e-05		0.0038275	0.000904556	0.00148696
106781007	LOC106781007	7.06897	6.09184	5.93586	upNeo		0.00069104	0.000524345	0.00312859		0.0189016	0.0143193	0.0522917
106781011	LOC106781011	25.3608	33.0548	17.8901	upNeo		6.17484e-07	2.32878e-08	9.50745e-06		0.000147122	9.57129e-06	0.000888082
106781042	LOC106781042	5.91054	4.46467	5.35458	upNeo		4.74496e-07	1.80312e-06	3.6496e-06		0.000120574	0.000226972	0.000458011
106781134	LOC106781134	3.24843	4.60984	4.92008	upNeo		0.00528915	7.62127e-05	0.000345276		0.073752	0.00323756	0.0114906
106781149	LOC106781149	12.5087	5.99264	10.7416	upNeo		1.32368e-06	4.97057e-05	9.28368e-06		0.000231629	0.00240645	0.000872136
106781153	LOC106781153	8.60943	4.7209	4.50176	upNeo		2.77997e-06	8.62752e-05	0.000909869		0.000423173	0.00351952	0.0227174
106781191	LOC106781191	-3.0495	-8.40382	-4.0532	downNeo		0.0492752	5.61356e-05	0.0179089		0.325851	0.00263677	0.174107
106781214	TNNI2	12.1324	10.764	6.30545	upNeo		0.00100431	0.000531172	0.0179111		0.0242807	0.0144227	0.174107
106781220	LOC106781220	5.62844	7.30646	4.83089	upNeo		3.4291e-05	6.51772e-07	0.000272		0.00231994	0.00010609	0.00957532
106781365	LOC106781365	10.9232	4.13485	6.42106	upNeo		2.38975e-09	6.35435e-06	8.42e-07		2.43232e-06	0.000552727	0.000166777
106781577	LOC106781577	4.63802	3.05433	2.90677	upNeo		0.000127664	0.00226516	0.0125832		0.00581383	0.0407432	0.135473
106781768	FAM110C	-2.0116	-3.41806	-7.91046	downNeo		0.241644	0.0147341	0.000520852		0.848853	0.154483	0.0151823
106781892	LOC106781892	1.79229	1.19712	5.35126	upNeo		0.241758	0.850448	6.85701e-05		0.84907	0.999998	0.0035901
106781898	LRP1B	17.0735	12.4465	10.8219	upNeo		8.34501e-05	8.90912e-05	0.00117539		0.00427389	0.00360911	0.0267267
106782082	LOC106782082	7.51687	8.70465	12.9195	upNeo		0.000231918	2.2251e-05	2.38053e-05		0.00878509	0.00137521	0.0017789
106782158	LOC106782158	5.26021	2.00096	3.63257	upNeo		0.000474205	0.160316	0.00980936		0.0145991	0.728466	0.114862
106782192	LOC106782192	-5.64893	-4.19726	-9.72125	downNeo		0.000655838	0.00174824	4.71276e-05		0.0181454	0.033694	0.00284845
106782251	LOC106782251	12.2929	12.7485	9.71829	upNeo		2.11173e-07	2.23533e-08	3.09308e-06		7.38655e-05	9.42278e-06	0.000401881
106782263	LOC106782263	4.62515	2.06289	3.74799	upNeo		5.21565e-05	0.0664044	0.000806942		0.00316119	0.424451	0.0209474
106782289	LOC106782289	3.53775	6.54077	43.4398	upNeo		0.101972	0.00776452	4.47033e-05		0.516458	0.0987993	0.00277329
106782302	LOC106782302	26.5991	18.3692	48.7341	upNeo		0.000148227	0.000154437	4.39577e-05		0.00643945	0.00567996	0.00276557
106782351	LOC106782351	3.49801	1.90321	2.20505	upNeo		0.000242136	0.0973095	0.0465334		0.0090677	0.54028	0.324744
106782446	LOC106782446	19.9054	14.5713	20.1648	upNeo		1.60914e-07	1.52238e-07	4.47362e-07		5.87872e-05	3.57543e-05	0.000105066
106782455	LOC106782455	-5.26459	-4.18787	-4.25567	downNeo		0.000300419	0.000563248	0.00258748		0.0105083	0.0149873	0.046037
106782489	CKS2	32.9986	10.2061	11.1694	upNeo		1.1006e-08	1.72741e-06	1.36346e-05		7.86687e-06	0.000221864	0.00113783
106782538	C24H14orf132	7.73507	2.84777	2.77687	upNeo		0.000113885	0.029073	0.0667567		0.00545853	0.246753	0.404526
106782685	FAM171A2	3.25944	4.36088	8.00637	upNeo		0.0320338	0.00298309	0.000433224		0.248971	0.049688	0.0134381
106782715	LOC106782715	-5.07076	-8.74739	-12.1432	downNeo		0.00408763	5.065e-05	7.6483e-05		0.0610915	0.00243747	0.00383348
106782816	LOC106782816	6.24124	2.51103	3.27848	upNeo		0.000132948	0.0410125	0.0177504		0.00599346	0.308438	0.173288
106782838	APELA	11.878	7.55379	4.39985	upNeo		0.000191626	0.000554909	0.0267421		0.00769321	0.0149064	0.229186
106782841	SCRG1	3.29557	2.42759	5.27567	upNeo		5.35262e-05	0.00153126	3.65155e-07		0.0031905	0.0305138	9.52881e-05
106782843	LOC106782843	3.3671	2.04479	5.12654	upNeo		0.00752378	0.128882	0.000647682		0.092583	0.640319	0.0178357
106782893	STUM	2.81848	9.08371	5.49633	upNeo		0.0727999	4.08298e-05	0.00447785		0.419499	0.00209763	0.0675375
106782979	LOC106782979	6.97035	5.86827	13.5255	upNeo		0.00308904	0.00279255	0.000311477		0.0508655	0.0473294	0.0106459
106783057	LOC106783057	-85.2259	-64.2043	-67.0677	downNeo		2.10087e-11	7.36144e-12	2.20673e-10		5.78448e-08	2.42044e-08	6.04643e-07
106783138	LOC106783138	5.21832	1.48401	2.88871	upNeo		0.000263366	0.519349	0.0286319		0.00959799	0.999998	0.238575
106783307	LOC106783307	6.63862	4.22693	12.4406	upNeo		3.69004e-06	5.74215e-05	7.65102e-08		0.000514103	0.00266669	3.17391e-05
111767394	LOC111767394	7.43471	2.60263	2.14537	upNeo		0.000634003	0.077908	0.231283		0.0178643	0.466766	0.830073
111767414	MUSTN1	-1.47925	-2.10355	-9.37986	downNeo		0.5432	0.17323	0.00019735		0.999996	0.761957	0.00754518
111767503	LOC111767503	-2.97051	-3.62862	-2.09292	downNeo		0.00676944	0.000365511	0.117255		0.0860709	0.0108662	0.56654
111767587	PAQR4	2.84286	3.26517	5.19928	upNeo		0.0220633	0.00371334	0.000489473		0.194915	0.0582612	0.0146375
111767614	LOC111767614	7.13236	5.31822	7.19406	upNeo		9.23909e-07	2.59254e-06	2.38415e-06		0.000183001	0.000286196	0.000345777
111767615	LOC111767615	5.4843	2.55014	4.61109	upNeo		0.000515969	0.0435716	0.00291983		0.0154509	0.319642	0.0498463
111767703	LOC111767703	-1.94485	-3.27917	-5.95937	downNeo		0.196701	0.00354865	0.000181396		0.759363	0.0563669	0.00711729
111767704	LOC111767704	-3.52519	-3.55384	-5.87739	downNeo		0.00771953	0.00317212	0.000431903		0.0944264	0.0521262	0.0134381
111767791	LOC111767791	-138.141	-7.38899	-3.41859	downNeo		0.000173245	0.0536934	0.311314		0.00715671	0.370268	0.960767
111767919	LOC111767919	6.62723	5.93798	4.89902	upNeo		0.00014179	7.97617e-05	0.00200827		0.00623271	0.00334511	0.0384225
111768018	LOC111768018	-13.1753	-18.9702	-19.9047	downNeo		2.37506e-06	3.90366e-08	6.27274e-07		0.000375442	1.42614e-05	0.000135689
111768022	POU3F3	24.2106	9.37948	15.133	upNeo		2.97098e-05	0.000530894	0.000436104		0.0020873	0.0144227	0.013502
111768023	LOC111768023	9.74982	3.23453	7.4834	upNeo		0.00025142	0.0327904	0.00178016		0.00926758	0.266869	0.035245
111768243	LOC111768243	6.23529	6.71088	3.50158	upNeo		3.00011e-05	3.21095e-06	0.00545799		0.0020988	0.000338385	0.0772198
111768299	INAFM2	-4.64682	-5.40706	-4.9554	downNeo		0.00030322	1.97363e-05	0.000366835		0.0105837	0.00125276	0.0120135
111768357	LOC111768357	10.4942	6.21583	6.97141	upNeo		8.85882e-06	7.19916e-05	0.000269909		0.00090459	0.00309362	0.00956316
111768363	LOC111768363	29.1293	35.7233	22.1381	upNeo		1.04969e-07	4.83251e-09	1.23465e-06		4.10879e-05	2.83737e-06	0.000218254
111768444	LOC111768444	-35.7872	-15.8952	-7.98746	downNeo		6.86672e-08	7.26609e-07	0.000433038		3.05105e-05	0.00011486	0.0134381
111768617	LOC111768617	8.27421	1.80819	2.32145	upNeo		2.77045e-05	0.265506	0.119855		0.00198891	0.969748	0.571748
111768661	LOC111768661	3.9593	2.0201	1.8871	upNeo		0.00024008	0.0792378	0.18488		0.00901123	0.47164	0.734511
111769063	LOC111769063	-3.68239	-6.36394	-10.7968	downNeo		0.0168791	0.00023425	8.22353e-05		0.161052	0.00770213	0.00402366
111769281	LOC111769281	3.43182	2.65552	4.9649	upNeo		0.00558536	0.0196994	0.000645746		0.0762959	0.188728	0.0178122
111769343	LOC111769343	19.831	12.4635	1.40287	upNeo		1.30352e-05	2.82237e-05	0.631026		0.00118397	0.00166307	0.999974
111769364	LOC111769364	15.7169	33.455	14.4784	upNeo		0.00161102	3.11282e-05	0.00365579		0.0333565	0.00176465	0.0582376
111769683	GDF1	-6.7568	-4.32613	-3.2318	downNeo		0.000291153	0.0018537	0.0336896		0.0102496	0.0351497	0.26299
111770045	LOC111770045	5.85482	4.07454	9.82625	upNeo		5.56278e-05	0.000335657	2.85706e-06		0.00324715	0.0102	0.000379578
111770133	GAS1	-3.28031	-7.40991	-13.47	downNeo		0.0198761	2.76741e-05	7.42959e-06		0.181434	0.00164347	0.000762915
111770182	LOC111770182	11.7525	3.75604	13.1041	upNeo		0.000101675	0.0156286	0.000131188		0.00500459	0.160183	0.00570949
111770222	LOC111770222	7.33221	4.98329	10.78	upNeo		0.000285123	0.00103459	6.81218e-05		0.0100805	0.0231136	0.0035901
111770329	LOC111770329	13.728	5.68181	5.80897	upNeo		4.62839e-06	0.000303334	0.00156044		0.000594459	0.00946263	0.0318678
111770400	LOC111770400	-8.81306	-3.52136	-3.01169	downNeo		5.63595e-05	0.00775811	0.047462		0.00327403	0.0987942	0.328398
111770427	LBHD2	58.8441	24.4967	3.07451	upNeo		7.65935e-06	3.9884e-05	0.174017		0.000833905	0.00206344	0.710846
111770810	LOC111770810	-4.43787	-6.25798	-4.99866	downNeo		0.00121254	2.22364e-05	0.000964928		0.0276863	0.00137521	0.0236106
111770887	LOC111770887	-5.34344	-6.2937	-1.22488	downNeo		0.00328578	0.000442096	0.767168		0.0528037	0.0125384	0.999974
111771010	LOC111771010	12.7276	7.50726	9.34166	upNeo		4.72148e-06	2.95497e-05	7.25047e-05		0.000601715	0.00170455	0.00376018
111771038	LOC111771038	13.2519	5.14966	4.19903	upNeo		2.02158e-05	0.00142961	0.0160851		0.00161334	0.0292686	0.161244
111771070	LOC111771070	6.827	2.90806	2.3126	upNeo		0.000572047	0.0362117	0.166641		0.0167766	0.283082	0.69374
111771328	LOC111771328	-6.9359	-7.24618	-4.11803	downNeo		0.000696538	0.00015631	0.0172486		0.0189588	0.00573604	0.169496
111771347	TLR5	18.8214	3.00619	4.59343	upNeo		0.000409833	0.120247	0.0647079		0.0131083	0.613518	0.397979
111771475	LOC111771475	6.68844	1.93875	1.50734	upNeo		0.000528383	0.232467	0.52837		0.0157366	0.903002	0.999974
111771490	LOC111771490	3.98727	1.98153	1.97459	upNeo		0.00018979	0.0893736	0.138455		0.00766623	0.512074	0.622736
111771498	NUDT11	9.1486	2.51135	2.4255	upNeo		3.26367e-05	0.0578264	0.114778		0.00222634	0.388503	0.561374
111771501	LOC111771501	2.34798	2.37707	19.2953	upNeo		0.211083	0.166962	0.000103675		0.789362	0.743461	0.00485152
111771703	LOC111771703	7.08714	1.53452	7.33666	upNeo		0.000634596	0.491141	0.00100101		0.0178643	0.999998	0.0242251
111771713	LOC111771713	10.2246	9.1139	6.59988	upNeo		0.000365733	0.000185427	0.00492055		0.0121223	0.00643128	0.0719056
111771715	LOC111771715	-123.788	-48.7456	-13.9702	downNeo		2.14627e-05	6.84244e-05	0.0125778		0.00169638	0.00299175	0.135473
111771726	LOC111771726	-108.819	-1.00667	-1.04795	downNeo		6.98607e-15	0.997166	0.965887		5.74255e-11	0.999998	0.999974
111771824	LOC111771824	3.29429	3.6551	3.53214	upNeo		0.000268979	1.73465e-05	0.00024624		0.00974012	0.0011499	0.00883035
111771827	LOC111771827	7.29732	3.43773	2.42475	upNeo		1.02506e-06	0.000380563	0.0378035		0.000189349	0.0111523	0.284304
111771917	LOC111771917	7.24151	4.40649	12.4694	upNeo		6.7001e-05	0.000725925	4.97959e-06		0.00370874	0.0180548	0.00058844
111771919	LOC111771919	6.96064	5.32742	9.36395	upNeo		0.000412006	0.000694005	0.000157262		0.0131103	0.0174723	0.00652876
111771937	LOC111771937	62.2339	30.4805	326.163	upNeo		0.00233479	0.00400148	0.000186716		0.0425543	0.0610811	0.00727396
111771948	LOC111771948	-5.03562	-6.84863	-1.42739	downNeo		0.000692138	1.77933e-05	0.576747		0.0189016	0.0011608	0.999974
111771969	LOC111771969	7.61925	2.51233	3.49262	upNeo		0.000174106	0.066682	0.0253189		0.00715671	0.425564	0.220702
111772027	LOC111772027	2.18942	2.19556	7.97282	upNeo		0.0656764	0.0428258	1.61393e-06		0.393341	0.31572	0.000267412
111772066	LOC111772066	8.68894	6.80707	7.23004	upNeo		8.343e-08	1.08475e-07	1.20163e-06		3.51689e-05	2.78644e-05	0.000217086
111772113	LOC111772113	11.1312	7.94496	12.6421	upNeo		2.09181e-07	4.42254e-07	2.57114e-07		7.38655e-05	7.77426e-05	7.23613e-05
111772120	LOC111772120	3.73469	5.64865	8.90995	upNeo		0.00169686	1.14776e-05	3.82202e-06		0.0347402	0.000853338	0.000472436
111772131	LOC111772131	4.03666	3.70532	3.96551	upNeo		0.000120944	7.83577e-05	0.00030439		0.0056791	0.00330308	0.0104254
111772327	LOC111772327	12.059	3.05548	4.54064	upNeo		0.000194822	0.0562969	0.0246283		0.00775348	0.381344	0.216698
111772342	LOC111772342	20.0515	28.4223	20.5305	upNeo		8.37923e-06	2.58231e-07	1.88786e-05		0.000879846	5.12744e-05	0.00147092
111772427	FAM43B	-11.2815	-3.69438	-2.94705	downNeo		2.95e-05	0.00859259	0.0653964		0.00208146	0.106533	0.401014
111772468	LOC111772468	6.61238	1.14942	1.62307	upNeo		0.000207141	0.848095	0.432202		0.00810973	0.999998	0.999974
111772820	ZNF469	8.50457	3.95329	5.95139	upNeo		8.60106e-07	0.000184151	4.01084e-05		0.000176752	0.0064263	0.00262702
111772867	LOC111772867	-2.24918	-5.67783	-5.77368	downNeo		0.108244	5.96301e-05	0.000419963		0.534233	0.00272341	0.0132264
111772959	LOC111772959	4.36639	1.27808	2.21649	upNeo		0.000430586	0.752158	0.0990836		0.013561	0.999998	0.518934
111773009	LOC111773009	5.10598	2.69642	2.98433	upNeo		0.000155234	0.0134847	0.0170417		0.00666331	0.145369	0.168066
111773135	LOC111773135	-9.07278	-4.24238	-4.18875	downNeo		0.00060532	0.010836	0.0302795		0.0173667	0.125189	0.245824
111773203	LOC111773203	-3.20608	-4.89334	-9.66418	downNeo		0.0145644	0.000242001	1.7028e-05		0.145987	0.0079253	0.00135237
111773431	FAM72A	6.33884	2.32237	3.61414	upNeo		7.44736e-05	0.0599219	0.00766857		0.00392418	0.396904	0.0961496
111773560	LOC111773560	-3.12609	-5.98672	-4.57304	downNeo		0.0393709	0.000370739	0.00844614		0.285262	0.0110017	0.102965
111773571	LOC111773571	3.88577	5.10042	7.19217	upNeo		0.0102723	0.000734766	0.000523225		0.115669	0.0181868	0.0152244
111773876	TWIST2	-6.22819	-8.48838	-30.288	downNeo		0.000683479	2.46502e-05	2.8522e-07		0.01879	0.00148443	7.81503e-05
111773903	LOC111773903	6.65451	1.39987	6.35832	upNeo		0.000295941	0.600165	0.000770568		0.0103737	0.999998	0.0204185
111773971	LOC111773971	21.8156	3.41952	2.52751	upNeo		6.61144e-05	0.0566152	0.219431		0.00367203	0.382868	0.806672
111774034	LOC111774034	8.06168	1.95986	4.61464	upNeo		0.00041241	0.244924	0.0120866		0.0131103	0.926236	0.132029
111774161	ABCA7	6.59576	3.90751	4.71626	upNeo		0.000522353	0.00513662	0.00615425		0.0156136	0.0732715	0.0837548
111774162	CNN2	7.14478	6.34351	9.011	upNeo		0.000862631	0.00054574	0.000503693		0.021953	0.0147323	0.0149044
111774263	LOC111774263	7.55147	19.6698	5.51699	upNeo		0.0163863	0.000223935	0.0537532		0.158559	0.00746752	0.356421
111774274	LOC111774274	13.3053	8.79304	8.00341	upNeo		9.53482e-06	2.42407e-05	0.000375132		0.000953677	0.00147054	0.0121848
111774292	LOC111774292	6.51011	2.16826	1.95055	upNeo		5.6566e-06	0.0546034	0.17175		0.000683783	0.374189	0.707788
111774667	LOC111774667	7.60663	5.58995	5.30402	upNeo		2.40323e-05	5.80505e-05	0.000658084		0.0018207	0.00268831	0.0179121
111775159	LOC111775159	-5.40223	-6.76055	-8.55825	downNeo		0.000643048	3.42118e-05	6.8372e-05		0.0179486	0.00188108	0.0035901
111775246	ASPDH	9.49636	7.30859	8.21668	upNeo		4.26753e-06	5.57079e-06	2.90124e-05		0.000556811	0.000497738	0.00206478
111775308	LOC111775308	-1.89087	-2.08749	-6.26941	downNeo		0.226709	0.112721	0.000147362		0.821669	0.593001	0.00621297
111775348	MARCKS	2.64346	6.76814	4.00341	upNeo		0.0455419	1.55264e-05	0.00498044		0.311184	0.00105212	0.072205
111775377	LOC111775377	-3.35175	-4.65528	-1.96853	downNeo		0.00594285	0.00012844	0.198545		0.0789953	0.00494508	0.765138
111775395	LOC111775395	-1.99826	-2.27547	-8.10248	downNeo		0.220096	0.100758	0.000165548		0.808786	0.550685	0.00673667
111775423	LOC111775423	5.1096	-1.16906	1.50848	split		0.000387722	0.842099	0.50502		0.0125735	0.999998	0.999974
111775576	LOC111775576	4.67181	3.21543	8.62851	upNeo		0.00193731	0.0105033	7.80166e-05		0.0376942	0.122638	0.00388665
111775617	LOC111775617	-2.71243	-4.54586	-4.25923	downNeo		0.00319665	1.37458e-06	3.85285e-05		0.0519383	0.000185231	0.00254381
111775662	DLX4	-12.0122	-8.56196	-16.2318	downNeo		0.000228683	0.000349351	0.000127347		0.00874314	0.0104614	0.00559784
111776028	IFITM10	66.9029	24.739	31.5022	upNeo		1.49246e-06	1.31841e-05	5.698e-05		0.000252949	0.000943148	0.00321907
111776187	LOC111776187	-3.49304	-4.46522	-11.9944	downNeo		0.000839625	1.66179e-05	4.1956e-08		0.0215342	0.00111966	2.15549e-05
