# Supplementary material for: Differential Gene Expression in Articular Cartilage and Subchondral Bone of Neonatal and Adult Horses
Source: Genes (Basel). 2019 Sep 25;10(10):745. doi: 10.3390/genes10100745 (PMC6826356; doi:10.3390/genes10100745)
Supplement: Supplementary file 1 [file genes-10-00745-s001.zip › genes-578415-sup/Table S3 v2.xlsx]

## Sheet: Subchondral Bone
Table S3: Genes found to be differentially expressed in subchondral bone with fold change > |1.5|. downNeo = downregulared in foals compared to adults; upNeo = upregulated in foals
		Fold Change (fc) for each location in neonates compared to adults					Raw p-value (rawP) for each location in neonates compared to adults				False Discovery Rate (FDR) for each location in neonates compared to adults
ENTREZID	SYMBOL	fetlock fc	hock fc	stifle fc	direction		fetlock rawP	hock rawP	stifle rawP		fetlock FDR	hock FDR	stifle FDR
791241	COL2A1	19.757	4.03437	4.17817	upNeo		1.61667e-05	0.0397151	0.0450242		0.000268833	0.15654	0.191961
791242	ATP2A2	1.879	2.43231	1.75438	upNeo		0.0453369	0.000971655	0.148971		0.187867	0.00758498	0.480307
791248	TLR7	3.84779	4.53007	6.03867	upNeo		4.42857e-05	1.609e-05	1.82583e-06		0.000615862	0.000251215	5.02773e-05
791249	ESR1	-30.2048	-46.9872	-45.0902	downNeo		7.02578e-12	2.1341e-12	1.00646e-11		3.01255e-09	2.02279e-09	6.97129e-09
791251	ADAMTS1	-1.14948	-1.4135	-4.5964	downNeo		0.905608	0.607096	4.45655e-05		1	1	0.000660017
100009678	FMOD	-7.02044	-13.9555	-14.5482	downNeo		9.06696e-05	2.37461e-06	4.68048e-06		0.00110329	5.35893e-05	0.000108065
100009679	HSPA8	3.03309	3.18419	2.16858	upNeo		2.84656e-05	3.17048e-05	0.01717		0.000426841	0.00044923	0.0888379
100009685	HTR2A	1.46362	3.70747	4.88657	upNeo		0.539702	0.00320916	0.000669374		1	0.0201794	0.00626872
100009692	SLCO2B1	-2.63962	-2.25448	-2.1447	downNeo		0.0012644	0.0163916	0.0375483		0.0099959	0.0769343	0.167006
100009694	SLC16A1	2.15645	2.50973	1.8368	upNeo		0.00356392	0.000387226	0.082707		0.0235879	0.00351166	0.306905
100009700	NR5A2	-7.10213	-7.86035	-4.33332	downNeo		1.08058e-05	1.26986e-05	0.00218122		0.000191348	0.000207334	0.0166025
100009701	TLR2	3.33496	4.5626	2.72766	upNeo		0.000235134	1.30708e-05	0.00713073		0.00245195	0.000212065	0.0438434
100009704	KIT	-3.69196	-5.16218	-8.36592	downNeo		0.000435958	3.41954e-05	1.08131e-06		0.00407641	0.000476645	3.24014e-05
100009708	HAS2	19.6452	16.3053	26.8981	upNeo		4.0748e-09	5.17422e-08	6.68262e-09		3.19057e-07	2.45217e-06	5.95779e-07
100009709	ITGB3	3.37529	4.16373	3.99436	upNeo		0.00155386	0.000410229	0.00107964		0.0118423	0.00369206	0.00932083
100009711	MMP13	5.66063	7.04282	4.66162	upNeo		0.000299208	0.000137999	0.00361125		0.00298363	0.00149532	0.0251069
100009713	COL9A2	9.10429	1.26125	2.08521	upNeo		0.00182258	0.761085	0.348747		0.0134685	1	0.877681
100009714	PTGFR	2.18147	3.01399	6.92116	upNeo		0.0305306	0.00126341	2.73242e-07		0.136365	0.00946454	1.09319e-05
100009715	FCER2	3.92331	2.67369	13.3031	upNeo		0.00925665	0.0861275	2.66627e-05		0.0519648	0.28607	0.000435424
100033827	TXN	2.12172	1.81589	1.66148	upNeo		0.000811277	0.0399076	0.184182		0.00691775	0.157123	0.560433
100033831	IL1R2	64.658	52.0917	130.581	upNeo		2.51637e-09	2.52986e-08	1.57137e-09		2.2106e-07	1.38481e-06	2.11185e-07
100033841	COL14A1	-7.89534	-6.13252	-14.2871	downNeo		6.30662e-05	0.000707491	8.91052e-06		0.000814918	0.0058126	0.000181681
100033848	SLC6A4	-5.64224	-9.80335	-13.791	downNeo		5.70073e-08	5.20478e-10	8.36705e-11		2.64599e-06	6.94317e-08	3.13921e-08
100033855	SOD1	-2.02301	-2.75063	-2.84295	downNeo		0.0032663	5.72237e-06	6.9592e-06		0.0219161	0.00010746	0.000148112
100033858	COL12A1	3.58127	4.37848	4.02016	upNeo		2.66344e-05	4.95223e-06	3.33736e-05		0.000404384	9.58975e-05	0.00052082
100033867	MAOA	-3.49886	-3.91003	-5.54037	downNeo		2.58361e-05	1.43837e-05	5.067e-07		0.000393307	0.00023005	1.74477e-05
100033868	MAOB	-12.7957	-14.9924	-19.6361	downNeo		2.65849e-08	2.8671e-08	1.40075e-08		1.43221e-06	1.52311e-06	1.01718e-06
100033871	ACTN3	-2.37243	-3.1131	-4.66073	downNeo		0.0639804	0.0145241	0.00132627		0.247099	0.0696389	0.0110322
100033876	ACAN	-4.26941	-16.8823	-13.6739	downNeo		0.046837	0.00049696	0.00192238		0.192973	0.0043173	0.0149806
100033883	PGR	-6.95402	-6.41081	-8.03565	downNeo		2.02603e-07	1.41557e-06	4.59162e-07		7.37106e-06	3.46844e-05	1.62777e-05
100033888	CASP1	4.79529	3.84943	3.75312	upNeo		4.09956e-06	0.000129109	0.000337272		8.65091e-05	0.00141345	0.00355409
100033889	PLA2G4A	2.40656	3.17518	2.86873	upNeo		9.83557e-05	6.90308e-07	1.29308e-05		0.00118402	1.9146e-05	0.000244613
100033896	MMP1	27.6862	17.5653	17.9097	upNeo		3.60248e-07	1.12375e-05	2.38403e-05		1.19699e-05	0.000188784	0.000398275
100033901	BCHE	-1.38107	-2.43135	-5.52268	downNeo		0.622372	0.0634966	0.000303164		1	0.226572	0.00324209
100033904	PLAUR	6.84732	12.4949	8.19104	upNeo		1.67886e-07	2.28718e-09	2.75849e-07		6.35179e-06	2.19176e-07	1.09906e-05
100033909	ACTR3	2.64339	2.95672	2.0781	upNeo		2.1046e-06	4.5961e-07	0.00309688		5.05356e-05	1.36137e-05	0.0221692
100033910	SELE	2.43554	4.02425	10.3744	upNeo		0.127991	0.0186684	0.000260296		0.422856	0.0853149	0.00287177
100033912	SLC11A1	9.19519	10.6883	8.08555	upNeo		2.30768e-08	2.16267e-08	7.03035e-07		1.26704e-06	1.21711e-06	2.29365e-05
100033914	ADAMTS4	2.73845	3.96741	-1.15554	split		0.0115842	0.000698635	0.848573		0.0625547	0.00575033	1
100033916	SCGB1A1	-147.684	-117.561	-76.524	downNeo		8.957e-08	6.3624e-07	7.08185e-06		3.77767e-06	1.79875e-05	0.00015022
100033920	PAPPA	3.87783	3.6126	4.13184	upNeo		0.000201264	0.000845602	0.000434314		0.0021575	0.00678025	0.00440518
100033922	CSF3	-4.00005	-4.15733	-3.40238	downNeo		1.46454e-05	2.32113e-05	0.000495617		0.000247187	0.000342914	0.00490415
100033925	CCL5	-6.50844	-8.3292	-4.63653	downNeo		0.00141132	0.000727088	0.0180854		0.0109554	0.00594108	0.0928712
100033926	TRIB1	2.90344	5.71293	2.46528	upNeo		0.0270363	0.000469672	0.100015		0.12397	0.004124	0.355051
100033939	SLC2A4	-1.6232	-2.10197	-4.97975	downNeo		0.35525	0.0750235	2.98595e-05		0.883915	0.256424	0.000475455
100033943	MFGE8	-2.87731	-4.25372	-3.73357	downNeo		0.000180384	1.40267e-06	2.05134e-05		0.0019712	3.44151e-05	0.000354904
100033944	LTF	482.351	465.091	221.831	upNeo		4.7252e-11	2.19464e-10	8.49469e-09		1.19854e-08	3.93582e-08	7.01747e-07
100033946	ECATH-2	1138.73	1004.98	1246.38	upNeo		1.95875e-11	1.17429e-10	2.27792e-10		6.06951e-09	2.57899e-08	5.59942e-08
100033947	TIMP3	-3.64397	-4.48111	-6.06225	downNeo		2.36835e-05	4.25018e-06	3.37428e-07		0.000366422	8.48665e-05	1.27128e-05
100033954	MS4A2	4.0103	3.8091	5.35483	upNeo		0.00252802	0.00603762	0.00103896		0.0176942	0.0340105	0.00902586
100033960	FGF1	-2.82594	-4.14366	-4.05421	downNeo		0.000886529	1.33467e-05	3.9698e-05		0.00745703	0.000215764	0.000601786
100033965	CRISP3	40.1356	36.262	14.566	upNeo		2.45764e-09	1.55608e-08	6.97645e-06		2.16959e-07	9.24868e-07	0.000148159
100033966	RET	18.7307	25.4695	44.0269	upNeo		1.76546e-08	9.1496e-09	1.38e-09		1.03601e-06	5.97011e-07	1.98819e-07
100033970	GFAP	-3.72736	-3.90918	-6.51623	downNeo		0.0103184	0.0118118	0.00105189		0.0567121	0.0587068	0.00911187
100033971	SLC2A5	5.69133	7.50765	3.1865	upNeo		0.000519202	0.00017354	0.0392701		0.00471761	0.00181914	0.172618
100033975	EIF4G1	1.8638	2.04533	1.58579	upNeo		0.0123574	0.00211425	0.298965		0.0658415	0.0144554	0.792239
100033979	PTHLH	-4.40897	-3.54742	-3.85545	downNeo		0.000237553	0.00304556	0.00255661		0.00247431	0.0193562	0.0189708
100033988	CXCL6	8.0334	8.39451	7.48679	upNeo		2.68758e-05	4.84951e-05	0.00021266		0.000406045	0.000631032	0.00243625
100034024	MPZ	-6.95291	-7.637	-14.0282	downNeo		0.000264881	0.000311739	2.00816e-05		0.00269505	0.0029424	0.000350473
100034026	PGFS	-139.12	-159.38	-211.267	downNeo		4.29224e-12	1.05436e-11	1.26708e-11		2.03418e-09	5.27446e-09	8.1563e-09
100034031	TKT	3.64984	3.65158	3.08363	upNeo		4.32515e-05	0.000100737	0.00138294		0.000604279	0.0011484	0.0114298
100034040	LY96	2.20719	2.297	2.24772	upNeo		0.00187405	0.00157436	0.00378328		0.013781	0.0113683	0.0260348
100034042	LEP	-7.40005	-21.4698	-32.5254	downNeo		0.000257793	1.29919e-06	4.18907e-07		0.00264385	3.21831e-05	1.51574e-05
100034043	LHCGR	-3.86725	-4.65806	-15.03	downNeo		0.00208662	0.000911338	4.68311e-07		0.0150432	0.00721737	1.65369e-05
100034045	CD68	2.119	3.27243	2.44376	upNeo		0.0732059	0.00232691	0.0394944		0.273208	0.0155782	0.173392
100034058	IL15	-3.96023	-2.92262	-2.67961	downNeo		0.000913619	0.0171314	0.0400997		0.00763934	0.0796682	0.175403
100034059	REXO5	3.20428	3.90213	3.99508	upNeo		3.37374e-06	3.58933e-07	6.88522e-07		7.40947e-05	1.10875e-05	2.25447e-05
100034061	IGFBP2	2.40217	3.58324	5.08012	upNeo		0.0236254	0.000795007	5.32967e-05		0.111256	0.00640594	0.000762973
100034063	IGFBP5	-4.91696	-4.79563	-8.9463	downNeo		2.52765e-05	7.79126e-05	7.19208e-07		0.000386749	0.000929839	2.32954e-05
100034065	TNNI3	-13.9944	-25.8814	-14.7785	downNeo		3.30709e-11	1.30384e-12	3.06988e-10		9.02385e-09	1.51567e-09	6.5816e-08
100034070	LOC100034070	1.80262	1.89729	3.0674	upNeo		0.142864	0.104082	0.000647274		0.45919	0.329945	0.0060797
100034072	VDR	4.86744	4.82238	7.78483	upNeo		2.46517e-05	6.55998e-05	1.98557e-06		0.000378476	0.00081019	5.43436e-05
100034074	ABCB1	-17.1588	-16.8671	-11.1939	downNeo		1.00648e-08	4.0172e-08	1.92632e-06		6.65694e-07	1.97128e-06	5.29635e-05
100034075	RPS4X	4.25926	2.09584	2.34538	upNeo		0.000342305	0.126669	0.0785564		0.00332681	0.385596	0.294734
100034081	ATP2B2	-5.70235	-7.78022	-14.9379	downNeo		6.63535e-05	1.35123e-05	3.30427e-07		0.000851718	0.000217855	1.25598e-05
100034083	CASP3	2.08298	2.30814	1.75819	upNeo		0.00216061	0.000414578	0.0979463		0.0155083	0.00372613	0.349983
100034087	PTGS1	-2.73752	-2.22711	-2.14837	downNeo		0.00137244	0.0259561	0.0473974		0.010695	0.112016	0.199674
100034089	TFRC	2.23806	2.73699	2.24571	upNeo		0.00931255	0.000923177	0.0185151		0.052246	0.0072823	0.0946459
100034099	PRKAG3	-4.63951	-3.86642	-2.62483	downNeo		2.34931e-05	0.000361016	0.0205521		0.000364102	0.00331739	0.102926
100034108	SLC9A2	-6.0303	-7.77396	-45.3573	downNeo		0.000197983	7.45434e-05	5.59356e-09		0.0021347	0.000897962	5.13951e-07
100034135	ECATH-3	87.6513	76.836	49.2696	upNeo		1.40816e-10	1.02354e-09	2.60605e-08		2.53938e-08	1.15931e-07	1.68821e-06
100034137	FCER1G	3.5153	4.50564	3.88901	upNeo		1.58156e-06	1.04884e-07	2.46378e-06		4.04005e-05	4.20406e-06	6.4774e-05
100034146	PMP22	-2.9917	-2.59744	-4.38664	downNeo		0.00286449	0.0171334	0.00022588		0.0196371	0.0796682	0.00256648
100034156	IGFBP6	-4.46627	-6.0394	-7.51801	downNeo		0.000206144	3.23174e-05	1.23572e-05		0.00219542	0.000456116	0.000236999
100034159	PRKAA2	-3.24598	-2.78133	-3.4362	downNeo		0.000396238	0.00430465	0.000764109		0.00377958	0.0256188	0.00700298
100034164	ABCG2	-6.2741	-5.69908	-4.97027	downNeo		5.2623e-11	7.66811e-10	1.64481e-08		1.26358e-08	9.39422e-08	1.1493e-06
100034167	PER2	-4.12331	-3.65933	-6.07872	downNeo		4.61396e-07	7.84354e-06	2.61946e-08		1.46974e-05	0.000139442	1.69082e-06
100034172	CLU	-3.63309	-6.90755	-7.56007	downNeo		9.77671e-06	7.97889e-09	9.52651e-09		0.000177132	5.40007e-07	7.59128e-07
100034176	TF	-2.34204	-3.14982	-7.42693	downNeo		0.0865982	0.020379	0.000120192		0.312222	0.091568	0.00150734
100034178	ALOX5AP	36.0363	23.9828	16.4719	upNeo		9.98971e-12	5.35549e-10	2.20565e-08		3.78776e-09	7.03992e-08	1.48347e-06
100034186	GSN	-4.07414	-4.8774	-5.49401	downNeo		1.86688e-08	4.02931e-09	2.45252e-09		1.07072e-06	3.31342e-07	2.88006e-07
100034189	FN1	-2.73259	-4.86964	-3.47032	downNeo		0.0117671	0.000106969	0.0037264		0.0633154	0.00120325	0.025722
100034206	ALB	-4.23014	-2.8132	-1.87244	downNeo		0.00150782	0.0371559	0.275718		0.01156	0.148897	0.750104
100034213	P19	55.4171	74.668	61.17	upNeo		1.36756e-10	1.28744e-10	1.15136e-09		2.53938e-08	2.78873e-08	1.71362e-07
100034218	NOX5	-7.83492	-10.3899	-6.69024	downNeo		4.14822e-05	1.54443e-05	0.000525652		0.000583635	0.000243552	0.00513087
100034235	LILRA	6.9979	10.9215	7.482	upNeo		3.34822e-05	3.44346e-06	0.000105493		0.00048359	7.17747e-05	0.00134453
100034236	IL1RN	3.34629	6.447	3.47733	upNeo		0.000250005	3.45595e-07	0.00062291		0.00257718	1.07679e-05	0.00587329
100034237	IL1B	4.26156	6.15517	2.94589	upNeo		0.00206403	0.000294732	0.0436527		0.0149162	0.00281398	0.187043
100034238	ILT11B	8.14151	11.2261	6.16397	upNeo		2.29224e-05	6.60946e-06	0.000685342		0.00035741	0.000121459	0.00638506
100036551	ILT11A	13.8045	15.9025	7.36996	upNeo		5.69998e-11	7.41812e-11	2.14051e-07		1.31604e-08	1.82471e-08	8.98563e-06
100036557	HBA	12.5919	9.40074	8.13067	upNeo		7.48741e-07	1.57925e-05	9.19394e-05		2.17485e-05	0.000247526	0.00120068
100037400	CXCL8	25.02	60.0348	15.1156	upNeo		4.52897e-05	3.91553e-06	0.00132296		0.000625963	7.94982e-05	0.01102
100037402	COL4A3	-56.3705	-58.8656	-15.5649	downNeo		3.76527e-15	1.39597e-14	3.33715e-10		5.75384e-11	1.257e-10	6.82941e-08
100037416	GUSB	2.27115	3.26978	2.83215	upNeo		0.0117029	0.000168574	0.00191606		0.0630633	0.00177639	0.0149442
100048936	CCR2	3.56889	5.09225	2.35809	upNeo		0.000837036	5.7975e-05	0.0598732		0.00711718	0.000730121	0.239434
100048950	RNASEL	1.6601	1.91271	2.66276	upNeo		0.227046	0.0522981	0.000578797		0.650266	0.194273	0.00553267
100049010	MRGPRF	-9.3431	-7.50057	-10.1308	downNeo		8.0308e-07	1.30599e-05	3.34305e-06		2.30665e-05	0.000212065	8.23599e-05
100049011	FEZ1	-15.1415	-16.3648	-20.6817	downNeo		3.78866e-09	7.93247e-09	5.11254e-09		3.00573e-07	5.40007e-07	4.87152e-07
100049577	TLR1	2.44195	3.72937	2.38766	upNeo		0.00411133	2.47398e-05	0.0126378		0.026481	0.000360177	0.0696592
100049797	SERPINB1	40.1924	32.4759	30.7649	upNeo		2.21338e-10	2.88604e-09	1.26149e-08		3.49656e-08	2.62498e-07	9.46588e-07
100049798	LOC100049798	-4.0733	-3.8031	-3.42894	downNeo		0.000157754	0.000650354	0.00286958		0.00175586	0.0054123	0.020746
100049802	RASSF4	-1.04371	-1.11269	-2.95111	downNeo		0.981493	0.936491	0.00201188		1	1	0.0155356
100049805	LOC100049805	10.3544	19.9199	14.5918	upNeo		1.3208e-05	6.83629e-07	1.03114e-05		0.000227506	1.89992e-05	0.000202726
100049810	RAG1	5.13163	3.20733	1.0755	upNeo		0.000691751	0.0239609	0.915159		0.00604452	0.104761	1
100049811	LOC100049811	-1.8224	-2.09604	-3.18424	downNeo		0.0869657	0.0178319	5.47173e-05		0.313233	0.0821524	0.000777132
100049813	C15H2orf40	-66.216	-183.098	-78.2382	downNeo		1.14396e-11	4.89974e-13	7.74882e-11		4.12033e-09	1.10299e-09	3.04232e-08
100049826	PADI4	18.9621	12.3834	6.01565	upNeo		1.92575e-07	7.95897e-06	0.00133819		7.07774e-06	0.000141076	0.0111108
100049827	IRF4	3.63448	2.92626	8.04649	upNeo		0.00300811	0.0224057	2.68977e-05		0.020435	0.0990436	0.00043758
100049829	SYNDIG1	-3.11535	-4.33564	-4.24149	downNeo		0.00215579	0.000151845	0.000367903		0.0154799	0.00162386	0.00383191
100049834	DEGS2	-8.38745	-8.60293	-2.81539	downNeo		6.59702e-06	1.45266e-05	0.0454712		0.000127611	0.000231923	0.193317
100049838	TRMT9B	-3.0381	-2.99785	-1.79759	downNeo		0.00226394	0.00439371	0.245209		0.0160833	0.0260541	0.689886
100049851	LOC100049851	-3.79087	-5.14168	-5.39789	downNeo		4.10232e-06	1.96901e-07	3.08198e-07		8.65091e-05	7.04967e-06	1.20398e-05
100049870	PTPRE	2.40989	3.25628	2.32182	upNeo		5.21334e-05	1.84197e-07	0.000528983		0.000701697	6.70863e-06	0.00514665
100049873	MCTP2	5.37997	8.41324	7.2789	upNeo		9.33749e-07	2.8236e-08	3.34704e-07		2.63437e-05	1.50891e-06	1.26605e-05
100049887	ADAMTS9	2.88819	3.30205	1.73977	upNeo		0.00463895	0.00214901	0.291497		0.0291802	0.0146289	0.779214
100049897	PADI3	5.31911	5.21219	2.68295	upNeo		5.22086e-05	0.000143318	0.0367765		0.000702185	0.00154459	0.164508
100049906	TNFSF15	-3.4296	-3.93415	-5.32447	downNeo		0.00051154	0.000243377	2.53453e-05		0.00466446	0.00241746	0.000417988
100049916	PHF10	2.19964	2.37655	2.3471	upNeo		0.00116552	0.000452026	0.00104668		0.00936526	0.00400223	0.00908413
100049920	ATP2B4	1.58617	2.25235	1.66241	upNeo		0.292858	0.000584306	0.193675		0.777314	0.00493563	0.582188
100049922	COL11A1	8.20706	6.01666	10.201	upNeo		2.3586e-09	2.34097e-07	3.54195e-09		2.10277e-07	8.06092e-06	3.70855e-07
100049924	CACNA1C	-3.72124	-3.76809	-3.1169	downNeo		6.57834e-05	0.000129613	0.00194122		0.000846078	0.00141638	0.0150817
100049925	CNTN1	-7.55605	-8.92543	-30.0739	downNeo		2.77119e-05	2.1182e-05	3.08977e-08		0.000416581	0.00031842	1.91216e-06
100049944	LRRC4C	-10.2954	-15.1475	-5.4359	downNeo		1.53455e-06	3.17417e-07	0.000806696		3.95494e-05	1.01037e-05	0.00732616
100049962	FOXQ1	-2.10897	-4.93962	-8.38613	downNeo		0.173569	0.00241576	0.00017382		0.530967	0.0160256	0.00205807
100049966	SALL4	-4.67427	-5.25413	-9.09615	downNeo		0.00113874	0.000947677	5.00744e-05		0.00921686	0.00743324	0.000725495
100049999	MID1	1.32478	2.35344	2.82683	upNeo		0.774587	0.00859756	0.00132705		1	0.0452333	0.0110336
100050008	PLEKHM1	2.4572	2.9228	2.60317	upNeo		0.00201571	0.000286689	0.0025737		0.0146434	0.00275256	0.0190427
100050011	FERMT3	4.27282	6.7647	6.02371	upNeo		5.24387e-06	7.46363e-08	7.30134e-07		0.000105982	3.25454e-06	2.35223e-05
100050016	SYNPR	-6.79926	-8.05784	-6.90398	downNeo		4.1379e-07	2.59278e-07	2.85783e-06		1.33987e-05	8.72763e-06	7.30024e-05
100050017	OXSR1	2.00934	2.07198	1.33966	upNeo		0.00121553	0.000995714	0.868325		0.00969466	0.00773256	1
100050034	LOC100050034	447.961	317.508	86.3321	upNeo		1.94582e-13	2.97358e-12	1.883e-09		2.69556e-10	2.32832e-09	2.3881e-07
100050041	NPFFR2	-3.98205	-2.87857	-1.65167	downNeo		0.000894228	0.0193468	0.386586		0.00751127	0.0878289	0.939346
100050044	THBS2	5.57253	8.65649	6.09413	upNeo		1.04756e-06	3.84052e-08	3.13993e-06		2.86709e-05	1.9159e-06	7.87083e-05
100050056	MLEC	2.17326	2.41193	1.75147	upNeo		1.07029e-05	1.01785e-06	0.0320461		0.0001899	2.62613e-05	0.147827
100050059	CA2	3.5985	3.13442	3.89362	upNeo		0.000106409	0.00111956	0.000194152		0.00126323	0.00857236	0.0022558
100050093	CCNB1	9.00395	10.8087	11.9502	upNeo		8.73969e-08	6.21408e-08	8.33532e-08		3.69467e-06	2.84034e-06	4.22847e-06
100050100	LOC100050100	46.1868	37.9763	7.37637	upNeo		2.91007e-10	3.24457e-09	0.000182141		4.36728e-08	2.79577e-07	0.00214812
100050101	PCBP3	10.2407	9.15501	5.54809	upNeo		1.88822e-06	1.1737e-05	0.000780082		4.64548e-05	0.000195533	0.00713847
100050104	KCNC2	2.42939	6.32724	3.79886	upNeo		0.0580986	8.43943e-05	0.00612136		0.228699	0.000995975	0.0386942
100050109	UNC93A	4.88361	4.11294	2.88677	upNeo		0.000391307	0.00270812	0.0374388		0.00373849	0.017575	0.166643
100050119	SHMT2	2.28408	2.12378	2.72528	upNeo		0.00211981	0.0114625	0.000365314		0.0152496	0.0573252	0.00380946
100050122	CABP1	-5.06766	-3.19693	-3.86315	downNeo		0.000206826	0.0127745	0.00524615		0.00219931	0.0626167	0.0340805
100050132	CYBB	10.7083	12.1516	8.18087	upNeo		6.80136e-09	8.56857e-09	7.18626e-07		4.93894e-07	5.67426e-07	2.32954e-05
100050144	TMEM182	5.9251	5.12838	6.64496	upNeo		9.17183e-06	8.59359e-05	2.04358e-05		0.000167691	0.00101086	0.000354578
100050148	VILL	-5.09839	-5.3932	-4.58225	downNeo		9.35713e-07	1.46112e-06	2.19113e-05		2.63437e-05	3.56066e-05	0.000374029
100050158	AIF1	3.12847	3.38309	3.35619	upNeo		1.73128e-05	1.25882e-05	3.26883e-05		0.000283701	0.000205904	0.000512061
100050161	AURKA	2.83238	2.6607	2.92101	upNeo		3.03654e-05	0.000218495	9.13231e-05		0.000447871	0.00219825	0.00119784
100050170	MPPED1	-2.9691	-2.60491	-5.00446	downNeo		0.00380842	0.0192282	9.19193e-05		0.0249403	0.0874226	0.00120068
100050177	LRRC17	3.36832	2.83786	4.02345	upNeo		0.000262651	0.00356994	0.000150202		0.00267842	0.0219348	0.00182154
100050178	RUNDC3B	-8.08236	-7.99291	-7.42484	downNeo		1.53252e-06	4.80288e-06	2.05347e-05		3.95494e-05	9.3206e-05	0.000354904
100050180	CENPF	6.23891	9.93932	12.3442	upNeo		7.49439e-08	2.28803e-09	1.11225e-09		3.26795e-06	2.19176e-07	1.6975e-07
100050187	NAALAD2	3.03438	5.33529	2.15098	upNeo		0.0090081	0.000158494	0.135258		0.0508389	0.00168795	0.446374
100050188	GGT1	4.77376	4.63475	5.56669	upNeo		0.00139044	0.00299575	0.00162152		0.0108119	0.0190685	0.0130716
100050202	RASGRF1	-13.9336	-11.0427	-10.7011	downNeo		3.71457e-09	8.34592e-08	3.09029e-07		2.97314e-07	3.52821e-06	1.20461e-05
100050207	BAIAP2	-1.59276	-1.75779	-2.39947	downNeo		0.293258	0.0950157	0.000568395		0.777804	0.308424	0.00545629
100050212	IL18RAP	4.08358	3.44238	2.52472	upNeo		0.000250588	0.00240427	0.0398868		0.00258024	0.0159655	0.174604
100050227	PIK3R1	-1.92647	-2.70667	-2.74043	downNeo		0.0354682	0.000211565	0.000336253		0.153915	0.00213808	0.00354957
100050239	PLAT	-2.25185	-3.06347	-2.95464	downNeo		0.0319972	0.00218621	0.00500995		0.142	0.0148404	0.0328686
100050243	SNX20	2.06934	2.44722	3.18877	upNeo		0.0593474	0.0160156	0.00165326		0.23275	0.0753656	0.013274
100050245	EPRS	2.02561	2.04505	1.91648	upNeo		0.00160896	0.0022584	0.0144796		0.0121901	0.01521	0.0776132
100050252	VCAM1	-2.71765	-2.62881	-1.88153	downNeo		3.22536e-06	1.84042e-05	0.0322469		7.1534e-05	0.00028136	0.148526
100050272	ACSBG1	-3.38769	-3.2509	-2.57113	downNeo		0.00151633	0.00385927	0.034689		0.0116104	0.0233776	0.156963
100050288	ITM2B	-2.32535	-2.30243	-2.3839	downNeo		6.44286e-06	2.25782e-05	1.9918e-05		0.000125709	0.000335487	0.000348593
100050302	ACOT4	-2.06933	-2.77591	-1.83147	downNeo		0.0394551	0.00176995	0.166341		0.167899	0.0125125	0.520709
100050313	DBF4	1.6515	2.00955	2.13901	upNeo		0.13229	0.00195701	0.000698774		0.433892	0.0135762	0.0064934
100050320	SLC38A2	2.09232	1.89228	1.76619	upNeo		0.00193721	0.0242218	0.0917493		0.014176	0.105645	0.332115
100050322	LOC100050322	-17.3536	-27.8678	-26.42	downNeo		3.0898e-10	4.73624e-11	2.3626e-10		4.52392e-08	1.31223e-08	5.60297e-08
100050332	DUSP12	-1.99373	-2.35004	-1.63216	downNeo		0.00288707	9.60929e-05	0.219985		0.0197168	0.00110719	0.63613
100050339	HEATR5A	2.34703	3.5307	3.09072	upNeo		5.942e-05	1.75862e-08	7.38574e-07		0.000778251	1.0151e-06	2.37324e-05
100050343	KIF18B	9.03894	13.4412	12.6471	upNeo		3.05446e-08	3.73919e-09	1.92614e-08		1.57615e-06	3.11755e-07	1.31018e-06
100050346	MYH11	-11.0498	-5.78057	-14.5685	downNeo		1.71575e-06	0.000427113	2.09721e-06		4.32759e-05	0.00381163	5.70523e-05
100050350	FAM107A	-12.9132	-19.6175	-14.8709	downNeo		1.21247e-09	1.91559e-10	4.96429e-09		1.32336e-07	3.77668e-08	4.80655e-07
100050361	LOC100050361	3.41298	3.79358	2.67628	upNeo		0.000852248	0.000572538	0.0201236		0.00721247	0.00485444	0.101033
100050369	SLC31A1	2.37724	2.34222	2.33085	upNeo		1.7264e-05	6.25676e-05	0.000147416		0.000283416	0.000777359	0.00179379
100050373	E2F7	11.0392	18.524	14.1927	upNeo		1.42045e-09	8.42783e-11	2.2154e-09		1.49678e-07	1.94586e-08	2.65441e-07
100050374	SULT4A1	4.60978	7.0629	6.32104	upNeo		1.89466e-05	6.64884e-07	4.94773e-06		0.000306292	1.85642e-05	0.000112789
100050382	SLC45A3	3.98085	5.16495	5.79434	upNeo		4.74261e-06	4.80928e-07	3.49596e-07		9.71669e-05	1.4083e-05	1.3062e-05
100050387	SLC38A4	5.87002	5.72584	3.30121	upNeo		2.49861e-10	1.37383e-09	1.36914e-05		3.84593e-08	1.42191e-07	0.000256042
100050388	ARHGAP9	6.07728	8.62923	6.468	upNeo		1.86055e-06	2.08053e-07	7.27597e-06		4.60045e-05	7.37564e-06	0.000153434
100050397	ANPEP	4.45503	7.74089	6.71	upNeo		0.00244235	0.0001224	0.000584691		0.0172015	0.00135233	0.00557718
100050413	CRABP1	-30.7787	-11.2537	-6.82072	downNeo		5.43082e-11	2.20863e-07	2.8776e-05		1.27755e-08	7.70836e-06	0.000462703
100050434	KCNAB1	-1.83969	-2.43848	-6.94777	downNeo		0.150765	0.0145706	3.41e-07		0.477763	0.069825	1.28206e-05
100050454	AGPAT4	4.43912	6.13028	9.32431	upNeo		2.70825e-05	2.45704e-06	1.40199e-07		0.000408515	5.48313e-05	6.47397e-06
100050463	AMIGO2	-8.71887	-7.35454	-7.21805	downNeo		6.02095e-08	9.25848e-07	2.87219e-06		2.74577e-06	2.43766e-05	7.32652e-05
100050470	LOC100050470	-1.03866	1.01789	-8.07569	split		0.955971	0.979719	0.00153753		1	1	0.0125473
100050473	LOC100050473	-2.15437	-2.3334	-2.89986	downNeo		0.00927391	0.00438328	0.000296044		0.0520455	0.0260008	0.00318296
100050475	GEM	-4.13564	-3.87317	-5.20516	downNeo		0.000109985	0.000458658	5.61086e-05		0.00129713	0.00404108	0.000792518
100050480	LOC100050480	-3.99186	-5.74347	-4.61076	downNeo		4.05738e-05	1.81561e-06	4.36274e-05		0.000573827	4.31932e-05	0.000652959
100050505	KCTD6	-1.5333	-1.63998	-2.36211	downNeo		0.427883	0.247876	0.00166504		0.997636	0.64138	0.0133448
100050508	C1QTNF9	-16.2185	-16.4059	-11.7143	downNeo		4.37394e-07	1.24711e-06	2.31817e-05		1.40661e-05	3.12337e-05	0.000390533
100050509	CLDN10	-11.2042	-9.75351	-11.1553	downNeo		1.75389e-08	1.89737e-07	1.85615e-07		1.0356e-06	6.88907e-06	7.97798e-06
100050516	LY6G6F	4.14144	6.3831	3.56097	upNeo		0.00142759	0.000104636	0.0107632		0.0110721	0.00118143	0.0613986
100050532	PIK3CG	3.65817	5.12341	5.22962	upNeo		6.49688e-06	1.91002e-07	4.18749e-07		0.000126352	6.90714e-06	1.51574e-05
100050536	FLVCR1	2.11066	2.75556	1.86128	upNeo		0.00714879	0.00011716	0.0796668		0.0419767	0.00130223	0.297845
100050537	SASS6	3.35819	3.38448	3.95601	upNeo		6.06771e-05	0.000125396	3.76007e-05		0.000790118	0.00137867	0.000578762
100050539	SLC6A13	2.2902	1.65822	2.77514	upNeo		0.00904257	0.290116	0.00199057		0.0509855	0.717321	0.0154186
100050541	RAPGEF3	-3.4588	-3.94046	-4.46219	downNeo		4.44973e-06	1.70636e-06	7.90266e-07		9.22154e-05	4.08642e-05	2.51003e-05
100050546	CIDEA	-5.05403	-18.2999	-129.858	downNeo		0.00331515	4.77164e-06	1.56148e-09		0.0222107	9.26995e-05	2.11185e-07
100050548	PAG1	1.48573	1.96433	2.71525	upNeo		0.538854	0.00854572	1.28815e-05		1	0.0450263	0.000244193
100050558	SMCR8	2.24544	2.28768	1.83665	upNeo		0.000199405	0.000270854	0.0416114		0.00214619	0.00261826	0.18001
100050560	LOC100050560	269.057	96.5847	53.3	upNeo		5.30163e-12	1.303e-09	5.69068e-08		2.44813e-09	1.37226e-07	3.17286e-06
100050571	LGI4	-6.24613	-5.52897	-6.12289	downNeo		1.68744e-06	1.5354e-05	1.39773e-05		4.26814e-05	0.000242553	0.000259664
100050580	C16H3orf20	-2.41256	-2.66861	-2.88844	downNeo		0.00305121	0.00126055	0.00075456		0.0206499	0.0094628	0.00692725
100050582	STAC	-2.65719	-2.01215	-3.91504	downNeo		0.0208139	0.157317	0.00236277		0.100305	0.455564	0.0177592
100050594	DDAH2	-3.1631	-3.30142	-3.75712	downNeo		6.9632e-06	9.04153e-06	2.93869e-06		0.000133643	0.000158188	7.47499e-05
100050596	MGME1	2.52935	2.81318	3.10361	upNeo		4.304e-06	9.22614e-07	2.90043e-07		9.00459e-05	2.4327e-05	1.148e-05
100050599	LOC100050599	-2.20422	-2.93725	-2.00273	downNeo		0.0124675	0.000392002	0.065804		0.0662714	0.0035493	0.25673
100050618	DTX3	-2.4054	-2.50926	-1.85884	downNeo		3.13202e-06	2.73e-06	0.0149133		6.97213e-05	6.00301e-05	0.0794594
100050621	CIT	9.44708	15.376	11.9478	upNeo		8.68714e-08	6.19641e-09	1.26343e-07		3.6811e-06	4.52062e-07	5.92529e-06
100050623	RNF152	-7.05288	-5.46225	-4.88558	downNeo		1.69434e-08	9.5061e-07	8.42771e-06		1.01082e-06	2.48498e-05	0.00017382
100050630	RUNX1T1	-2.70771	-2.0591	-1.75585	downNeo		2.92439e-05	0.010919	0.131862		0.000435251	0.054943	0.437894
100050643	GPR137B	1.92306	2.24941	1.50361	upNeo		0.0227632	0.00204862	0.492996		0.107993	0.0140815	1
100050651	HIGD1B	-9.46347	-8.03694	-8.79848	downNeo		3.13423e-07	3.60138e-06	4.4353e-06		1.06298e-05	7.40698e-05	0.000103198
100050662	SHISA2	4.53178	3.55513	4.41937	upNeo		0.000439675	0.00542276	0.00181262		0.0041049	0.0311908	0.0143075
100050663	LCP1	5.43045	7.4791	5.99293	upNeo		9.0395e-07	9.65936e-08	2.44767e-06		2.55963e-05	3.93306e-06	6.44447e-05
100050677	DOCK8	4.4211	3.51902	3.24706	upNeo		1.33034e-06	7.25268e-05	0.000403274		3.50776e-05	0.000877779	0.0041335
100050682	SORBS2	-1.97837	-1.48935	-3.33264	downNeo		0.056291	0.515651	0.000222727		0.223193	1	0.00253545
100050693	SLC26A9	1.86791	2.91361	5.04326	upNeo		0.124543	0.00155848	5.45588e-06		0.414122	0.0112853	0.000121603
100050697	ITFG2	-1.99023	-2.07141	-1.42133	downNeo		0.00355429	0.00238073	0.685552		0.0235328	0.015856	1
100050699	ARHGEF25	-2.83156	-2.99442	-2.59738	downNeo		6.01729e-05	5.45804e-05	0.00103496		0.000784688	0.000693676	0.0090029
100050742	TM4SF1	-4.93606	-5.36821	-5.445	downNeo		2.93871e-07	3.30502e-07	7.72721e-07		1.00806e-05	1.03874e-05	2.463e-05
100050745	GPR183	2.30903	4.9705	7.24208	upNeo		0.0514902	0.000120628	1.08228e-05		0.208285	0.00133604	0.000211627
100050774	PALMD	-3.29607	-2.67226	-3.17182	downNeo		0.00113576	0.0141292	0.00471064		0.00919761	0.0682177	0.0312349
100050775	FOXM1	8.00463	12.3157	12.3402	upNeo		2.28249e-08	1.63753e-09	5.28354e-09		1.25705e-06	1.67558e-07	4.95579e-07
100050779	HSPB8	-9.2259	-9.30784	-33.5867	downNeo		1.15843e-08	3.78238e-08	8.9863e-12		7.42423e-07	1.9027e-06	6.75648e-09
100050790	PIP4P2	-2.31235	-2.64343	-2.33767	downNeo		0.00398275	0.000918221	0.00832089		0.0258291	0.00725274	0.0496359
100050793	PDE6B	-4.01729	-3.88003	-4.02794	downNeo		5.86786e-05	0.000195341	0.000261805		0.000772025	0.00200793	0.00288018
100050808	BIRC5	6.69022	9.05281	9.55116	upNeo		4.06265e-08	6.58412e-09	1.26827e-08		1.99902e-06	4.70529e-07	9.47729e-07
100050834	ALDH6A1	-1.97353	-2.06329	-2.06622	downNeo		0.00395	0.00233874	0.0036643		0.0256807	0.0156283	0.0254005
100050839	PARVB	2.04209	2.67177	2.30264	upNeo		0.0124087	0.000196858	0.00416899		0.0660175	0.00201892	0.0282253
100050843	RGS18	10.8131	9.32721	6.692	upNeo		4.80447e-09	6.29169e-08	3.4757e-06		3.63545e-07	2.86854e-06	8.47007e-05
100050850	PLPPR4	2.70316	4.71363	28.2234	upNeo		0.05877	0.00380196	2.40735e-07		0.231013	0.0230926	9.96643e-06
100050852	RHNO1	2.34374	3.18706	3.33262	upNeo		0.000674845	4.531e-06	5.19854e-06		0.00591976	8.92765e-05	0.000117662
100050856	SRRM4	-2.29526	-2.39995	-5.98763	downNeo		0.066132	0.0618555	0.000113067		0.253398	0.22208	0.00142592
100050871	CDC45	13.0626	16.5676	15.3765	upNeo		1.28954e-09	7.76101e-10	4.49893e-09		1.39061e-07	9.4087e-08	4.50785e-07
100050881	PSTPIP1	3.56625	5.03551	5.78059	upNeo		0.000145379	6.73221e-06	3.93581e-06		0.00163105	0.000123463	9.31405e-05
100050886	CKAP5	2.79131	2.31942	2.34929	upNeo		4.19428e-05	0.00242877	0.00320687		0.000589194	0.0160867	0.0227743
100050887	CDCA5	10.5912	14.6625	15.677	upNeo		1.019e-08	2.64303e-09	5.20861e-09		6.69749e-07	2.44094e-07	4.91109e-07
100050911	PDXK	2.95512	3.16359	1.78127	upNeo		9.76082e-05	7.83579e-05	0.168606		0.00117659	0.000934535	0.525423
100050914	PARVG	2.7094	3.38055	3.28315	upNeo		0.00194247	0.000231635	0.000622666		0.0142029	0.00231622	0.00587329
100050919	TAGAP	5.59702	5.23	3.17144	upNeo		1.90709e-06	1.07884e-05	0.00320306		4.68552e-05	0.00018226	0.022764
100050924	TMEM206	1.95136	2.36419	1.9521	upNeo		0.0305512	0.00225478	0.0504435		0.136424	0.0151913	0.209527
100050934	BCL2	-2.03113	-2.51216	-2.18083	downNeo		0.00609178	0.000143509	0.00395665		0.0367705	0.00154572	0.0270213
100050940	CXHXorf21	7.84448	9.23659	11.0338	upNeo		1.62168e-05	1.28879e-05	9.31415e-06		0.000269169	0.000209854	0.000187837
100050951	PIR	-3.3338	-4.14434	-3.18168	downNeo		0.000265787	4.52006e-05	0.0016083		0.00270275	0.000596786	0.0129825
100050957	SEC23A	1.97137	2.22003	1.60527	upNeo		0.00606645	0.000733517	0.281231		0.036649	0.00598546	0.760216
100050965	FBXO48	3.73911	1.70442	1.60801	upNeo		7.9262e-05	0.280543	0.383853		0.000979704	0.700751	0.935571
100050974	CXCR4	4.26981	6.77937	6.60562	upNeo		0.000141721	4.32802e-06	1.31996e-05		0.00159816	8.58407e-05	0.000248913
100050979	MTHFR	1.69735	1.87434	2.49548	upNeo		0.159878	0.0515493	0.000744274		0.499273	0.192126	0.0068631
100050982	KIF2A	2.16374	2.4874	2.05247	upNeo		0.000732479	6.19198e-05	0.00660006		0.00635109	0.000770638	0.041114
100050984	PHACTR3	-10.1713	-15.1036	-23.0052	downNeo		3.57436e-07	6.19067e-08	1.19542e-08		1.18985e-05	2.83684e-06	9.20011e-07
100050991	RASSF9	-9.74534	-7.6421	-7.31066	downNeo		1.34153e-06	2.32948e-05	7.10493e-05		3.52696e-05	0.000343866	0.000971547
100050996	SYTL3	4.88754	5.34504	3.2033	upNeo		7.50981e-06	7.78756e-06	0.00275751		0.000142056	0.00013869	0.0201706
100051000	RASSF5	3.2665	4.48251	3.43522	upNeo		0.000113717	4.56832e-06	0.000261567		0.00133183	8.96197e-05	0.00287932
100051001	INTS7	2.3317	2.17575	1.73265	upNeo		0.00208974	0.0102282	0.187521		0.0150597	0.0520632	0.567862
100051008	PEBP1	-1.85097	-2.18153	-1.86221	downNeo		0.00790854	0.000139879	0.0146712		0.045693	0.00151387	0.0783674
100051011	JPH1	4.93605	5.48622	5.47261	upNeo		5.65706e-06	5.00192e-06	1.24335e-05		0.000113072	9.65484e-05	0.000237955
100051035	GRN	2.4015	3.44236	3.13279	upNeo		0.0114804	0.000303552	0.0015824		0.0621377	0.0028768	0.0128021
100051039	PLEK	4.40601	6.74041	4.61623	upNeo		2.00032e-08	2.17446e-10	1.04172e-07		1.13068e-06	3.93582e-08	5.0399e-06
100051040	TMEM40	-3.13477	-2.59843	-3.59152	downNeo		8.8745e-06	0.000525808	6.33122e-06		0.000163249	0.0045351	0.000137207
100051041	ARHGEF3	-2.29453	-2.15334	-1.89889	downNeo		0.0012245	0.00656867	0.057097		0.00974894	0.0363761	0.230914
100051042	RBMS3	-2.29305	-2.25166	-2.20006	downNeo		0.00132979	0.00326201	0.00734789		0.0104189	0.020419	0.0449332
100051052	AGTRAP	3.22522	3.08524	3.04147	upNeo		2.01366e-05	9.68269e-05	0.000241726		0.000321204	0.00111422	0.00271569
100051065	LOC100051065	-41.8857	-30.4915	-20.9299	downNeo		1.40145e-09	2.88285e-08	6.77236e-07		1.49342e-07	1.52698e-06	2.22561e-05
100051066	ART3	-3.12325	-4.199	-2.46932	downNeo		0.0100567	0.00179718	0.0774379		0.0555215	0.0126718	0.291509
100051068	SERAC1	2.08868	2.44253	1.9828	upNeo		0.00985959	0.00119166	0.0399086		0.054628	0.00905508	0.174657
100051069	SFRP4	-45.1165	-62.9356	-76.2417	downNeo		6.77151e-08	5.14131e-08	6.89871e-08		3.01852e-06	2.443e-06	3.69758e-06
100051077	DDIAS	2.34942	3.36021	2.40649	upNeo		0.00621275	8.21226e-05	0.010521		0.0373948	0.000971712	0.060265
100051078	YPEL1	1.86369	2.01533	2.19376	upNeo		0.0196912	0.00569294	0.00155219		0.0958686	0.0324902	0.0126371
100051082	UBE2W	1.66464	2.22252	1.71742	upNeo		0.1483	0.000570551	0.120751		0.471613	0.0048513	0.409684
100051090	NSD2	2.68984	3.34093	2.78762	upNeo		4.37461e-06	1.29677e-07	1.31717e-05		9.11833e-05	4.94779e-06	0.000248648
100051095	CA5B	-2.10144	-2.41904	-3.04362	downNeo		0.0208116	0.00474021	0.000357609		0.100305	0.0277644	0.00373777
100051130	AREL1	1.89255	2.36447	2.10627	upNeo		0.0274242	0.000659938	0.00883571		0.125351	0.00547436	0.0521712
100051139	CDT1	6.64617	7.63045	14.067	upNeo		1.9419e-06	1.61766e-06	3.39892e-08		4.75158e-05	3.89992e-05	2.06098e-06
100051150	CCND2	3.28008	3.51826	1.85265	upNeo		0.000113746	0.000102103	0.15713		0.00133183	0.00116084	0.499602
100051151	AVIL	2.99868	3.73676	2.19788	upNeo		0.0028738	0.000573719	0.0789539		0.0196515	0.00486217	0.295978
100051159	XPR1	1.981	2.60106	2.75635	upNeo		0.0289358	0.000674617	0.000504011		0.130635	0.00557814	0.00496539
100051189	RASL11A	-4.1627	-4.7612	-3.51119	downNeo		7.5871e-06	4.00747e-06	0.000311629		0.000143074	8.09087e-05	0.00331994
100051191	KDELC1	2.73255	2.36699	2.59769	upNeo		4.41016e-06	0.00026309	7.65308e-05		9.17953e-05	0.00256801	0.00103239
100051192	ARHGAP15	5.47784	4.59977	4.07012	upNeo		2.96308e-06	4.85665e-05	0.000337178		6.66193e-05	0.000631505	0.00355409
100051196	FBXO2	-6.52196	-5.37502	-3.5897	downNeo		6.82373e-08	1.82326e-06	0.000368105		3.02681e-06	4.33182e-05	0.00383191
100051205	HHIPL1	-2.45334	-3.6965	-2.59667	downNeo		0.00106141	3.03577e-06	0.00140481		0.00868539	6.51623e-05	0.0115786
100051206	WHRN	1.79571	2.64251	2.9382	upNeo		0.160893	0.00365789	0.00171788		0.501562	0.0223684	0.0136951
100051207	SLC37A1	3.18131	3.41885	2.45538	upNeo		5.99355e-05	5.01099e-05	0.00731544		0.000782725	0.000647832	0.0447804
100051211	CCDC158	-3.06841	-2.63901	-2.77975	downNeo		0.00120728	0.0100008	0.00894128		0.00964164	0.0511806	0.0527082
100051219	KCNH1	3.52752	3.82484	2.56125	upNeo		0.000254428	0.00021986	0.0189996		0.00261679	0.00220829	0.0966021
100051228	NDC80	9.71608	10.2212	12.0705	upNeo		1.22272e-09	2.91056e-09	2.22564e-09		1.32651e-07	2.63398e-07	2.65441e-07
100051239	KLF8	-3.62464	-4.56324	-4.59086	downNeo		1.86572e-05	2.38875e-06	5.5952e-06		0.000302157	5.3652e-05	0.0001244
100051250	ZNF772	-2.88225	-3.32204	-2.58369	downNeo		7.95737e-06	1.52363e-06	0.000325342		0.000148965	3.693e-05	0.00344449
100051272	ELOVL7	3.40976	3.9077	2.64014	upNeo		4.35131e-05	1.70635e-05	0.00453357		0.000607463	0.000264683	0.030295
100051274	NTSR1	3.84065	3.24757	2.40338	upNeo		0.00204045	0.0115647	0.0892068		0.0147992	0.0576858	0.325273
100051277	PROX2	-5.05329	-6.40091	-3.44688	downNeo		1.53507e-06	3.41082e-07	0.000649673		3.95494e-05	1.06641e-05	0.00609691
100051282	GNAO1	-5.90159	-6.86626	-7.52446	downNeo		6.65422e-05	4.78437e-05	5.33423e-05		0.000853532	0.000623006	0.000763019
100051286	KCNT2	-3.90239	-3.66982	-2.89054	downNeo		0.00055582	0.00182614	0.0181789		0.00499738	0.0128014	0.0932985
100051290	EZH2	3.96304	3.69858	4.01002	upNeo		9.21374e-08	9.06376e-07	6.95793e-07		3.86074e-06	2.39984e-05	2.27414e-05
100051297	THRSP	-4.8171	-15.5827	-72.7544	downNeo		0.0212491	0.000289676	1.48514e-06		0.101857	0.00277735	4.2186e-05
100051303	MCM4	2.64936	2.52064	3.09525	upNeo		0.000363373	0.00155624	0.000135689		0.00351072	0.0112737	0.00166573
100051317	CFP	5.37269	5.08741	4.07966	upNeo		1.15672e-08	8.294e-08	4.32468e-06		7.42423e-07	3.52036e-06	0.000101253
100051332	TIMP4	-1.60764	-1.53916	-3.29259	downNeo		0.343815	0.444856	0.00030231		0.866465	0.956586	0.0032368
100051333	PRKCD	2.88193	3.47126	2.20075	upNeo		2.72767e-05	2.83461e-06	0.00935738		0.000411068	6.16527e-05	0.0547667
100051358	CFH	-10.9879	-11.9513	-8.09064	downNeo		1.12589e-07	1.9349e-07	9.87815e-06		4.55644e-06	6.95521e-06	0.000196353
100051364	SERTAD4	-8.33081	-6.94736	-16.3164	downNeo		5.70705e-09	1.27264e-07	2.01538e-10		4.21223e-07	4.87637e-06	5.3375e-08
100051379	RDH5	-3.37266	-3.96696	-5.61583	downNeo		0.00713116	0.00361233	0.000549059		0.0419142	0.0221539	0.0052877
100051395	EVPL	-4.43469	-4.15805	-3.99931	downNeo		0.000209371	0.000760052	0.00182288		0.00222321	0.00618237	0.0143543
100051397	SPI1	4.51421	7.4594	5.15697	upNeo		1.61821e-05	2.44625e-07	2.32945e-05		0.000268841	8.35931e-06	0.000391699
100051404	LRRC3B	-8.06842	-8.29164	-6.65391	downNeo		1.02181e-06	2.39228e-06	3.4002e-05		2.82515e-05	5.3652e-05	0.000530166
100051408	FAM155A	-1.77819	-1.74321	-4.06949	downNeo		0.231631	0.273903	0.000500999		0.658893	0.689313	0.00494654
100051410	STIL	4.11046	4.68309	3.2221	upNeo		2.01018e-06	1.04323e-06	0.0003006		4.88548e-05	2.68393e-05	0.00322232
100051413	PRRT1	-8.17139	-5.99103	-4.54184	downNeo		1.08186e-06	4.13475e-05	0.000793383		2.94308e-05	0.000554565	0.00723078
100051414	RAB3C	13.5206	16.4028	18.7212	upNeo		9.99278e-10	8.59798e-10	1.10662e-09		1.11776e-07	1.01869e-07	1.6975e-07
100051419	ACYP1	-2.91265	-4.57112	-3.68026	downNeo		0.0275769	0.00231468	0.0134519		0.125874	0.0155194	0.0731668
100051420	LOC100051420	975.333	691.789	263.243	upNeo		8.1512e-14	1.09087e-12	1.06277e-10		2.4714e-10	1.51567e-09	3.41776e-08
100051423	PHF21B	-2.38082	-3.75773	-4.80737	downNeo		0.0236444	0.000414807	7.25847e-05		0.111294	0.00372613	0.000990287
100051440	SRGAP1	3.00925	3.63714	2.75643	upNeo		0.000117598	1.74791e-05	0.0015474		0.00136694	0.000269967	0.0126096
100051458	RAI2	-3.14241	-4.69554	-5.52286	downNeo		0.000487511	9.26805e-06	3.90445e-06		0.00448167	0.000161019	9.25201e-05
100051462	CSK	1.8452	2.18237	2.03854	upNeo		0.0299254	0.00152715	0.00922533		0.134228	0.0110912	0.0541699
100051470	ABAT	-2.3834	-3.85972	-3.01642	downNeo		0.0170757	0.00015623	0.00369331		0.0857208	0.00166778	0.0255622
100051480	FAP	-3.52632	-2.87965	-2.68286	downNeo		2.17103e-06	0.000150936	0.000855951		5.17172e-05	0.00161606	0.00768053
100051481	PDZK1IP1	-10.8003	-8.79747	-12.1301	downNeo		1.14799e-07	1.85417e-06	4.3729e-07		4.62509e-06	4.39028e-05	1.56564e-05
100051496	FRAS1	-16.1074	-26.2675	-23.9026	downNeo		1.16386e-06	2.2055e-07	1.01124e-06		3.12835e-05	7.70836e-06	3.06589e-05
100051499	GNG11	-2.81605	-3.19246	-3.29847	downNeo		0.00114533	0.000453213	0.000572265		0.00926187	0.0040088	0.00548187
100051502	IRF6	-6.6384	-10.7583	-9.66847	downNeo		1.08904e-06	4.59777e-08	3.23202e-07		2.95816e-05	2.21987e-06	1.24106e-05
100051510	DLGAP1	-3.22326	-2.95925	-3.88363	downNeo		0.000476586	0.00237895	0.000232937		0.00440372	0.0158546	0.00263834
100051515	DMD	-2.73686	-2.79972	-1.71022	downNeo		0.00204478	0.00271924	0.275506		0.0148246	0.0176091	0.749936
100051522	SHMT1	2.60003	2.68842	2.90315	upNeo		0.00286753	0.00322738	0.00215531		0.0196401	0.0202564	0.0164719
100051533	OGDHL	3.35459	3.44233	2.35067	upNeo		0.00163802	0.00229298	0.0624841		0.0123731	0.0154083	0.247151
100051543	UGP2	2.40704	2.3705	2.30641	upNeo		0.000402292	0.00105484	0.0028669		0.00382114	0.00815309	0.0207349
100051546	RARB	-3.10881	-4.45149	-2.14701	downNeo		0.000554035	1.68851e-05	0.0619545		0.00498632	0.000262367	0.245866
100051552	CYP4X1	-84.1781	-94.3105	-144.943	downNeo		5.61935e-13	1.45376e-12	7.9711e-13		4.81899e-10	1.54005e-09	2.05074e-09
100051575	TRAF3IP3	2.75332	3.2233	4.29568	upNeo		0.000851703	0.0001997	1.1214e-05		0.00721124	0.00204573	0.000218092
100051607	MPP2	-6.25214	-3.97948	-6.50059	downNeo		3.41315e-06	0.000602554	1.57543e-05		7.45059e-05	0.00507311	0.000285432
100051615	THRB	-3.49626	-3.68312	-3.78021	downNeo		1.22646e-06	1.54412e-06	2.68134e-06		3.2722e-05	3.73764e-05	6.94795e-05
100051618	CNMD	7.45557	3.00466	4.25939	upNeo		0.000150264	0.04993	0.0122667		0.00167768	0.18737	0.0680352
100051623	PIK3CD	4.81346	4.86589	3.96987	upNeo		1.79222e-06	4.49623e-06	0.00010331		4.46419e-05	8.88447e-05	0.00132045
100051634	KCNJ15	6.07954	11.0291	4.12055	upNeo		4.46925e-06	7.16709e-08	0.00080432		9.24081e-05	3.1481e-06	0.00730828
100051639	ACSF3	1.6387	1.49062	2.35781	upNeo		0.234135	0.519139	0.00176515		0.663702	1	0.0139976
100051653	HVCN1	1.99395	2.41097	2.82356	upNeo		0.0284544	0.00258714	0.000419209		0.129016	0.016924	0.00427251
100051657	LOC100051657	-6.88851	-9.15567	-10.7466	downNeo		2.7833e-08	5.55184e-09	4.13336e-09		1.47425e-06	4.16596e-07	4.22942e-07
100051658	NPL	1.82353	2.36646	1.77709	upNeo		0.0098576	9.2808e-06	0.0359164		0.054628	0.000161019	0.161382
100051659	CYP27C1	-3.35667	-2.84192	-2.6272	downNeo		0.00132266	0.0103482	0.0266087		0.0103782	0.0525847	0.127209
100051672	EBP	-1.80005	-2.12816	-1.91135	downNeo		0.0359369	0.00141304	0.0202567		0.155686	0.0104122	0.101616
100051675	ARID3B	2.29735	2.48313	2.08177	upNeo		0.000182573	6.81933e-05	0.00518136		0.00199328	0.000835437	0.0337351
100051677	KIRREL2	-3.62797	-3.58332	-4.76976	downNeo		2.40633e-05	6.87531e-05	4.7775e-06		0.00037198	0.00084058	0.000109603
100051679	ITGB4	-6.65791	-5.30663	-6.25071	downNeo		3.47963e-06	6.98095e-05	3.75663e-05		7.54997e-05	0.000848885	0.000578762
100051696	DMBX1	-7.9136	-9.2136	-7.2174	downNeo		0.000656136	0.000593506	0.0032475		0.00576971	0.0050063	0.0230162
100051702	RGS19	3.0168	3.58181	3.45072	upNeo		0.000113309	2.1709e-05	7.96672e-05		0.00133023	0.000325256	0.00106751
100051718	CD34	-7.78143	-6.16063	-5.13091	downNeo		2.75606e-07	7.19828e-06	8.68989e-05		9.52665e-06	0.000130548	0.00114902
100051740	TYROBP	4.74286	5.47068	5.06527	upNeo		7.15641e-06	4.13401e-06	2.18684e-05		0.000136237	8.30909e-05	0.00037365
100051742	CASKIN2	-2.15273	-1.8211	-3.20508	downNeo		0.00653003	0.0961789	3.26987e-05		0.0388887	0.311246	0.000512061
100051753	PIK3CB	2.12769	3.3173	2.75895	upNeo		0.00687273	5.85943e-06	0.000272979		0.0405674	0.000109577	0.00298487
100051763	ERMP1	2.49542	3.11742	4.12174	upNeo		0.000298562	1.18717e-05	3.30575e-07		0.00297884	0.000197454	1.25598e-05
100051786	TRIM10	12.354	15.3	15.4957	upNeo		6.01297e-06	4.56557e-06	1.0405e-05		0.000118982	8.96197e-05	0.000204344
100051787	NCF2	7.94198	8.1729	5.11944	upNeo		1.03687e-07	2.5976e-07	5.04024e-05		4.27299e-06	8.72763e-06	0.000727905
100051799	STRA6	-4.56968	-5.30783	-14.1482	downNeo		0.000329868	0.000200607	3.12341e-07		0.00323071	0.00205269	1.20967e-05
100051802	VSTM1	14.354	16.279	6.75519	upNeo		7.07747e-07	9.73315e-07	0.000517102		2.08606e-05	2.52935e-05	0.00506664
100051806	CTSW	-4.98835	-3.89629	-1.95815	downNeo		0.000136425	0.00213252	0.2085		0.00154909	0.0145527	0.613342
100051811	TNNC1	-4.88493	-5.17607	-2.78935	downNeo		3.12795e-06	4.57529e-06	0.00673319		6.97169e-05	8.96588e-05	0.041842
100051814	DIAPH3	5.76945	9.59118	7.23278	upNeo		1.70315e-06	4.04441e-08	1.44598e-06		4.30183e-05	1.97923e-06	4.12037e-05
100051819	JARID2	1.87244	2.46937	2.06551	upNeo		0.0119495	2.34113e-05	0.00306783		0.0641427	0.000345277	0.0219764
100051820	GPSM3	3.19045	4.22796	3.35687	upNeo		1.12585e-05	3.85546e-07	2.9697e-05		0.000197668	1.17484e-05	0.000473705
100051837	PPP1R9A	-3.20374	-3.33224	-2.84614	downNeo		0.000682865	0.000850882	0.00684364		0.00597556	0.00681186	0.0423821
100051839	NTF3	-7.25139	-4.88861	-5.47777	downNeo		3.74516e-06	0.000268983	0.000211545		8.02937e-05	0.00260577	0.00242657
100051848	ARPC5	2.52924	2.72367	2.43355	upNeo		2.59262e-07	1.06751e-07	6.10347e-06		8.99626e-06	4.24389e-06	0.000133072
100051861	RGMA	-2.00626	-2.61492	-3.59774	downNeo		0.115966	0.0202199	0.00205802		0.391607	0.0908987	0.0158456
100051871	FANCD2	7.814	9.95248	11.0362	upNeo		2.80917e-08	1.01012e-08	1.29508e-08		1.47494e-06	6.52016e-07	9.48095e-07
100051873	ZNF385D	-10.9921	-10.3416	-5.05763	downNeo		3.35624e-07	1.62112e-06	0.000725957		1.13188e-05	3.90305e-05	0.00671482
100051874	ESYT3	1.32016	2.03313	3.59886	upNeo		0.742786	0.0797945	0.000374995		1	0.269421	0.00389688
100051878	LOC100051878	2.41253	2.1953	2.26478	upNeo		3.32793e-05	0.000712632	0.000647502		0.000481612	0.00583949	0.0060797
100051890	ANGPT2	-3.13805	-3.89746	-2.80122	downNeo		0.0016007	0.000328111	0.0119718		0.0121326	0.00306481	0.0667189
100051893	CFAP299	-2.8818	-5.02489	-2.20323	downNeo		0.00762955	8.65297e-05	0.0967351		0.0443084	0.00101718	0.346825
100051894	PKP1	-18.681	-23.1048	-30.0389	downNeo		7.21293e-07	6.71463e-07	4.72963e-07		2.1156e-05	1.87188e-05	1.66359e-05
100051901	LOC100051901	-2.36467	-2.99251	-3.27191	downNeo		8.95593e-05	1.16586e-06	5.29181e-07		0.00109422	2.94887e-05	1.81524e-05
100051903	LOC100051903	-4.22123	-3.35131	-1.93531	downNeo		4.87868e-05	0.0012228	0.160921		0.000666142	0.00924494	0.508879
100051916	MYO15A	-4.9767	-5.54822	-6.40863	downNeo		1.32651e-05	1.15397e-05	7.17199e-06		0.00022795	0.00019332	0.000151775
100051921	PHEX	2.24446	2.47341	3.06542	upNeo		0.0017979	0.000556195	2.62356e-05		0.013319	0.00475166	0.000430699
100051935	SGO1	7.12452	11.2392	9.76628	upNeo		1.32763e-08	5.58173e-10	6.63369e-09		8.31983e-07	7.28416e-08	5.94358e-07
100051940	GALNT3	3.50728	5.02955	3.46213	upNeo		4.31771e-06	6.95934e-08	3.25572e-05		9.02061e-05	3.08696e-06	0.000511113
100051943	RBM24	-6.67399	-2.35466	-3.17569	downNeo		3.24864e-05	0.0913771	0.0218514		0.00047245	0.299474	0.108319
100051945	MTREX	2.17199	2.10982	2.03791	upNeo		0.001384	0.00435842	0.0121871		0.0107665	0.0258847	0.0676774
100051946	GPCPD1	1.89956	2.60475	2.73595	upNeo		0.0756897	0.00198168	0.00173312		0.280357	0.0137156	0.0137983
100051956	CSRP1	-2.47688	-2.60883	-3.4309	downNeo		4.23313e-05	3.24074e-05	3.45008e-07		0.000593268	0.000457028	1.29443e-05
100051963	PLEKHG6	-8.21874	-3.9214	-3.40923	downNeo		4.43984e-05	0.0100257	0.0290609		0.000616953	0.051279	0.136433
100051970	DOK6	1.58739	1.5807	4.11403	upNeo		0.392348	0.407558	0.000156426		0.944816	0.902795	0.0018793
100051975	ESYT1	1.68682	2.22694	1.65291	upNeo		0.120465	0.000544126	0.198604		0.403197	0.00466849	0.592597
100051986	LOC100051986	-4.79942	-6.36686	-4.21531	downNeo		0.00108664	0.000303671	0.00699746		0.00885491	0.0028768	0.0431418
100051988	OSCAR	2.97132	5.79237	4.2629	upNeo		0.00988765	6.95881e-05	0.00153551		0.0547392	0.000847778	0.0125446
100051990	BRCA1	2.24851	2.65527	4.1895	upNeo		0.00384472	0.000450947	8.94041e-07		0.0251324	0.00399464	2.76646e-05
100052008	PROKR2	-6.60769	-8.00777	-14.683	downNeo		0.000290614	0.000183656	1.14891e-05		0.00290598	0.00190741	0.000222861
100052009	LURAP1L	-5.02847	-2.86435	-2.62232	downNeo		8.51367e-05	0.0176915	0.0421107		0.00104657	0.0816939	0.181659
100052017	NLRC5	-2.92425	-3.49996	-3.42537	downNeo		2.42272e-05	2.93452e-06	1.02172e-05		0.000372912	6.3672e-05	0.000201125
100052019	LMOD1	-4.72807	-6.44734	-18.7948	downNeo		0.000100622	1.48921e-05	1.14279e-08		0.00120864	0.00023671	8.87091e-07
100052022	FMO3	-7.71709	-11.1239	-4.21377	downNeo		0.000135537	3.32065e-05	0.0137306		0.00154163	0.000466024	0.0744036
100052023	GBP5	-3.29257	-5.25842	-3.96715	downNeo		0.0135683	0.0010127	0.00942903		0.0710944	0.00785095	0.0550965
100052045	LOC100052045	-1.8268	-2.64646	-3.2599	downNeo		0.173178	0.00876	0.00170854		0.530221	0.0459403	0.0136327
100052054	IL17RE	-5.82645	-7.1892	-5.70788	downNeo		1.70067e-09	5.00042e-10	2.60154e-08		1.66836e-07	6.7889e-08	1.68821e-06
100052075	THAP9	2.55283	2.56838	2.25036	upNeo		0.000798495	0.00136648	0.0132215		0.0068314	0.010123	0.0721754
100052077	MYO1G	3.66471	3.88477	4.90408	upNeo		0.000196853	0.000223481	4.34377e-05		0.0021274	0.00224097	0.000650856
100052116	ABHD14B	-2.07273	-2.24223	-2.14329	downNeo		0.00211115	0.000662456	0.00293328		0.0152018	0.00549018	0.0211519
100052126	GZMK	-19.996	-18.0524	-7.7945	downNeo		1.75044e-08	1.16222e-07	7.69142e-05		1.0356e-06	4.51085e-06	0.00103524
100052142	FAIM2	-8.07537	-7.30972	-8.37811	downNeo		6.13028e-06	3.41688e-05	2.86723e-05		0.000120524	0.000476643	0.000461446
100052143	LYZ	51.5529	36.0444	25.6005	upNeo		7.85497e-11	2.16908e-09	4.73957e-08		1.70434e-08	2.12004e-07	2.70968e-06
100052144	UCP2	3.1904	5.45058	5.24695	upNeo		3.39347e-06	2.3717e-09	1.28184e-08		7.42563e-05	2.25989e-07	9.48095e-07
100052159	TOM1L2	-2.04196	-2.12672	-1.86442	downNeo		0.000328847	0.000204439	0.0120276		0.0032256	0.00208351	0.0669567
100052174	IQCK	-2.35083	-2.73009	-3.00724	downNeo		0.000913534	0.000120616	4.86292e-05		0.00763934	0.00133604	0.00071027
100052177	CIDEC	-1.72616	-3.98188	-20.9429	downNeo		0.348776	0.00759944	5.76163e-07		0.873706	0.0408289	1.94674e-05
100052184	DQB	-2.98606	-3.04049	-2.54974	downNeo		0.000439689	0.000691248	0.00876764		0.0041049	0.00570256	0.0518373
100052193	HAL	259.928	120.684	74.259	upNeo		5.35582e-13	5.21366e-11	1.54129e-09		4.81899e-10	1.42262e-08	2.11185e-07
100052198	ARL8A	1.74422	2.14339	1.78593	upNeo		0.0777222	0.00195033	0.077335		0.286003	0.0135403	0.291243
100052199	UPP1	4.64844	6.54121	3.33449	upNeo		3.83199e-06	2.49542e-07	0.000881926		8.18627e-05	8.49526e-06	0.00786657
100052204	GPD1	-2.84758	-4.51708	-13.5146	downNeo		0.00445327	7.48609e-05	1.07377e-08		0.0281894	0.000900581	8.40761e-07
100052210	CYB5A	-1.65426	-2.6357	-3.03606	downNeo		0.293564	0.00378902	0.0011813		0.778239	0.0230451	0.0100586
100052219	CD79A	9.55422	6.33223	13.8283	upNeo		4.23316e-05	0.00109913	2.70022e-05		0.000593268	0.00844467	0.000438884
100052221	ERCC6L	6.28464	7.87768	10.4913	upNeo		4.30826e-09	1.24199e-09	2.36452e-10		3.3157e-07	1.31571e-07	5.60297e-08
100052243	MARCO	24.917	18.3286	7.20768	upNeo		4.17489e-06	4.65809e-05	0.00536423		8.77311e-05	0.000610535	0.0347248
100052248	E2F3	3.27768	5.26233	3.07327	upNeo		0.000146191	9.96287e-07	0.00123464		0.00163752	2.5816e-05	0.0104143
100052257	LTA4H	2.96019	3.0887	2.6327	upNeo		0.000203035	0.000236452	0.00341003		0.00216872	0.00235523	0.0239432
100052261	PTPN7	8.60219	8.82078	13.3918	upNeo		8.47678e-08	2.2316e-07	2.21585e-08		3.62609e-06	7.75847e-06	1.48347e-06
100052283	SREBF1	-2.79232	-2.69391	-3.62635	downNeo		0.00172097	0.00451674	0.000279365		0.0128655	0.026687	0.00303443
100052289	CLCN5	2.44153	2.94791	2.30231	upNeo		0.000502901	3.61633e-05	0.00426295		0.00459734	0.00049677	0.0288073
100052298	CKAP2L	2.10239	2.60953	2.20244	upNeo		0.00972147	0.000455259	0.0105258		0.0540852	0.00402076	0.060273
100052299	CCDC85A	-5.38577	-5.98741	-13.9591	downNeo		2.6031e-05	2.48702e-05	7.57728e-08		0.00039594	0.000361783	3.96684e-06
100052303	CKAP2	3.76072	5.83113	6.11431	upNeo		0.00010067	1.99215e-06	3.17435e-06		0.00120864	4.64723e-05	7.91784e-05
100052304	EN1	-18.5814	-12.1624	-22.971	downNeo		2.19614e-11	2.60184e-09	7.19997e-11		6.48982e-09	2.41529e-07	3.01545e-08
100052305	CERS6	2.30494	3.27424	3.55177	upNeo		0.00413902	3.50517e-05	2.40745e-05		0.0266418	0.000484456	0.000401814
100052310	DRB	-4.02652	-4.08054	-2.36128	downNeo		0.000250149	0.000455459	0.0593265		0.00257719	0.00402076	0.237907
100052322	LGR6	-6.77708	-5.19938	-7.3144	downNeo		4.52901e-05	0.000702162	0.000129171		0.000625963	0.00577408	0.00159989
100052342	VRK3	1.56768	1.84535	2.09684	upNeo		0.304566	0.0171538	0.00126443		0.79862	0.0797218	0.0106011
100052349	SNCG	1.1345	-2.50281	-12.0967	split		0.861363	0.0708175	3.85976e-06		1	0.246207	9.18235e-05
100052362	KCNAB2	2.77274	2.99965	3.23896	upNeo		0.000238503	0.000151135	0.000101705		0.00248134	0.00161722	0.00130363
100052405	SHROOM4	-2.21953	-1.77429	-2.59343	downNeo		0.00792456	0.155026	0.00225311		0.0457708	0.450881	0.0170274
100052406	LDB3	-4.19286	-4.05841	-7.09347	downNeo		0.000261188	0.000715407	1.24725e-05		0.00266954	0.00585626	0.000238194
100052414	IL1B	3.59611	4.56241	2.17906	upNeo		0.00622128	0.00202088	0.164283		0.0374337	0.0139388	0.516691
100052420	DHRS9	3.89115	5.85946	3.53578	upNeo		0.0040828	0.000433866	0.0168926		0.0263161	0.00386616	0.0877471
100052437	IKZF1	5.5513	5.4673	6.19239	upNeo		1.18657e-05	3.47731e-05	2.60724e-05		0.000207264	0.000481758	0.00042841
100052440	CENPL	6.41723	9.36525	9.58348	upNeo		1.9672e-06	1.96792e-07	4.58521e-07		4.80046e-05	7.04967e-06	1.62777e-05
100052445	LOC100052445	2.55695	2.77514	2.14555	upNeo		0.00157648	0.000911096	0.0334354		0.0119944	0.00721737	0.152633
100052448	KLHL14	6.28247	4.28301	5.47726	upNeo		0.000369942	0.00716691	0.00282637		0.00356272	0.0389465	0.0205906
100052450	PDE7A	1.99879	2.66306	3.25211	upNeo		0.0128303	0.000105112	6.56601e-06		0.0678593	0.00118607	0.000141444
100052480	DCDC2	-17.2075	-15.5254	-22.5429	downNeo		6.01065e-12	5.81388e-11	1.26812e-11		2.64014e-09	1.53974e-08	8.1563e-09
100052481	PSMB8	-2.15779	-2.52068	-2.24914	downNeo		0.00269706	0.000246843	0.00346446		0.0186669	0.00244118	0.0242579
100052484	KCNG1	4.29204	4.02448	7.49407	upNeo		0.000767811	0.00234446	4.41316e-05		0.00660971	0.0156434	0.000658206
100052485	MLLT3	-2.83353	-3.8784	-2.19455	downNeo		0.000122517	2.20621e-06	0.0168013		0.00141346	5.0678e-05	0.0873733
100052495	FANCA	2.36535	2.37535	2.22135	upNeo		5.45747e-05	0.000114019	0.00098236		0.000729437	0.00127301	0.00861731
100052496	ADORA1	-1.63447	-2.3767	-6.49072	downNeo		0.381279	0.0685292	7.21236e-05		0.927836	0.240054	0.000985489
100052498	NXPH1	-7.97632	-7.58094	-9.39753	downNeo		9.79119e-05	0.000294852	0.000167254		0.00117946	0.00281398	0.00199079
100052512	CEBPE	131.129	118.123	67.4366	upNeo		5.92963e-12	3.98081e-11	1.70679e-09		2.64014e-09	1.1563e-08	2.22737e-07
100052528	TUBG2	-2.14718	-2.32731	-1.67117	downNeo		0.00141921	0.000476729	0.194901		0.0110119	0.00416767	0.584239
100052543	PARP8	1.72582	3.06366	2.14123	upNeo		0.0809881	3.81653e-07	0.00217001		0.295425	1.16693e-05	0.0165522
100052547	DIO2	-4.72318	-9.39744	-9.91674	downNeo		0.000107789	6.91413e-07	1.22107e-06		0.00127625	1.9146e-05	3.60497e-05
100052548	C25H9orf43	-2.63667	-3.01961	-2.16312	downNeo		0.000484737	0.000121041	0.0218073		0.00446072	0.00133896	0.10816
100052549	IL10RB	1.66968	2.09244	1.94543	upNeo		0.123019	0.00120097	0.0101006		0.41004	0.00911813	0.0583016
100052557	DDC	6.97205	8.53277	6.7285	upNeo		6.10629e-06	3.20811e-06	4.84936e-05		0.000120305	6.81763e-05	0.000708865
100052561	POU6F1	-2.45447	-2.19757	-2.1024	downNeo		0.000247707	0.00382834	0.0119713		0.00256083	0.0232293	0.0667189
100052566	DTNA	-2.66224	-2.01812	-1.67164	downNeo		0.0014632	0.0613552	0.294722		0.0112851	0.22068	0.784806
100052585	RAB37	5.98197	6.90942	8.58669	upNeo		1.0486e-05	7.75398e-06	3.23689e-06		0.000186787	0.000138487	8.01831e-05
100052601	LZTS3	-4.63195	-5.93397	-4.45646	downNeo		1.52708e-10	1.50771e-11	3.78804e-09		2.69619e-08	5.90268e-09	3.94329e-07
100052609	SPIRE2	-2.76074	-2.47149	-3.10012	downNeo		0.000122274	0.0015636	8.79988e-05		0.00141337	0.0113179	0.00116141
100052612	SCIN	-1.24392	-1.75774	-3.16219	downNeo		0.850031	0.207693	0.000714114		1	0.560519	0.00661207
100052616	CDCA3	7.37608	10.1579	11.7297	upNeo		7.44358e-09	1.13721e-09	1.04571e-09		5.29848e-07	1.2321e-07	1.63759e-07
100052618	GPR182	10.6185	8.69184	6.6209	upNeo		5.18994e-07	6.89478e-06	0.000115744		1.62832e-05	0.000125804	0.00145764
100052622	CHD7	1.65699	2.1986	1.61837	upNeo		0.187948	0.00199092	0.278154		0.565069	0.0137637	0.754521
100052628	TACC3	7.07693	9.0485	10.2992	upNeo		1.07503e-09	2.95744e-10	2.86435e-10		1.18775e-07	4.75261e-08	6.21496e-08
100052638	LOC100052638	-11.7313	-13.9115	-7.97003	downNeo		9.32343e-08	8.78265e-08	1.43683e-05		3.88171e-06	3.66976e-06	0.00026594
100052653	CARMIL1	-1.9583	-2.26646	-3.28648	downNeo		0.0364038	0.00649011	4.33277e-05		0.157368	0.0360297	0.000650517
100052674	PHOX2A	-4.71591	-4.16899	-10.8008	downNeo		2.0549e-05	0.000174811	6.76399e-08		0.000326051	0.0018314	3.6362e-06
100052697	TRAIP	6.10153	8.92737	7.3664	upNeo		1.12317e-07	7.46938e-09	1.48284e-07		4.55565e-06	5.19367e-07	6.74355e-06
100052698	ATP2C1	1.81713	2.15567	2.07681	upNeo		0.0401501	0.00200973	0.00663633		0.170213	0.0138724	0.0413113
100052702	PTCH2	-8.57111	-7.46811	-5.11056	downNeo		7.37808e-09	1.00847e-07	1.2744e-05		5.27269e-07	4.07208e-06	0.00024184
100052705	NNT	2.35174	3.01673	2.26799	upNeo		7.86528e-05	6.93948e-07	0.000747751		0.000974851	1.91676e-05	0.00688459
100052727	LOC100052727	3.98318	5.3714	9.06522	upNeo		0.00130079	0.000231123	9.81352e-06		0.0102252	0.00231367	0.000195284
100052742	LOC100052742	-3.70394	-2.5669	-1.35322	downNeo		0.00109245	0.0345195	0.646388		0.0088903	0.139951	1
100052744	SSTR2	-2.73645	-5.26633	-3.72004	downNeo		0.0451989	0.00119705	0.0151052		0.187425	0.00909225	0.0802923
100052751	ATP7B	-3.25917	-3.25789	-3.06857	downNeo		0.000136889	0.000296723	0.00112451		0.00155234	0.00282102	0.00963989
100052753	SMC4	3.05413	3.71445	3.77725	upNeo		8.21765e-06	8.06423e-07	1.64811e-06		0.000153201	2.18718e-05	4.62319e-05
100052754	KIF2C	10.4324	13.9717	15.9249	upNeo		1.61377e-09	5.07421e-10	6.17921e-10		1.63272e-07	6.81951e-08	1.04001e-07
100052758	C21H5orf34	1.88824	2.00705	3.18917	upNeo		0.104789	0.0719095	0.000679385		0.362575	0.248757	0.00634598
100052764	TIAM1	3.61877	5.45457	4.95222	upNeo		7.32844e-05	1.47412e-06	1.06214e-05		0.000926161	3.58266e-05	0.000208368
100052767	FBLN1	-2.65401	-2.98159	-2.05172	downNeo		0.00101623	0.000381375	0.0550725		0.00837232	0.00346193	0.224237
100052769	HSD17B13	-4.43518	-3.26395	-4.52853	downNeo		0.000276157	0.00676549	0.000867969		0.002794	0.0372598	0.0077536
100052776	ENO2	-2.43109	-3.15402	-2.11987	downNeo		0.0181597	0.00216837	0.090221		0.0899463	0.0147415	0.327777
100052778	NEMP1	1.49456	1.79872	2.33434	upNeo		0.512746	0.0741092	0.00126356		1	0.254071	0.0106011
100052781	CCDC68	-3.62006	-3.5236	-5.67463	downNeo		0.00028295	0.000760721	1.39648e-05		0.00284832	0.00618448	0.000259664
100052797	MAT1A	3.65756	6.29128	5.16276	upNeo		0.00801479	0.000396392	0.00242454		0.0462475	0.00358545	0.0181553
100052798	CALML4	-3.15766	-3.79097	-2.56683	downNeo		0.000167368	3.39554e-05	0.00725369		0.00185143	0.000474401	0.0445083
100052809	UBA7	-2.49298	-2.70745	-2.03803	downNeo		0.000517489	0.000253905	0.0303971		0.00470917	0.00249595	0.141519
100052826	MEOX2	-21.8582	-15.3141	-29.7814	downNeo		8.39857e-06	0.000112993	1.3223e-05		0.000156089	0.0012639	0.000249093
100052829	C6H12orf57	-2.15192	-2.33492	-2.11435	downNeo		0.000625366	0.000183184	0.00293869		0.00553698	0.00190472	0.0211692
100052857	SUMF1	-1.73679	-2.03579	-1.84451	downNeo		0.0255972	0.000316862	0.0097635		0.118724	0.00298138	0.056683
100052859	DNAJC13	1.6502	1.93115	2.07265	upNeo		0.0936779	0.0014935	0.000309229		0.331443	0.0108848	0.00330107
100052865	NIM1K	-2.87853	-2.26382	-5.2579	downNeo		0.00240247	0.0399154	1.54596e-05		0.0169804	0.157123	0.00028128
100052872	GAS2L3	2.75302	3.78149	4.12136	upNeo		0.0178405	0.00228257	0.00194819		0.0886318	0.0153556	0.0151098
100052876	DLL1	-1.2262	-1.85233	-6.73331	downNeo		0.783852	0.24199	4.83491e-05		1	0.62995	0.000707721
100052881	TTLL7	-4.51771	-4.19651	-5.3393	downNeo		2.47611e-05	0.000128658	2.55245e-05		0.000379508	0.00140936	0.000419845
100052882	PTPN6	3.87655	5.26414	4.9805	upNeo		6.77493e-06	3.77465e-07	1.96857e-06		0.000130631	1.15943e-05	5.40427e-05
100052885	RAB36	-3.13256	-3.1167	-1.70251	downNeo		0.000713768	0.00142697	0.296366		0.00620378	0.0104959	0.787986
100052888	LOC100052888	1.14926	-1.03934	-5.47448	split		0.842065	0.955646	0.00138478		1	1	0.0114396
100052889	LOC100052889	2.74685	4.29463	2.38391	upNeo		0.0177137	0.000776397	0.0758013		0.0882152	0.00628976	0.286783
100052908	NRXN1	-9.17392	-8.15842	-8.84727	downNeo		0.000140908	0.000570935	0.000692003		0.00159227	0.00485227	0.00644046
100052909	LRRN1	-7.07679	-11.2274	-7.39665	downNeo		4.54049e-07	2.43628e-08	2.42385e-06		1.44982e-05	1.34586e-06	6.39109e-05
100052928	SPARCL1	-5.87183	-6.35066	-8.60589	downNeo		3.85569e-07	5.20492e-07	7.6946e-08		1.26479e-05	1.50458e-05	4.00497e-06
100052953	KCNJ2	4.13923	7.08989	4.92528	upNeo		2.91642e-05	2.38468e-07	2.44839e-05		0.000434783	8.18118e-06	0.000407892
100052965	RCC2	2.51362	3.04976	3.01442	upNeo		3.51262e-06	9.66186e-08	3.58947e-07		7.61237e-05	3.93306e-06	1.33559e-05
100052978	HSF4	-7.60212	-6.34636	-4.42969	downNeo		3.06163e-06	3.64783e-05	0.0012378		6.85782e-05	0.000500334	0.0104312
100052979	IBSP	4.46644	3.42175	4.80247	upNeo		1.79156e-06	0.000144487	5.3296e-06		4.46419e-05	0.00155533	0.000119677
100052985	NDUFA4L2	-2.76053	-3.94292	-3.79067	downNeo		0.00188125	4.78059e-05	0.000158671		0.0138284	0.000622964	0.00190374
100053000	LCTL	4.5482	2.82587	3.06318	upNeo		6.72923e-05	0.0114797	0.00863264		0.000860701	0.0573795	0.0512072
100053011	TOPBP1	3.3519	3.42251	3.55921	upNeo		5.80948e-06	1.11795e-05	1.46657e-05		0.000115733	0.000187984	0.00026923
100053020	GHR	-1.2631	-1.30539	-2.47305	downNeo		0.95385	0.899667	0.000105773		1	1	0.00134715
100053026	SPIC	26.1383	27.3194	19.3865	upNeo		7.18489e-11	2.21186e-10	6.9527e-09		1.57796e-08	3.93582e-08	6.10786e-07
100053053	ZWILCH	2.53573	3.11811	3.27562	upNeo		0.000112776	5.11387e-06	5.29668e-06		0.00132484	9.80784e-05	0.000119086
100053055	LOC100053055	13.3256	13.6903	9.76923	upNeo		3.95478e-11	1.30076e-10	8.41669e-09		1.02384e-08	2.78873e-08	7.00361e-07
100053058	PTPRCAP	2.81775	2.63879	4.99007	upNeo		0.00396276	0.0119601	4.09895e-05		0.0257288	0.059287	0.000618241
100053060	CNTN4	-8.74767	-5.81081	-8.51775	downNeo		1.00075e-06	7.84938e-05	8.91812e-06		2.77696e-05	0.000935536	0.000181681
100053062	AMOTL2	-2.59914	-2.15344	-1.77539	downNeo		0.00056799	0.0162622	0.165433		0.00509156	0.0764662	0.519039
100053065	LOC100053065	5.73789	3.09108	7.88301	upNeo		5.99306e-05	0.014652	2.68285e-05		0.000782725	0.0701588	0.000437244
100053066	IP6K3	13.9992	16.5068	13.5851	upNeo		3.66547e-07	3.93953e-07	3.54983e-06		1.21345e-05	1.19641e-05	8.61575e-05
100053067	PLCXD3	5.01772	7.81766	12.7821	upNeo		0.000161123	1.02743e-05	7.16162e-07		0.00178819	0.000175383	2.32954e-05
100053068	TGM3	41.613	39.3513	7.15846	upNeo		2.27434e-09	1.13311e-08	0.000494333		2.06775e-07	7.13887e-07	0.00489953
100053075	AGR2	3.05584	2.6317	7.83328	upNeo		0.0330763	0.0861175	0.000394776		0.145499	0.28607	0.00406384
100053094	NKIRAS2	1.94942	2.26845	1.9587	upNeo		0.0021011	5.90475e-05	0.00502555		0.0151355	0.000741553	0.0329404
100053103	DLX1	-5.95169	-4.45949	-5.31673	downNeo		4.27741e-05	0.000964059	0.000468024		0.000599003	0.00753955	0.00467998
100053128	SETBP1	-3.88241	-4.27686	-5.56608	downNeo		1.5937e-07	1.14292e-07	8.67873e-09		6.11961e-06	4.47455e-06	7.07218e-07
100053129	LYN	3.4895	5.12347	3.73809	upNeo		1.43218e-09	5.41341e-12	4.5056e-09		1.49955e-07	3.36173e-09	4.50785e-07
100053150	DAG1	-1.94396	-1.82207	-2.05156	downNeo		0.00116591	0.0128039	0.000796066		0.00936526	0.0626592	0.00725157
100053151	CEP63	-2.11182	-2.70607	-2.22584	downNeo		0.00400826	6.06097e-05	0.004024		0.0259482	0.000757474	0.0273775
100053179	RP1	-5.12726	-3.34323	-6.65027	downNeo		0.000216464	0.0101506	0.00013163		0.00228506	0.0517851	0.00162365
100053192	HACD3	-1.85011	-2.30024	-2.44673	downNeo		0.0191698	0.000204661	0.000101306		0.0938888	0.00208351	0.00129944
100053194	WIPI1	2.06858	2.26579	2.15129	upNeo		0.00152333	0.000333443	0.00190034		0.0116576	0.00310335	0.0148474
100053196	CABP2	-2.73444	-3.21877	-3.22808	downNeo		0.00660615	0.00218311	0.00345537		0.0392747	0.0148249	0.0242037
100053197	VAMP8	1.88615	1.92066	2.25909	upNeo		0.0169774	0.0169466	0.00101213		0.0854517	0.0789833	0.00883543
100053203	SLAIN1	4.25663	2.35399	2.39454	upNeo		0.000561269	0.0739195	0.0800535		0.00504386	0.253662	0.298918
100053205	PTPRF	-1.79498	-1.7163	-4.04034	downNeo		0.169392	0.251779	5.90764e-05		0.521377	0.648234	0.000825394
100053215	PARPBP	3.0472	3.53492	6.01038	upNeo		0.00175844	0.000682543	7.25333e-06		0.0130696	0.00563591	0.000153136
100053217	SLC9A5	2.86992	3.90052	7.1298	upNeo		0.0146845	0.00216365	3.85583e-05		0.0757962	0.0147149	0.000588427
100053247	SLC16A6	2.62588	4.31487	2.27389	upNeo		0.0144365	0.000244235	0.0733281		0.0747733	0.00242204	0.279781
100053259	LOC100053259	3.23207	4.41385	4.18	upNeo		0.00256661	0.000268199	0.000809907		0.0179294	0.00260305	0.00734309
100053262	ZNF217	2.09153	2.67137	2.74282	upNeo		0.0017381	1.40051e-05	1.86819e-05		0.0129664	0.000224592	0.000330818
100053279	LOC100053279	2.20595	2.31568	4.35173	upNeo		0.0539845	0.0471424	0.000298493		0.215902	0.17881	0.00320165
100053297	CAPG	2.96844	3.57835	3.25771	upNeo		6.85691e-05	9.21158e-06	8.18007e-05		0.000875168	0.0001605	0.00109266
100053306	SPATA21	5.3947	6.00379	4.33292	upNeo		0.000681	0.000655639	0.00765319		0.00596504	0.00544622	0.0464844
100053307	LOC100053307	3.61402	6.09025	3.57627	upNeo		2.06622e-05	8.06425e-08	0.000122963		0.000327103	3.44962e-06	0.00153461
100053317	MMRN1	3.92501	3.82896	5.19372	upNeo		7.45535e-05	0.000219385	2.00837e-05		0.000934497	0.00220475	0.000350473
100053331	IDNK	-2.4126	-2.48242	-2.76422	downNeo		0.00306516	0.00346174	0.00135755		0.0206898	0.0213795	0.0112457
100053337	CILP	-273.394	-515.578	-228.192	downNeo		1.90203e-13	8.79388e-14	6.46895e-12		2.69556e-10	3.35099e-10	6.13154e-09
100053348	CDC20	3.26309	3.47076	4.47786	upNeo		6.96823e-06	6.91255e-06	4.23877e-07		0.000133643	0.000126	1.52064e-05
100053359	HGSNAT	-1.62337	-1.78327	-2.13995	downNeo		0.206618	0.0524043	0.00185756		0.606601	0.194507	0.01457
100053362	GTSE1	1.59442	3.03962	1.93042	upNeo		0.368083	0.000694238	0.117392		0.906398	0.0057246	0.400856
100053371	SLC2A3	3.97289	7.30895	3.15795	upNeo		0.00062253	6.66332e-06	0.0113123		0.00551458	0.000122324	0.0639432
100053379	CADM3	-6.04545	-5.54683	-7.13922	downNeo		5.9847e-05	0.000262934	8.46732e-05		0.000782705	0.00256801	0.00112537
100053413	MACC1	9.77305	8.26713	9.51609	upNeo		1.43953e-06	1.40687e-05	1.21946e-05		3.74084e-05	0.000225413	0.000234129
100053455	SLC31A2	3.24133	3.50097	2.49135	upNeo		0.000177571	0.000144988	0.0124443		0.00194993	0.00155886	0.0688721
100053462	ITGB8	-3.52864	-2.86751	-1.74961	downNeo		0.000494638	0.00703509	0.280387		0.00453792	0.0383924	0.758763
100053463	PRELP	-10.5534	-19.1581	-10.4745	downNeo		1.6341e-06	9.18164e-08	1.19597e-05		4.15071e-05	3.80996e-06	0.000229916
100053464	NEGR1	-5.84504	-8.49624	-5.74311	downNeo		0.000339247	5.90231e-05	0.0013543		0.00330244	0.000741553	0.0112291
100053468	LOC100053468	-5.62402	-8.38121	-13.9596	downNeo		1.74648e-07	8.03609e-09	2.66546e-10		6.54273e-06	5.40007e-07	5.93994e-08
100053472	LOC100053472	3.60889	2.80815	5.77439	upNeo		0.0109038	0.0585459	0.001705		0.0593612	0.212571	0.0136165
100053491	TACR1	-23.8342	-24.3958	-29.0552	downNeo		1.23337e-07	3.51504e-07	3.92637e-07		4.94695e-06	1.09025e-05	1.44897e-05
100053508	CELSR1	-8.58107	-6.10999	-5.92484	downNeo		7.78108e-05	0.00128326	0.00257051		0.00096641	0.00958931	0.0190289
100053509	CENPT	9.07972	10.2393	11.7374	upNeo		1.59433e-09	1.94371e-09	1.91501e-09		1.62216e-07	1.94469e-07	2.41171e-07
100053514	VASH2	7.28543	9.60815	8.59789	upNeo		1.08292e-05	3.49013e-06	1.88606e-05		0.000191388	7.24122e-05	0.000333654
100053517	PDZRN4	-7.6105	-9.85131	-20.7441	downNeo		0.000113815	5.14884e-05	1.70647e-06		0.00133183	0.000662325	4.7499e-05
100053532	SLC51B	-3.46816	-3.68625	-2.35319	downNeo		0.000854725	0.000896406	0.0553009		0.00723004	0.00711789	0.224913
100053539	LAMB2	-2.0608	-2.01228	-2.07836	downNeo		0.000747461	0.00255206	0.00194506		0.00647476	0.0167615	0.0150985
100053545	LOC100053545	5.90038	5.27485	5.05123	upNeo		0.00045782	0.00179946	0.00379617		0.00424556	0.0126718	0.0261036
100053548	COX4I2	-5.18799	-4.10881	-4.92519	downNeo		3.9455e-07	1.96115e-05	5.60948e-06		1.28956e-05	0.000298044	0.000124564
100053557	PTGER3	-2.24808	-4.29042	-7.04719	downNeo		0.00951938	2.01544e-06	1.42583e-08		0.0532075	4.69547e-05	1.03123e-06
100053559	SLC26A10	-6.61384	-7.66158	-8.72446	downNeo		7.37282e-05	5.98265e-05	5.41896e-05		0.000927862	0.000748726	0.000771463
100053563	ST18	1.4047	2.51897	3.70784	upNeo		0.61082	0.0266836	0.00152368		1	0.114579	0.012467
100053565	VSIG8	-2.79223	-1.37383	-3.15039	downNeo		0.00149146	0.667945	0.00113384		0.0114507	1	0.00970504
100053569	CCDC114	-5.97088	-5.06683	-3.76773	downNeo		8.66431e-06	9.69925e-05	0.00227758		0.000160207	0.00111522	0.0171979
100053579	LOC100053579	5.58183	8.61788	6.8774	upNeo		1.02739e-07	3.07705e-09	9.66818e-08		4.24365e-06	2.7348e-07	4.77025e-06
100053580	HELZ	1.70174	2.14712	1.95832	upNeo		0.118094	0.00203541	0.0182006		0.397302	0.0140122	0.0933562
100053594	ARMC12	6.29023	5.99014	16.0773	upNeo		2.42066e-05	8.69061e-05	1.60357e-07		0.000372912	0.00101845	7.17185e-06
100053600	SERPINA3	-2.18234	-7.26341	-10.4454	downNeo		0.161184	0.000322072	7.58602e-05		0.502022	0.00301937	0.00102642
100053615	CD69	1.34651	1.55869	6.60932	upNeo		0.650453	0.466056	0.000260993		1	0.985002	0.00287475
100053616	B4GALNT1	5.45334	6.62044	3.2336	upNeo		0.000751003	0.0004209	0.0378265		0.00650231	0.00376552	0.167798
100053637	ABCC6	-3.78981	-1.85854	-23.7555	downNeo		0.031323	0.366057	2.22802e-05		0.139352	0.842361	0.000378532
100053648	TPX2	9.40064	14.8029	14.5302	upNeo		1.73361e-10	1.11938e-11	4.75655e-11		2.91781e-08	5.44835e-09	2.15551e-08
100053655	MTMR7	-8.01123	-18.3374	-6.73072	downNeo		1.81254e-06	1.12159e-08	4.72307e-05		4.48996e-05	7.13738e-07	0.000693782
100053678	ZCCHC12	-3.18685	-2.8535	-1.88915	downNeo		8.2842e-06	0.000131743	0.0797169		0.000154282	0.00143531	0.297909
100053679	DOK2	2.54116	2.82825	2.5337	upNeo		0.00020358	6.33049e-05	0.000823923		0.00217325	0.000784624	0.00744881
100053684	VSTM2B	-5.95978	-5.01431	-9.19244	downNeo		0.000158566	0.00111859	3.789e-05		0.00176273	0.00856859	0.000582178
100053690	MCM2	2.59011	2.31758	3.47362	upNeo		0.000979593	0.00825658	5.78947e-05		0.00812598	0.0437618	0.00081328
100053698	MYLK2	-3.84901	-4.39192	-1.72914	downNeo		0.00117669	0.000736996	0.331881		0.00943916	0.0060084	0.850798
100053699	TMEM215	9.93211	12.7638	12.6888	upNeo		6.5715e-06	3.41595e-06	8.77336e-06		0.000127254	7.14492e-05	0.000179545
100053705	ALDH1L2	3.51069	4.13414	3.10026	upNeo		0.000157623	5.28489e-05	0.00228701		0.00175549	0.000677889	0.0172402
100053711	CLEC12A	4.81749	4.36576	3.12909	upNeo		5.10716e-06	4.00069e-05	0.00256513		0.000103692	0.000540499	0.0190183
100053721	HTT	2.04695	2.45574	1.75917	upNeo		0.00503673	0.000216508	0.112027		0.0313538	0.00217948	0.386345
100053727	HR	-1.72616	-1.66531	-4.26334	downNeo		0.266199	0.333251	0.000245428		0.727451	0.791131	0.00274528
100053729	PEX11A	-1.74267	-1.69251	-3.48375	downNeo		0.156047	0.224072	2.46806e-05		0.490189	0.594302	0.000410409
100053748	LOC100053748	-6.41491	-5.93284	-4.57461	downNeo		0.000755539	0.00218791	0.0125633		0.00652346	0.0148463	0.0693018
100053758	CLEC1B	56.6328	60.4821	44.2201	upNeo		6.01346e-11	1.7726e-10	2.95767e-09		1.36727e-08	3.58684e-08	3.31882e-07
100053772	KLHL13	1.78492	2.73024	3.03423	upNeo		0.122376	0.000477117	0.000190383		0.408124	0.00416905	0.00222288
100053774	PLIN1	-4.05382	-5.64641	-37.9603	downNeo		0.00165374	0.000254509	2.5181e-09		0.0124664	0.00250052	2.92571e-07
100053775	PCLAF	11.3833	15.4837	17.601	upNeo		4.80625e-10	1.44485e-10	1.88626e-10		6.05285e-08	3.06121e-08	5.07009e-08
100053778	KPNA2	6.48131	6.97057	4.14753	upNeo		3.41591e-09	5.48357e-09	8.39022e-06		2.83489e-07	4.14931e-07	0.000173279
100053782	C13H16orf45	-2.46434	-8.91338	-2.05639	downNeo		0.0665496	1.68346e-05	0.202399		0.254673	0.000261808	0.601288
100053785	MGLL	-3.3292	-2.82518	-3.86562	downNeo		1.37812e-06	6.92511e-05	9.16878e-07		3.61155e-05	0.000844948	2.82257e-05
100053791	LOC100053791	5.37165	9.56883	5.20863	upNeo		0.000178721	5.2984e-06	0.000870145		0.00195623	0.000100653	0.00776918
100053819	MSANTD1	-3.49519	-3.70616	-3.43626	downNeo		0.000281228	0.000306443	0.00122359		0.00283415	0.00289546	0.0103308
100053823	PLP1	-10.5809	-15.9801	-42.9601	downNeo		1.50132e-07	2.31789e-08	1.64001e-10		5.83957e-06	1.29235e-06	4.68809e-08
100053830	NOVA1	-4.07192	-3.18417	-5.13162	downNeo		5.65689e-07	6.27609e-05	2.1141e-07		1.7656e-05	0.000778417	8.91637e-06
100053847	LOC100053847	5.43009	4.12934	3.52901	upNeo		0.000213724	0.00312643	0.0130337		0.0022601	0.0197557	0.0713666
100053854	RFX4	-2.81216	-4.97113	-3.58996	downNeo		0.034389	0.00134494	0.0156438		0.150063	0.00998932	0.0826911
100053868	CD48	3.3412	3.68527	4.75416	upNeo		1.75584e-06	9.93348e-07	6.08371e-08		4.40402e-05	2.5777e-05	3.34196e-06
100053881	CIAO2A	2.2161	2.05046	2.23786	upNeo		0.000425494	0.00448401	0.00120533		0.00399801	0.0265284	0.010215
100053882	CCNE1	2.25871	3.2171	3.89244	upNeo		0.0281635	0.00106431	0.000259571		0.127865	0.00820861	0.00286962
100053896	FBLIM1	-2.89777	-2.86534	-2.83625	downNeo		0.000162747	0.000408089	0.000865302		0.00180475	0.00367647	0.0077413
100053898	PIM1	2.44566	3.33625	2.49339	upNeo		0.00918153	0.000425224	0.0158535		0.0516235	0.00379666	0.083579
100053905	JAM2	-2.64836	-2.28257	-2.27883	downNeo		0.000365433	0.00674421	0.0101712		0.00352873	0.0371881	0.0585964
100053918	LOC100053918	-6.8019	-7.45121	-8.10793	downNeo		4.32574e-08	5.72522e-08	7.46629e-08		2.11117e-06	2.67113e-06	3.94348e-06
100053921	LOC100053921	188.32	215.49	279.75	upNeo		1.30574e-10	3.20178e-10	4.37389e-10		2.52218e-08	5.01399e-08	8.03769e-08
100053925	TCEAL4	-2.24458	-2.51144	-2.34098	downNeo		0.00109571	0.000231635	0.00156746		0.00891266	0.00231622	0.0127212
100053929	ISG20	8.52093	5.67898	4.05055	upNeo		0.000132853	0.00273546	0.0217011		0.0015152	0.0176887	0.107752
100053935	KRT10B	-5.80052	-4.17705	-3.50291	downNeo		5.85582e-05	0.0017051	0.00934279		0.000771452	0.0121372	0.0547148
100053940	MYD88	2.6292	3.35409	2.88092	upNeo		0.000262558	1.03444e-05	0.000244113		0.00267842	0.00017608	0.00273227
100053958	CYCS	2.23593	1.69457	1.11096	upNeo		0.00128505	0.172773	0.98188		0.0101192	0.488226	1
100053962	BARD1	1.84025	2.09825	3.30258	upNeo		0.170351	0.0762479	0.00181656		0.523702	0.260007	0.0143233
100053963	KLRK1	-4.38838	-4.11252	-2.13551	downNeo		0.000574283	0.00182098	0.149994		0.00514284	0.0127753	0.482622
100053968	LOC100053968	2.12999	8.14654	13.731	upNeo		0.23238	0.00113364	0.000176578		0.660395	0.00866171	0.00208739
100053981	LOC100053981	-1.63073	-2.64773	-1.74758	downNeo		0.269704	0.000361809	0.167121		0.734377	0.00332101	0.522423
100053982	ENTPD4	1.9781	1.99689	1.39763	upNeo		0.00225889	0.00306399	0.754499		0.0160602	0.0194362	1
100053989	LOC100053989	-2.62668	-3.72873	-5.18552	downNeo		0.0125218	0.000756477	6.85966e-05		0.0665402	0.00616164	0.00094031
100053990	MTHFD2	2.54531	2.47697	2.19151	upNeo		9.22246e-06	4.47129e-05	0.00134734		0.000168445	0.000592956	0.0111765
100054002	BTBD11	-6.29664	-6.23273	-7.23192	downNeo		1.82488e-07	6.43847e-07	4.01941e-07		6.77616e-06	1.81456e-05	1.47125e-05
100054020	DOK7	-3.39526	-4.13781	-3.35102	downNeo		0.00137512	0.000402599	0.00440414		0.0107066	0.00363429	0.0295949
100054029	LOC100054029	6.88873	7.3103	6.87201	upNeo		5.12002e-08	9.37343e-08	4.9544e-07		2.41378e-06	3.86623e-06	1.72247e-05
100054040	SLC25A34	-2.58735	-2.3994	-3.65171	downNeo		0.000610278	0.00357939	1.47552e-05		0.00542741	0.0219779	0.000270322
100054058	LOC100054058	4.77721	3.89038	2.75838	upNeo		0.00045407	0.00393633	0.0474975		0.00421295	0.0237485	0.199996
100054067	FRMD3	-3.36444	-3.11408	-3.55187	downNeo		0.00205277	0.00675897	0.00361219		0.0148756	0.0372467	0.0251069
100054075	LOC100054075	33.6745	24.4082	13.0561	upNeo		2.79278e-11	8.5513e-10	1.91715e-07		7.98337e-09	1.01869e-07	8.22046e-06
100054082	PDE1A	-4.59084	-6.20992	-4.65406	downNeo		3.00857e-05	3.72247e-06	0.000132274		0.000445204	7.60068e-05	0.00162936
100054101	LNX1	-2.07981	-2.91139	-2.05631	downNeo		0.0400612	0.0011446	0.0696334		0.169893	0.00873805	0.269047
100054102	C30H1orf115	-5.12195	-5.62131	-6.23785	downNeo		1.37042e-08	1.43577e-08	1.25388e-08		8.50462e-07	8.59028e-07	9.44813e-07
100054105	SOX13	-4.87421	-3.4478	-5.09906	downNeo		7.59016e-07	0.000157712	3.42545e-06		2.20115e-05	0.00168161	8.40448e-05
100054121	CA11	-2.89401	-3.22062	-2.28722	downNeo		0.00125503	0.000663881	0.0354808		0.00993486	0.00549693	0.159703
100054128	FAM122B	2.00841	2.21873	2.0964	upNeo		0.00195348	0.000296842	0.00205215		0.0142719	0.00282102	0.0158072
100054132	KLHL25	-1.59253	-1.44687	-3.21987	downNeo		0.389675	0.563603	0.00238588		0.940705	1	0.017903
100054164	LOC100054164	1.89504	1.79806	4.43082	upNeo		0.192841	0.266382	0.000890955		0.57641	0.675197	0.00791574
100054178	NEFL	-8.28267	-8.94465	-12.9313	downNeo		4.60647e-05	6.63247e-05	1.60392e-05		0.000636181	0.000815876	0.000289429
100054185	LIMD2	2.99425	4.03669	4.53937	upNeo		0.00135563	9.29938e-05	5.67949e-05		0.0105823	0.00107908	0.000800329
100054193	LOC100054193	2.56179	2.66899	5.87347	upNeo		0.0190729	0.0192521	3.6461e-05		0.0934904	0.0875089	0.000563755
100054211	LOC100054211	2.50301	3.63674	2.71586	upNeo		4.65077e-05	6.44203e-08	4.42349e-05		0.000640824	2.91494e-06	0.000658206
100054216	LOC100054216	15.6533	16.0069	8.97601	upNeo		3.85527e-07	1.03287e-06	8.80941e-05		1.26479e-05	2.66109e-05	0.00116141
100054217	ARHGEF9	-3.07888	-2.7802	-2.47126	downNeo		9.55204e-06	0.000139571	0.00177325		0.00017376	0.00151144	0.0140433
100054229	TOP2A	11.4698	17.8313	19.1366	upNeo		4.50363e-09	5.31284e-10	1.08658e-09		3.42219e-07	7.03522e-08	1.68691e-07
100054235	PABPC4	1.97185	1.98637	2.4715	upNeo		0.0027933	0.00393191	3.76451e-05		0.0192222	0.0237323	0.00057895
100054236	LOC100054236	2.56064	3.62774	3.39369	upNeo		0.0182061	0.00125811	0.0037396		0.0901247	0.00945239	0.0257736
100054241	ABCA1	2.51778	4.13289	2.1857	upNeo		0.0174226	0.000250239	0.0853813		0.0870084	0.00246529	0.314702
100054247	SKAP2	7.46779	10.9335	7.75468	upNeo		4.11917e-10	3.20345e-11	3.52898e-09		5.49497e-08	1.01212e-08	3.70855e-07
100054251	LOC100054251	4.01411	5.78733	5.16082	upNeo		8.29607e-06	2.73067e-07	2.68945e-06		0.000154343	9.12369e-06	6.94896e-05
100054254	LOC100054254	-2.5282	-1.68531	-1.45516	downNeo		0.00135853	0.245888	0.566928		0.0106005	0.637701	1
100054266	HS6ST2	-1.31439	-1.76628	-3.08766	downNeo		0.746424	0.225107	0.00220693		1	0.596519	0.0167416
100054268	EBF2	-4.36978	-2.42055	-4.32414	downNeo		0.000206842	0.0492729	0.000867123		0.00219931	0.185433	0.00774988
100054269	EPHX1	-10.3822	-14.7175	-17.5847	downNeo		3.6533e-10	6.90658e-11	6.03387e-11		5.06095e-08	1.72751e-08	2.58724e-08
100054272	LOC100054272	2.53248	2.5608	6.07066	upNeo		0.0174268	0.0223392	1.6564e-05		0.0870084	0.0988709	0.000298301
100054283	AGMAT	-2.63558	-2.44307	-1.9243	downNeo		0.000410667	0.0025606	0.0759527		0.00388921	0.0168115	0.287018
100054285	TREM1	22.2041	18.8033	11.0038	upNeo		4.19048e-08	3.77914e-07	2.47823e-05		2.0563e-06	1.15943e-05	0.00041172
100054289	MAP3K9	3.62435	3.56025	1.88864	upNeo		2.77784e-05	8.41483e-05	0.135719		0.000417232	0.000993722	0.447542
100054296	HOXA2	-3.84481	-2.06662	-4.02522	downNeo		8.89517e-05	0.0845139	0.000242814		0.00108827	0.281889	0.00272451
100054316	MBNL3	1.50828	1.72122	2.5013	upNeo		0.482747	0.160861	0.0009701		1	0.462846	0.0085347
100054340	MCM5	2.40229	2.32171	2.60764	upNeo		0.000451491	0.00163951	0.000385021		0.00419118	0.0117633	0.00398726
100054358	LOC100054358	4.93683	9.82041	7.21621	upNeo		0.00595584	0.000296305	0.00244474		0.0360655	0.00282102	0.0182762
100054364	RAP2C	2.17551	2.75262	1.9879	upNeo		0.00047715	4.25063e-06	0.0101294		0.00440666	8.48665e-05	0.0583933
100054367	TLR8	7.719	8.46314	11.0565	upNeo		2.23873e-07	3.09853e-07	9.49669e-08		7.98363e-06	9.91145e-06	4.7084e-06
100054370	LOC100054370	2.581	5.8968	2.04764	upNeo		0.0684105	0.000770477	0.230619		0.259643	0.00625079	0.659137
100054378	LOC100054378	2.13828	4.88788	5.82727	upNeo		0.153414	0.00186946	0.00106266		0.484198	0.0130493	0.00919185
100054386	RASD2	-6.05797	-3.65296	-6.72557	downNeo		3.57278e-07	0.000266421	1.03184e-06		1.18985e-05	0.00259077	3.10233e-05
100054395	NEDD4L	-2.76187	-2.63745	-2.01167	downNeo		3.34853e-05	0.000184208	0.0265399		0.00048359	0.00191205	0.127015
100054398	FCRL1	3.32061	3.4954	38.3881	upNeo		0.0618251	0.0648639	5.08099e-06		0.240425	0.230447	0.000115389
100054403	RASIP1	-2.13864	-1.72609	-2.58777	downNeo		0.0130086	0.195192	0.00217731		0.068681	0.534957	0.0165938
100054407	TMEM164	1.82676	2.44065	2.44613	upNeo		0.0310957	9.03963e-05	0.000176794		0.138478	0.00105232	0.00208779
100054408	FRMD7	6.87541	5.24235	2.86343	upNeo		0.000140561	0.00168378	0.0639796		0.00159006	0.0120282	0.2513
100054413	CCNB2	7.35408	16.5137	15.2202	upNeo		2.15886e-08	5.47515e-11	3.6574e-10		1.19997e-06	1.47167e-08	7.23804e-08
100054417	RTN3	2.2956	2.54625	2.02183	upNeo		0.000799916	0.000211074	0.0197902		0.00683706	0.00213626	0.0997206
100054421	COL5A2	3.0037	3.75756	2.93028	upNeo		0.000325958	3.67949e-05	0.00157023		0.00320775	0.000504291	0.0127334
100054432	SLC20A2	-3.46284	-3.0943	-3.06211	downNeo		6.92672e-08	1.93691e-06	5.97979e-06		3.04996e-06	4.55375e-05	0.000131169
100054448	LOC100054448	-8.72375	-9.19485	-7.21275	downNeo		3.23241e-08	6.8801e-08	1.703e-06		1.64442e-06	3.05935e-06	4.7499e-05
100054450	CD5L	25.633	19.4217	25.494	upNeo		1.87193e-10	4.59959e-09	2.58618e-09		3.04764e-08	3.58589e-07	2.98555e-07
100054455	LOC100054455	4.08694	3.13644	5.77749	upNeo		4.45427e-05	0.00176736	6.67249e-06		0.000618004	0.0125013	0.000143053
100054457	TCEAL1	-2.3741	-1.982	-2.34849	downNeo		0.000442762	0.0208274	0.00183289		0.00412503	0.0933037	0.0144142
100054461	ADRA1A	-2.8012	-1.82883	-7.1743	downNeo		0.0185485	0.261711	4.1736e-05		0.091543	0.666452	0.000628448
100054466	NR1D1	-17.8917	-25.354	-25.7911	downNeo		2.22214e-07	9.2925e-08	2.45386e-07		7.94018e-06	3.84709e-06	1.01125e-05
100054472	EFHD2	2.67262	3.47723	2.76075	upNeo		1.51469e-05	2.2583e-07	4.43298e-05		0.000253986	7.82111e-06	0.000658405
100054495	FGF13	-2.32068	-2.21577	-4.42584	downNeo		0.0314555	0.0593606	0.000183823		0.139838	0.214871	0.00216654
100054508	AQP9	8.79538	7.55625	3.36155	upNeo		5.97583e-05	0.000338985	0.0397887		0.000782113	0.00315004	0.174387
100054511	THRA	-2.12923	-1.90985	-1.65999	downNeo		0.000479758	0.011686	0.174783		0.00442621	0.058249	0.540094
100054517	TMEM163	-18.0066	-13.544	-6.2716	downNeo		1.5782e-09	4.5796e-08	4.93573e-05		1.62216e-07	2.21704e-06	0.000717413
100054524	GGT7	-2.39831	-2.32634	-1.81536	downNeo		1.11988e-05	6.25893e-05	0.0360317		0.000196952	0.000777359	0.161819
100054527	EPHA3	1.40936	2.20198	5.31335	upNeo		0.643339	0.022648	7.3929e-07		1	0.0999922	2.37324e-05
100054532	HOXA7	-2.98447	-1.918	-3.2591	downNeo		0.00063799	0.116956	0.000782238		0.00562662	0.362591	0.00715456
100054533	DTL	2.65232	3.1527	2.38849	upNeo		0.00120381	0.00021472	0.0119984		0.00962247	0.00216511	0.0668357
100054536	LOC100054536	-5.9806	-7.37027	-4.328	downNeo		1.10295e-05	4.70705e-06	0.000872646		0.000194736	9.17417e-05	0.00778766
100054545	COL4A5	-5.84861	-1.85974	-3.19473	downNeo		0.000419225	0.294732	0.0383908		0.00395279	0.725573	0.169581
100054547	PTK2B	3.11769	3.52748	3.63987	upNeo		2.41479e-07	6.82126e-08	1.13313e-07		8.47719e-06	3.0407e-06	5.34204e-06
100054548	CDC42BPA	-1.99978	-2.02547	-2.21252	downNeo		0.00443442	0.005459	0.00141123		0.0281075	0.0313488	0.0116262
100054557	C18H2orf88	-2.6256	-2.17077	-3.76463	downNeo		0.0162127	0.088114	0.00183817		0.0821768	0.291432	0.0144431
100054568	DKK4	-18.7679	-19.3582	-11.7994	downNeo		7.69222e-09	2.25523e-08	1.78201e-06		5.39024e-07	1.26132e-06	4.92967e-05
100054576	TUBA8	-2.33643	-3.28075	-3.87083	downNeo		0.0181601	0.00071022	0.000221131		0.0899463	0.00582439	0.00252207
100054587	PLEKHA4	-2.17977	-2.82846	-3.12134	downNeo		0.0017512	1.88346e-05	7.09056e-06		0.013032	0.000287451	0.000150228
100054591	ELF4	1.6914	3.11199	1.86234	upNeo		0.154934	3.52405e-06	0.059512		0.487799	7.27806e-05	0.238485
100054613	CSF2RB	1.6836	2.80655	2.99768	upNeo		0.231421	0.000548552	0.000407387		0.658568	0.00469752	0.00416854
100054624	CD40LG	-4.55988	-2.47432	-2.02852	downNeo		0.000321551	0.0556629	0.180927		0.00317305	0.203723	0.554175
100054638	MAPT	-9.09729	-10.3693	-8.33074	downNeo		4.13822e-07	4.51321e-07	6.44854e-06		1.33987e-05	1.34567e-05	0.000139275
100054640	ORMDL3	-2.01027	-2.5492	-3.23345	downNeo		0.0140852	0.000347299	1.18666e-05		0.0732697	0.00321734	0.000228563
100054646	CDCA8	4.91174	6.87235	8.28025	upNeo		7.44291e-07	5.04154e-08	2.3007e-08		2.16542e-05	2.4083e-06	1.5289e-06
100054655	TST	-2.37771	-2.88227	-2.15855	downNeo		0.00344847	0.00037054	0.0267233		0.0229333	0.00338734	0.127655
100054656	ZBED4	2.97853	2.83557	1.69248	upNeo		3.74115e-07	3.27833e-06	0.154142		1.23623e-05	6.91329e-05	0.4928
100054676	B4GALNT4	3.73293	3.98922	4.51607	upNeo		0.000243378	0.000257018	0.000152154		0.00252622	0.00251967	0.00184273
100054678	TSC22D3	-3.25152	-4.89022	-4.25683	downNeo		2.1138e-05	1.62142e-07	2.78558e-06		0.000333048	5.98362e-06	7.14118e-05
100054684	LOC100054684	3.08261	3.02393	3.82757	upNeo		0.000886105	0.00202527	0.000298488		0.00745695	0.0139584	0.00320165
100054690	KIF15	5.28158	5.12591	6.54435	upNeo		6.03768e-08	2.90737e-07	4.83641e-08		2.74577e-06	9.45105e-06	2.7563e-06
100054696	LOC100054696	3.48384	2.65519	1.57151	upNeo		0.000183591	0.00743295	0.42168		0.00200151	0.0400778	0.990226
100054699	BDKRB1	-2.28541	-3.94627	-4.52936	downNeo		0.0902435	0.00373201	0.00235217		0.322459	0.0227367	0.0176944
100054701	RAC2	5.27488	8.46471	9.15809	upNeo		5.07039e-05	2.27651e-06	3.14812e-06		0.000685017	5.18676e-05	7.87423e-05
100054703	IL34	-3.61016	-3.66662	-3.19931	downNeo		4.74538e-05	9.13543e-05	0.000883051		0.000651866	0.00106142	0.00787271
100054704	DCK	3.20568	4.05095	4.22828	upNeo		0.00199832	0.000388273	0.000493037		0.0145424	0.00351731	0.00489207
100054706	SEMA3C	-3.9733	-5.01347	-6.09432	downNeo		0.00313899	0.00109237	0.0005353		0.0211407	0.00839986	0.00519544
100054707	HIBADH	-1.84737	-2.11337	-2.47763	downNeo		0.00917757	0.000399919	1.25185e-05		0.0516174	0.00361191	0.00023882
100054709	LRIG3	-2.87747	-3.39368	-2.69745	downNeo		2.57249e-06	2.87142e-07	5.90779e-05		5.94711e-05	9.37666e-06	0.000825394
100054714	ECM1	-2.73277	-1.95773	-1.39394	downNeo		0.00223817	0.10287	0.631184		0.015938	0.32731	1
100054719	LOC100054719	-2.16848	-2.54136	-1.5944	downNeo		0.0015911	0.000117087	0.31962		0.0120802	0.00130223	0.828684
100054731	SASH3	3.92623	4.20214	5.05112	upNeo		7.96776e-05	8.66311e-05	2.85636e-05		0.000984166	0.0010177	0.00046082
100054738	RAC3	-2.65587	-2.11403	-2.57345	downNeo		0.000499776	0.0230815	0.00258245		0.00457341	0.101575	0.0190781
100054745	RSPO1	-2.0018	-2.62488	-4.98375	downNeo		0.142669	0.0308449	0.000344992		0.45889	0.128674	0.00362483
100054749	ERP44	1.92101	1.87857	1.71501	upNeo		0.00158733	0.0052982	0.0671832		0.0120617	0.0305622	0.261262
100054752	CRELD2	2.88827	2.39116	2.49118	upNeo		1.14092e-05	0.000937787	0.000814878		0.000199871	0.00737494	0.00737815
100054759	NEK2	5.90416	8.2009	8.57688	upNeo		6.16864e-06	8.86363e-07	1.61952e-06		0.000121014	2.35783e-05	4.55006e-05
100054764	LOC100054764	-2.5935	-4.23155	-2.55091	downNeo		0.00406347	2.05641e-05	0.011488		0.0262256	0.000310426	0.0646322
100054768	CNN1	-4.38857	-3.12474	-7.90894	downNeo		0.0110738	0.0677099	0.00163072		0.0601774	0.238111	0.0131232
100054772	OGN	2.239	4.81642	3.70754	upNeo		0.0201777	3.30307e-06	0.000160288		0.097938	6.95731e-05	0.00192005
100054786	CLIP4	-4.39446	-6.44772	-7.35919	downNeo		0.000228605	1.74712e-05	1.37846e-05		0.00239497	0.000269967	0.000257251
100054790	CAVIN2	-2.89076	-2.90445	-3.37925	downNeo		0.00368271	0.00575619	0.00224074		0.0242671	0.0327841	0.0169542
100054803	CREB5	-2.71552	-3.88391	-4.03547	downNeo		0.0174863	0.00149055	0.00186003		0.087233	0.0108722	0.0145794
100054805	SLC30A1	1.92654	2.31259	1.86322	upNeo		0.0273829	0.00183036	0.0710143		0.125194	0.0128211	0.273093
100054824	EXO1	13.7635	13.9839	17.7529	upNeo		1.84382e-09	6.11761e-09	3.41248e-09		1.75689e-07	4.51525e-07	3.61502e-07
100054841	S100B	-8.59322	-13.7866	-24.8185	downNeo		4.04375e-05	5.19161e-06	4.84827e-07		0.000573376	9.91472e-05	1.69869e-05
100054847	PRR15	-2.90298	-3.30673	-1.48084	downNeo		0.00185305	0.000791939	0.522889		0.0136601	0.00638977	1
100054857	CENPP	2.34558	2.3492	2.77786	upNeo		0.00254001	0.00419879	0.000603346		0.0177643	0.0250883	0.00572178
100054867	RAB27A	4.23705	4.09867	2.53142	upNeo		6.87691e-07	3.22286e-06	0.00449304		2.0403e-05	6.82027e-05	0.0301247
100054890	APBB2	-2.46053	-2.54144	-1.82436	downNeo		0.000492063	0.000551384	0.103025		0.00451721	0.00471597	0.362589
100054891	PLEKHA8	3.03906	3.34445	3.0793	upNeo		0.000621302	0.00038726	0.00176061		0.00550641	0.00351166	0.013974
100054901	SPC24	1.85384	2.23228	3.43466	upNeo		0.0992948	0.0154613	9.22441e-05		0.347291	0.0732553	0.00120293
100054918	NCR1	4.12616	3.56432	4.10702	upNeo		0.00118211	0.00619262	0.00360157		0.00947426	0.0346668	0.0250718
100054931	ALDH1A1	-2.06784	-3.25707	-11.0106	downNeo		0.17972	0.0234304	2.30747e-05		0.54543	0.102886	0.000389094
100054944	NELL2	-3.06659	-1.80505	-9.27894	downNeo		0.0667087	0.382304	0.00112811		0.255056	0.867446	0.00966057
100054949	SMARCA4	1.92644	2.27311	2.33967	upNeo		0.00168628	2.30251e-05	2.32157e-05		0.0126587	0.000341564	0.000390739
100054971	STK17B	1.52897	1.83513	2.48163	upNeo		0.405169	0.0134311	7.47421e-06		0.965426	0.065338	0.000157063
100054980	SOX10	-12.3056	-12.5281	-18.9822	downNeo		1.62093e-07	4.55723e-07	8.15433e-08		6.17154e-06	1.35267e-05	4.1838e-06
100054984	RHOH	2.33376	2.35459	3.13714	upNeo		0.0152011	0.0197803	0.00146827		0.0779523	0.0893677	0.0120524
100054988	BID	1.88034	1.97278	2.34181	upNeo		0.00485234	0.00215437	3.97528e-05		0.0303739	0.0146573	0.000602109
100054999	LOC100054999	3.43042	7.06607	5.3527	upNeo		0.0141121	0.000249889	0.00245126		0.0733884	0.00246458	0.0183173
100055006	MAPK6	2.37113	2.59107	1.81395	upNeo		0.00146795	0.000624781	0.120808		0.0113121	0.0052313	0.409801
100055030	MFSD4A	-5.40947	-4.89587	-5.08671	downNeo		5.98262e-08	6.78877e-07	1.149e-06		2.74577e-06	1.88963e-05	3.40896e-05
100055048	MKI67	15.4636	25.0737	23.7112	upNeo		1.58318e-10	1.91344e-11	1.00474e-10		2.76811e-08	7.03249e-09	3.41776e-08
100055052	LOC100055052	23.7064	24.1223	11.2	upNeo		1.99217e-09	6.69991e-09	2.95965e-06		1.8686e-07	4.76912e-07	7.51767e-05
100055073	CCKBR	-7.49191	-6.02403	-2.30441	downNeo		2.69157e-08	8.58361e-07	0.0376683		1.43501e-06	2.30033e-05	0.167292
100055093	CAPN8	-4.41806	-3.18361	-7.69442	downNeo		1.16848e-05	0.00113907	2.56645e-07		0.0002045	0.00869957	1.04568e-05
100055095	TMOD2	-2.84098	-3.51876	-2.45283	downNeo		0.00366826	0.00069801	0.0307239		0.0241896	0.00574781	0.142605
100055098	ARL5C	2.6382	2.63896	3.99204	upNeo		0.0120904	0.0175586	0.000734362		0.064783	0.0812258	0.00678559
100055108	EPB41L1	-5.00894	-4.55961	-4.13249	downNeo		1.78809e-08	2.24509e-07	2.38077e-06		1.04213e-06	7.79033e-06	6.31449e-05
100055124	TESC	4.23503	1.96454	3.66964	upNeo		2.41892e-05	0.11856	0.00053753		0.000372912	0.36636	0.00521011
100055141	LOC100055141	5.61667	4.44627	4.65083	upNeo		7.11858e-06	0.000170468	0.000224995		0.00013566	0.00179218	0.00255966
100055146	VIPR1	-3.2153	-1.75645	-1.33765	downNeo		0.00225659	0.275484	0.667947		0.0160501	0.691262	1
100055147	HSPD1	2.2462	2.01217	2.17078	upNeo		2.89284e-05	0.00145155	0.000351934		0.000431984	0.0106492	0.00368701
100055161	CTSE	-2.77098	-2.93834	-5.60182	downNeo		0.0179776	0.0167221	0.000208673		0.0891897	0.0781596	0.00240281
100055179	LOC100055179	2.92846	5.16133	2.57729	upNeo		0.0298279	0.00128703	0.0897758		0.133858	0.0096135	0.326489
100055181	CRACR2B	-3.60988	-4.84783	-5.45647	downNeo		2.12402e-06	8.54367e-08	5.42011e-08		5.0934e-05	3.59493e-06	3.04083e-06
100055192	NUP210	4.73333	6.74904	9.06036	upNeo		1.78973e-06	9.7547e-08	1.58466e-08		4.46419e-05	3.95658e-06	1.11914e-06
100055199	MYL9	-3.71821	-3.41319	-5.06006	downNeo		5.32539e-06	4.7079e-05	6.54636e-07		0.000107156	0.000614826	2.16755e-05
100055206	LDHD	-2.5709	-3.02597	-3.53878	downNeo		0.00218866	0.000452911	0.000119452		0.0156659	0.00400809	0.00150014
100055210	RHEX	2.76177	4.82647	5.37958	upNeo		0.00625818	4.06553e-05	3.17512e-05		0.0375678	0.000547205	0.000500707
100055234	GP6	17.8522	23.5096	16.3741	upNeo		1.70338e-07	1.0728e-07	2.41963e-06		6.41761e-06	4.25551e-06	6.3893e-05
100055238	VEGFB	-2.19794	-2.03396	-2.628	downNeo		0.00137303	0.010343	0.000150141		0.010695	0.0525733	0.00182154
100055240	HDAC11	-3.40951	-3.35452	-1.9267	downNeo		6.23946e-06	2.11676e-05	0.0762396		0.00012227	0.00031842	0.28778
100055242	SKA3	2.50161	2.24567	2.39958	upNeo		0.000163405	0.00254547	0.00133478		0.00181093	0.0167243	0.0110877
100055244	CLSPN	9.96288	14.9808	16.3276	upNeo		1.95111e-09	2.26734e-10	4.00963e-10		1.83966e-07	3.93582e-08	7.76446e-08
100055252	PAX5	21.5035	14.6536	33.6252	upNeo		9.64139e-09	3.99909e-07	7.96258e-09		6.43736e-07	1.21041e-05	6.73231e-07
100055274	CD37	3.48475	4.16255	4.82653	upNeo		1.35503e-05	2.94125e-06	1.1312e-06		0.000232186	6.37412e-05	3.36167e-05
100055280	RDH13	2.30636	2.73941	2.30383	upNeo		0.00509877	0.000713021	0.0118939		0.0316524	0.00583949	0.0663768
100055282	PCGF2	-2.37909	-2.27396	-2.37363	downNeo		1.04109e-05	8.77028e-05	6.25695e-05		0.000185633	0.00102694	0.000868115
100055291	MELK	5.6087	6.52731	5.41379	upNeo		8.04488e-09	4.55053e-09	1.33457e-07		5.5751e-07	3.57862e-07	6.17849e-06
100055294	MASTL	4.47136	6.48042	7.00419	upNeo		8.4074e-06	3.97059e-07	5.05649e-07		0.000156092	1.20381e-05	1.74449e-05
100055302	CCNE2	3.2763	4.10552	5.28393	upNeo		0.000864995	0.000160665	2.80697e-05		0.00729977	0.00170703	0.000453777
100055312	IL13RA1	2.08352	2.51617	2.22229	upNeo		0.00157295	3.9416e-05	0.00118192		0.011976	0.000534118	0.0100592
100055316	GCGR	-5.72445	-4.68129	-4.97603	downNeo		1.01746e-05	0.000162642	0.000190913		0.000182142	0.00172361	0.0022239
100055333	MGAT3	-7.05286	-5.81557	-7.71103	downNeo		6.49536e-07	1.16118e-05	2.29393e-06		1.94634e-05	0.000193987	6.11115e-05
100055336	TBC1D1	1.52265	2.01391	1.49004	upNeo		0.427396	0.00137586	0.528116		0.997147	0.0101799	1
100055341	OLFML1	-4.65426	-5.29261	-4.84403	downNeo		0.000289716	0.00021151	0.000791418		0.00290022	0.00213808	0.00721653
100055347	TNFAIP8L2	3.08391	3.43298	3.09206	upNeo		0.000596334	0.000332101	0.00190439		0.00531389	0.00309245	0.0148726
100055380	HHIPL2	-26.0302	-36.3667	-20.8025	downNeo		1.28975e-07	7.43e-08	3.59355e-06		5.10487e-06	3.24774e-06	8.68675e-05
100055384	IKBKE	1.94993	2.23867	2.90155	upNeo		0.0087689	0.000736635	6.45738e-06		0.0498011	0.00600818	0.000139275
100055385	ADA2	2.59134	3.63966	3.54647	upNeo		0.013892	0.000920467	0.00201258		0.0725164	0.00726411	0.0155356
100055395	CMTM5	-2.33565	-5.37588	-2.38869	downNeo		0.0988319	0.000890244	0.120713		0.34594	0.00707832	0.409634
100055408	CGREF1	2.89672	2.66992	2.04729	upNeo		0.00145462	0.00625014	0.0919831		0.011243	0.0349208	0.332769
100055414	NNAT	3.33018	3.93381	2.16769	upNeo		0.00228244	0.000924277	0.11004		0.0161988	0.00728779	0.381425
100055437	AFF2	4.1718	4.42704	4.06918	upNeo		6.57599e-05	8.15979e-05	0.000376182		0.000846078	0.000966774	0.0039047
100055438	CPT1B	-3.36336	-3.40292	-3.32894	downNeo		1.84594e-05	3.86931e-05	0.000112476		0.000299491	0.000525508	0.00142046
100055441	DOCK11	2.31071	2.64876	2.02385	upNeo		0.000344216	4.16539e-05	0.0134511		0.00334357	0.000557728	0.0731668
100055449	KHK	-4.92953	-4.21492	-2.14428	downNeo		0.000174331	0.00127963	0.142264		0.00191903	0.00957012	0.464137
100055461	MYO3A	-2.0106	-2.39587	-4.56149	downNeo		0.146942	0.0626222	0.00092839		0.468534	0.223985	0.00821187
100055465	EPHB6	-3.78591	-6.008	-3.36319	downNeo		0.000116428	1.96354e-06	0.00156205		0.00135536	4.59836e-05	0.0126887
100055504	LOC100055504	-2.00469	-2.18393	-2.68646	downNeo		0.0410337	0.0198086	0.00221893		0.173469	0.0894518	0.0168185
100055505	CLEC3A	-8.51666	-44.6348	-25.2767	downNeo		0.00257338	5.92175e-06	0.000121526		0.0179558	0.00011033	0.00151878
100055506	CCKAR	7.15078	6.02771	4.49754	upNeo		6.8791e-05	0.000486841	0.00515326		0.000877377	0.00424166	0.0335764
100055508	AOAH	3.64454	3.53628	3.74641	upNeo		2.01934e-05	7.3593e-05	7.5807e-05		0.000321825	0.000888296	0.00102642
100055511	IL17RA	2.43372	3.37481	2.57177	upNeo		0.000410039	2.3845e-06	0.000569373		0.00388921	5.3652e-05	0.00545998
100055522	FLT3LG	-4.23374	-3.28472	-2.45128	downNeo		4.33914e-08	8.29396e-06	0.00200231		2.11199e-06	0.000146581	0.0154895
100055523	MAPK8IP2	-2.28586	-2.98353	-2.12908	downNeo		0.0143402	0.000917738	0.0529196		0.074446	0.00725211	0.21719
100055525	ATP6V1B2	1.88579	2.36006	1.93294	upNeo		0.0506521	0.00239344	0.0574749		0.205264	0.015923	0.231974
100055536	GJA4	-4.40231	-3.08255	-6.37082	downNeo		0.000374992	0.0119444	7.90797e-05		0.00360365	0.0592254	0.001062
100055552	CXCR2	4.81665	5.43682	2.36784	upNeo		0.000241479	0.000191653	0.0898535		0.0025094	0.00197453	0.326705
100055555	MATN2	-3.75248	-3.09624	-4.62285	downNeo		0.000104954	0.00183835	5.30349e-05		0.00124968	0.012872	0.000760434
100055572	MCM6	2.5135	2.42971	2.42646	upNeo		4.95523e-05	0.000232385	0.00045879		0.000672392	0.00232244	0.00460811
100055598	CD1E1	7.00479	5.79413	10.5816	upNeo		0.000278403	0.00171841	0.000106768		0.00281098	0.0122223	0.00135791
100055603	DGAT2L6	-2.90403	-3.46085	-2.16004	downNeo		0.00178003	0.000459423	0.0663725		0.0132192	0.00404584	0.258611
100055607	FANCB	2.45579	3.58557	3.7209	upNeo		0.0152026	0.000503867	0.000638428		0.0779523	0.00437308	0.00600389
100055616	CPPED1	1.47725	1.76411	2.35192	upNeo		0.554582	0.0929322	0.000928931		1	0.303631	0.00821263
100055617	CENPA	7.24703	8.44498	5.93855	upNeo		1.10868e-10	8.08697e-11	1.57059e-08		2.22042e-08	1.8914e-08	1.11914e-06
100055621	PPP1R16B	-2.35206	-1.81336	-2.5603	downNeo		0.000276665	0.0642495	0.000206798		0.00279756	0.228851	0.00238579
100055625	SLC19A1	1.257	2.11334	2.77981	upNeo		0.903078	0.0124194	0.000268975		1	0.061143	0.00294645
100055639	RIDA	2.36212	2.11522	2.17375	upNeo		0.000675658	0.00863992	0.00822429		0.00592401	0.0454296	0.0492373
100055648	KIF4A	9.04669	12.0306	12.0665	upNeo		3.60401e-09	1.01982e-09	3.30162e-09		2.91052e-07	1.15931e-07	3.56042e-07
100055649	RASSF7	2.61652	2.83511	3.24092	upNeo		0.00157762	0.000976639	0.0003216		0.011998	0.00761727	0.0034129
100055654	TMEM150B	6.52885	4.893	4.68699	upNeo		3.88749e-06	0.000135888	0.000387969		8.28518e-05	0.00147511	0.00401317
100055661	CLIC5	-8.34774	-5.65878	-10.3076	downNeo		3.94077e-06	0.00020458	5.73512e-06		8.36903e-05	0.00208351	0.000126884
100055668	TEF	-5.33902	-5.62873	-6.9879	downNeo		1.84691e-07	3.16802e-07	8.57e-08		6.82977e-06	1.01037e-05	4.32317e-06
100055669	KIAA1217	-2.76327	-2.07402	-2.38531	downNeo		1.92012e-05	0.00961676	0.00135515		0.000309852	0.0495922	0.011231
100055670	PLCG2	2.60564	2.42114	2.81465	upNeo		0.000286019	0.00190785	0.000323858		0.0028728	0.0132864	0.00343484
100055677	IPO7	2.1842	2.26253	2.10437	upNeo		6.34504e-05	5.42226e-05	0.000754693		0.000819124	0.000690591	0.00692725
100055683	COLGALT2	-3.39064	-11.4253	-4.393	downNeo		0.0338431	0.000103176	0.0196959		0.14822	0.00117156	0.0993565
100055693	LOC100055693	-5.87804	-4.24207	-5.41425	downNeo		0.00154732	0.0143399	0.00652677		0.0118075	0.0689213	0.0407481
100055699	SHC4	-3.63352	-4.71769	-3.62753	downNeo		6.56929e-06	4.97914e-07	4.02072e-05		0.000127254	1.44862e-05	0.00060848
100055706	AK2	2.25312	2.13218	2.38188	upNeo		0.000410108	0.00258006	0.000474		0.00388921	0.01689	0.00473448
100055710	PCK1	-1.44047	-1.44926	-13.0268	downNeo		0.562168	0.556453	3.31657e-06		1	1	8.18194e-05
100055720	FCMR	6.24883	5.97061	10.9725	upNeo		9.05056e-06	3.46289e-05	6.55945e-07		0.00016581	0.000481569	2.16755e-05
100055727	OSR2	-4.43404	-4.10217	-1.70731	downNeo		0.000275141	0.00107418	0.342901		0.00278685	0.00827413	0.869311
100055742	COCH	-56.6823	-30.815	-12.0798	downNeo		9.18007e-12	1.14255e-09	1.39647e-06		3.67386e-09	1.2321e-07	4.00462e-05
100055752	RCAN2	-4.95266	-4.30094	-3.39533	downNeo		8.23194e-07	1.29659e-05	0.00044533		2.3569e-05	0.000210743	0.00449046
100055760	CDH13	-11.3562	-9.09315	-25.4351	downNeo		4.05017e-07	6.19384e-06	1.92074e-08		1.31898e-05	0.000114876	1.31018e-06
100055762	DCAF16	-2.82027	-2.39598	-1.52001	downNeo		0.000263709	0.00533509	0.470985		0.00268616	0.0307553	1
100055774	LDOC1	-2.15549	-2.44508	-2.36293	downNeo		0.00375543	0.00066181	0.00208611		0.0246561	0.00548736	0.0160345
100055781	RRAS	-1.99115	-2.35001	-2.04589	downNeo		0.00838176	0.000489017	0.0111773		0.0480264	0.00425445	0.0634202
100055782	SLC7A3	-4.73681	-4.8951	-3.11782	downNeo		2.40095e-06	4.61149e-06	0.00157108		5.6042e-05	9.02699e-05	0.0127334
100055809	GPR85	1.54687	2.66362	2.25215	upNeo		0.425854	0.00175065	0.0208013		0.995871	0.0124075	0.10403
100055812	AMPD3	3.24626	4.06217	5.93674	upNeo		0.000200723	2.75076e-05	9.18464e-07		0.00215552	0.000395674	2.82263e-05
100055823	NLGN3	-4.22024	-3.24302	-3.69691	downNeo		8.07294e-05	0.00238364	0.0011935		0.000996474	0.0158695	0.0101385
100055848	NEBL	-5.48793	-6.22017	-6.91224	downNeo		2.20978e-08	1.68001e-08	1.57765e-08		1.22074e-06	9.88733e-07	1.11914e-06
100055858	LYVE1	3.99506	2.4907	4.03995	upNeo		0.000284231	0.0331169	0.000949641		0.00285802	0.135546	0.00837107
100055880	NRXN2	-4.69163	-4.3278	-4.00815	downNeo		0.000132404	0.000571403	0.00188095		0.00151299	0.00485285	0.014715
100055881	DNMT3A	1.64292	2.5173	2.72426	upNeo		0.132856	2.39085e-06	8.26406e-07		0.435334	5.3652e-05	2.60188e-05
100055884	TSSK3	-2.83389	-5.7367	-2.73504	downNeo		0.0211505	0.000180619	0.0460107		0.101492	0.00188348	0.195012
100055892	PLXDC2	-4.19903	-4.28833	-1.90572	downNeo		2.19681e-07	5.11632e-07	0.0838443		7.88096e-06	1.48373e-05	0.310052
100055896	FOXP2	-4.7862	-2.40162	-2.23784	downNeo		4.61919e-07	0.00941912	0.0281844		1.46974e-05	0.048786	0.133151
100055911	IL2RG	3.4415	4.29078	6.22377	upNeo		3.09083e-05	4.02536e-06	1.26831e-07		0.000453714	8.11788e-05	5.93271e-06
100055916	LOC100055916	3.36558	5.50317	6.60676	upNeo		0.0028863	7.77981e-05	3.75813e-05		0.0197168	0.000929089	0.000578762
100055918	IGF2BP1	5.6872	8.77392	8.44823	upNeo		1.12614e-05	6.56086e-07	2.37725e-06		0.000197668	1.83755e-05	6.31445e-05
100055925	MMUT	-1.7995	-2.07832	-2.51894	downNeo		0.0574782	0.00619147	0.000270875		0.226852	0.0346668	0.00296367
100055928	ADARB1	-2.21371	-2.0239	-2.06474	downNeo		0.00205652	0.0161383	0.0163908		0.0148798	0.0759191	0.0857591
100055933	TFEC	8.59898	11.3692	9.55723	upNeo		1.74812e-09	4.75534e-10	7.67174e-09		1.69257e-07	6.58762e-08	6.57906e-07
100055949	EPS8L2	-4.36231	-4.97916	-6.29281	downNeo		2.29293e-06	1.28181e-06	2.47272e-07		5.41909e-05	3.19283e-05	1.01669e-05
100055971	CACNB2	-5.29126	-3.17658	-3.39726	downNeo		4.17606e-05	0.00720004	0.00646977		0.000587094	0.0390912	0.0404623
100055973	PPBP	587.309	339.323	362.392	upNeo		3.05697e-14	9.53361e-13	2.86029e-12		1.8351e-10	1.51567e-09	4.51216e-09
100055974	C1QTNF7	-7.69978	-7.99236	-3.1767	downNeo		5.70257e-05	0.00010316	0.0382725		0.000755129	0.00117156	0.169266
100055975	CAV1	-3.08839	-3.54858	-6.6566	downNeo		0.00538165	0.00274227	2.80532e-05		0.0331735	0.0177231	0.000453777
100055978	MICAL2	2.94438	5.33383	3.77118	upNeo		0.00656889	5.46785e-05	0.00209668		0.0390964	0.000693943	0.0160882
100055982	FAM129A	-2.92543	-2.29354	-2.48822	downNeo		3.24373e-05	0.00416085	0.00193242		0.000472242	0.0249244	0.0150328
100055998	UBE2S	2.00472	2.3191	1.90291	upNeo		0.0165047	0.0022336	0.0600718		0.0834221	0.015097	0.240087
100056000	CD82	1.74023	2.35523	2.30192	upNeo		0.0730219	0.00016892	0.000540847		0.272737	0.00177899	0.00522819
100056003	CENPO	3.19598	3.85514	3.04628	upNeo		5.62248e-05	9.57061e-06	0.00048424		0.000748012	0.000165233	0.00482339
100056013	MET	-1.54706	-2.14673	-3.87783	downNeo		0.432058	0.037906	6.84541e-05		1	0.151029	0.00094031
100056014	GSTK1	-2.58245	-4.05699	-3.89534	downNeo		0.0137095	0.000296062	0.000810191		0.0716672	0.00282102	0.00734309
100056019	TBX3	-10.8421	-4.73095	-3.50951	downNeo		6.76032e-07	0.000927125	0.0114615		2.00902e-05	0.00730066	0.0645233
100056020	CA13	2.39751	3.68107	2.10607	upNeo		0.000286408	1.91938e-07	0.00969295		0.0028751	6.91777e-06	0.0563825
100056024	AJUBA	-2.38632	-1.74716	-2.3257	downNeo		0.000904277	0.145649	0.00412246		0.00758506	0.429787	0.0279523
100056027	CPT1C	-4.90514	-4.01455	-2.85219	downNeo		2.05405e-05	0.000354902	0.0126278		0.000326051	0.00327766	0.0696308
100056049	LOC100056049	130.934	61.8669	51.0525	upNeo		3.38398e-11	3.79627e-09	2.95697e-08		9.09583e-09	3.15056e-07	1.84263e-06
100056057	PPM1H	2.47419	4.0431	2.32023	upNeo		0.000667363	4.54588e-07	0.00552871		0.00585984	1.35267e-05	0.0355811
100056059	TBX5	-1.9686	-17.9268	-3.42885	downNeo		0.426841	0.002212	0.194771		0.996886	0.0149928	0.58412
100056061	S100A12	1342.73	644.244	229.377	upNeo		6.29542e-14	2.72391e-12	3.3346e-10		2.4714e-10	2.2471e-09	6.82941e-08
100056091	HS3ST1	-2.41479	-4.70973	-2.30583	downNeo		0.0304393	0.000114749	0.06831		0.136093	0.00127958	0.265071
100056093	TMEM139	-7.57502	-9.52023	-6.36063	downNeo		2.07822e-06	9.2966e-07	5.55297e-05		5.00357e-05	2.44056e-05	0.00078619
100056096	LOC100056096	2.77408	3.86684	2.99362	upNeo		0.000168695	2.19808e-06	0.000221668		0.00186497	5.05558e-05	0.00252659
100056107	FN3KRP	-1.9938	-2.23178	-1.35462	downNeo		0.00974628	0.00179047	0.77886		0.0542011	0.0126351	1
100056108	PANX2	-8.30975	-7.98554	-7.76189	downNeo		6.01525e-08	2.87407e-07	1.02131e-06		2.74577e-06	9.37666e-06	3.08087e-05
100056121	SHOX2	1.01835	2.44091	3.43128	upNeo		0.989655	0.018141	0.000921853		1	0.0832991	0.00816609
100056125	PI3	39.0474	31.2642	26.4506	upNeo		9.65121e-09	1.07596e-07	7.24963e-07		6.43736e-07	4.25868e-06	2.34354e-05
100056128	ITGB2	3.96845	6.06193	6.02649	upNeo		4.87533e-06	7.10722e-08	2.21379e-07		9.92087e-05	3.12944e-06	9.22875e-06
100056145	FGD3	4.36456	5.36612	4.82467	upNeo		8.11433e-06	2.06359e-06	1.61459e-05		0.000151431	4.79525e-05	0.000291062
100056151	CD151	-2.26099	-2.57858	-3.09187	downNeo		0.000325849	3.74994e-05	2.15977e-06		0.00320775	0.000510837	5.82265e-05
100056155	LOC100056155	-3.20693	-3.82188	-2.1543	downNeo		0.000500206	0.000136228	0.0657761		0.00457502	0.00147791	0.256676
100056172	WDR1	2.05256	2.56497	1.99447	upNeo		0.00257091	3.18418e-05	0.0114598		0.0179455	0.000450816	0.0645233
100056176	AVPR1A	-5.14475	-3.31019	-3.78511	downNeo		0.000893196	0.0230533	0.0153589		0.0075061	0.101508	0.0814002
100056180	NCALD	-3.32057	-2.88356	-2.03536	downNeo		7.69357e-06	0.000182479	0.0398468		0.000144779	0.0018989	0.174556
100056182	LOC100056182	2.50202	1.64434	6.06715	upNeo		0.0649893	0.406387	0.000593666		0.24987	0.900755	0.00564484
100056191	SLC16A3	3.32183	3.88661	3.79367	upNeo		0.000108369	3.32264e-05	9.63112e-05		0.00128143	0.000466024	0.00124424
100056196	ADAM12	2.35386	2.92819	1.97087	upNeo		0.000497382	1.55861e-05	0.0293949		0.00455613	0.000245128	0.13775
100056200	RHPN2	-1.83095	-2.16752	-6.1172	downNeo		0.129782	0.0301508	2.26886e-07		0.427442	0.126423	9.43647e-06
100056202	ITGA3	-2.95968	-2.03319	-4.95544	downNeo		0.013228	0.167792	0.000755713		0.0695542	0.477825	0.00693308
100056205	SUSD5	-1.64337	-3.17163	-1.1928	downNeo		0.307458	0.00040765	0.865506		0.803119	0.00367436	1
100056208	TINAGL1	-1.79468	-1.98541	-3.4459	downNeo		0.148992	0.0683688	0.000153693		0.47347	0.239745	0.00185762
100056213	MAMDC2	2.05342	2.42965	2.33944	upNeo		0.0144714	0.00153489	0.00450496		0.074911	0.0111369	0.030171
100056217	ITGA8	-20.5266	-22.9798	-15.6535	downNeo		1.76713e-11	3.35009e-11	1.87521e-09		5.75973e-09	1.0402e-08	2.3881e-07
100056218	IRF8	2.79941	3.64258	2.47073	upNeo		0.000686179	4.04544e-05	0.00936613		0.00600165	0.000544909	0.0548001
100056225	LOC100056225	2.60974	4.73535	5.20531	upNeo		0.0542973	0.0019758	0.00181559		0.216816	0.0136855	0.014322
100056230	S100A2	-3.2465	-4.55952	-3.59773	downNeo		0.00740599	0.000946131	0.00827079		0.0432192	0.0074271	0.0494025
100056254	CDKN3	2.65187	2.99941	5.3156	upNeo		0.00254198	0.000994374	2.58199e-06		0.0177711	0.00772549	6.73899e-05
100056257	JPH3	4.94269	6.71972	6.18417	upNeo		7.7463e-05	1.2497e-05	5.62139e-05		0.000962754	0.000204971	0.000793382
100056274	TBC1D17	-2.32402	-2.0867	-1.91074	downNeo		0.00037366	0.006031	0.0370629		0.00359276	0.0339944	0.165337
100056285	SGCA	-4.48285	-5.7396	-17.2301	downNeo		0.000199496	5.0048e-05	2.76139e-08		0.00214619	0.000647495	1.76347e-06
100056289	DRAXIN	5.29631	3.29419	-1.11802	split		0.00184546	0.0371646	0.87113		0.0136153	0.148898	1
100056304	INSC	3.25032	2.99404	2.32577	upNeo		0.000584124	0.00267525	0.040184		0.00521888	0.0174055	0.175606
100056307	ATP6V1C1	5.89687	7.60447	4.98351	upNeo		3.10559e-06	8.088e-07	9.26214e-05		6.93903e-05	2.19033e-05	0.00120392
100056328	RHOB	-1.69478	-1.91937	-2.18183	downNeo		0.116823	0.0159316	0.00182163		0.393908	0.0750293	0.0143507
100056331	LAPTM5	2.13979	2.79801	2.76602	upNeo		0.00080113	3.50511e-06	1.10055e-05		0.00684419	7.25559e-05	0.000214732
100056332	GSTA1	-7.69144	-16.9179	-17.2038	downNeo		0.000118312	2.35348e-06	5.42379e-06		0.00137037	5.3313e-05	0.000121203
100056334	UBE2C	11.4604	11.348	12.7924	upNeo		1.13778e-10	5.01373e-10	6.0446e-10		2.2272e-08	6.7889e-08	1.03673e-07
100056338	SHCBP1	6.10481	8.80392	12.0059	upNeo		1.82452e-09	1.07e-10	1.82609e-11		1.74775e-07	2.37896e-08	1.0662e-08
100056349	LOC100056349	11.1938	24.7363	16.648	upNeo		4.76745e-06	1.10565e-07	2.90984e-06		9.7454e-05	4.36661e-06	7.41205e-05
100056350	SDSL	2.2131	2.15881	3.98354	upNeo		0.0791814	0.109298	0.00219101		0.290246	0.343096	0.016663
100056352	S100A1	-2.00993	-2.9686	-3.24765	downNeo		0.00598885	2.98908e-06	1.36268e-06		0.0362288	6.42366e-05	3.9202e-05
100056372	SUCNR1	4.73647	5.01942	5.64164	upNeo		0.000427334	0.000546312	0.00043624		0.00401035	0.00468056	0.0044161
100056413	KIF5C	-4.38962	-3.34917	-4.20182	downNeo		0.000309366	0.00560971	0.00157055		0.00307301	0.0320817	0.0127334
100056414	VEPH1	2.19416	6.94023	3.09548	upNeo		0.0404503	3.81093e-07	0.00316688		0.171163	1.16693e-05	0.0225514
100056417	LOC100056417	-2.67077	-2.80046	-1.57492	downNeo		0.0012204	0.00118883	0.4023		0.00972485	0.00904126	0.964339
100056425	MTHFD2L	-1.99222	-2.6322	-2.80109	downNeo		0.0388322	0.00129273	0.000951188		0.165757	0.0096441	0.0083806
100056429	HSD11B1	10.1849	13.4806	4.91604	upNeo		7.25091e-06	3.21153e-06	0.00349515		0.000137625	6.81763e-05	0.0244348
100056430	ASIC4	3.18236	6.74632	4.34557	upNeo		0.0276058	0.000551493	0.0106704		0.125957	0.00471597	0.0609459
100056434	SNAPIN	-1.99254	-1.9023	-1.54443	downNeo		0.000178131	0.00174366	0.355272		0.0019525	0.0123775	0.888216
100056458	SLITRK6	-6.71134	-5.00759	-6.08378	downNeo		2.55052e-05	0.000565247	0.000260693		0.000388598	0.0048153	0.00287321
100056470	FAM107B	3.90169	4.77761	4.56346	upNeo		1.31352e-05	2.81032e-06	1.18392e-05		0.000226799	6.13399e-05	0.000228563
100056472	S100P	94.9037	44.015	35.1213	upNeo		3.97962e-11	6.36443e-09	6.25987e-08		1.02384e-08	4.60309e-07	3.3956e-06
100056475	G0S2	-3.45216	-4.58603	-12.0787	downNeo		0.000919269	0.000114197	6.09802e-08		0.00767862	0.0012742	3.34196e-06
100056479	NUCB2	2.30278	2.01108	1.82566	upNeo		0.00149166	0.0228746	0.0991741		0.0114507	0.100894	0.353459
100056495	DMTN	-5.65714	-5.77844	-10.8946	downNeo		0.000178119	0.00032397	8.94058e-06		0.0019525	0.00303242	0.000181792
100056509	BBOF1	-2.76832	-2.87469	-2.5587	downNeo		0.000693067	0.000797511	0.00568379		0.00605014	0.00642324	0.0364788
100056516	ILDR2	-2.94546	-3.30781	-4.322	downNeo		0.00304772	0.00164822	0.000225569		0.020634	0.011807	0.00256456
100056519	ENDOU	-9.75197	-8.18357	-9.60265	downNeo		3.63407e-09	6.76481e-08	4.71867e-08		2.92169e-07	3.02302e-06	2.70632e-06
100056532	FN3K	-3.97328	-3.78552	-1.76778	downNeo		5.12865e-05	0.000201898	0.248487		0.000690814	0.00206355	0.696715
100056538	ADAMTS17	-2.3814	-3.08603	-3.33899	downNeo		0.00417243	0.00018966	0.00013065		0.0268266	0.00195848	0.00161609
100056552	SESN2	1.8926	2.51221	1.84303	upNeo		0.0694735	0.00229606	0.125632		0.262626	0.0154199	0.422258
100056561	C31H6orf118	-8.54212	-6.74821	-3.44757	downNeo		8.53172e-08	2.36233e-06	0.00252405		3.64094e-06	5.34462e-05	0.0187756
100056564	LAMB3	-2.79591	-4.47835	-5.90564	downNeo		0.0142458	0.000473164	9.69874e-05		0.0739982	0.00414456	0.00125028
100056575	SPTA1	8.08684	7.66903	9.13452	upNeo		0.0012091	0.00278586	0.00218436		0.00964921	0.0179437	0.0166194
100056579	RAB40B	-1.7915	-2.02151	-2.41273	downNeo		0.0633025	0.0108186	0.000659585		0.245164	0.0545746	0.00618348
100056588	TM7SF2	-1.95692	-2.0165	-3.25339	downNeo		0.0517832	0.0468668	0.000152941		0.209048	0.177951	0.00184978
100056598	CD180	4.66404	3.66052	7.79573	upNeo		6.84968e-05	0.00141132	3.95531e-06		0.000874865	0.0104072	9.34792e-05
100056600	CTSZ	2.79034	2.93896	2.88904	upNeo		0.000567201	0.000544466	0.00122015		0.00508701	0.00466919	0.0103066
100056611	CAMK1G	-4.90936	-3.50661	-8.96741	downNeo		0.000201691	0.00562599	9.23054e-06		0.00215948	0.0321442	0.000186805
100056612	MOGAT1	9.53998	6.88344	6.78335	upNeo		2.47941e-05	0.000447172	0.000894697		0.000379692	0.00396901	0.00794506
100056614	TPH1	-2.34125	-3.35404	-3.05086	downNeo		0.00571798	6.6498e-05	0.000478886		0.0349305	0.000817449	0.00478063
100056617	TNFRSF11A	2.46795	4.88675	4.57828	upNeo		0.0147803	2.02185e-05	8.62742e-05		0.0762032	0.000305978	0.00114244
100056635	EGLN3	4.41195	4.54625	5.3628	upNeo		6.39877e-05	0.000109046	4.94362e-05		0.000825469	0.00122508	0.000717982
100056636	TMEM100	-2.95951	-4.01198	-6.84095	downNeo		0.000971621	5.2406e-05	4.01168e-07		0.00806728	0.000673167	1.47125e-05
100056650	KLKB1	-3.01244	-2.82527	-5.16457	downNeo		0.00573417	0.014941	0.000170712		0.034982	0.0712022	0.00202794
100056684	TUBB1	32.6506	32.8818	34.4789	upNeo		3.89619e-09	1.37665e-08	3.31563e-08		3.07748e-07	8.26402e-07	2.01727e-06
100056699	RASAL1	7.91517	5.41229	3.56462	upNeo		3.66461e-05	0.00106068	0.0196096		0.000525445	0.00819117	0.0990599
100056724	FAM49A	1.77354	2.74187	2.00571	upNeo		0.0915733	7.29884e-05	0.0254782		0.326047	0.00088218	0.123013
100056730	SRM	2.70367	2.87971	2.40087	upNeo		7.10374e-05	5.29773e-05	0.00217392		0.000903827	0.000678569	0.016575
100056757	NARF	1.67439	2.01406	2.10606	upNeo		0.119678	0.00328294	0.00192519		0.401132	0.0205277	0.014996
100056768	IGSF10	2.55854	4.49226	3.5709	upNeo		0.0323713	0.000624828	0.00604626		0.14326	0.0052313	0.0383811
100056797	LGI3	-4.00074	-3.44384	-4.89046	downNeo		9.54088e-06	0.00015936	5.45058e-06		0.000173749	0.00169617	0.000121603
100056798	CAPN3	19.7919	15.8536	10.8428	upNeo		2.07505e-08	2.94694e-07	9.23186e-06		1.16055e-06	9.54523e-06	0.000186805
100056804	FGR	4.36809	4.38796	3.32949	upNeo		3.46199e-06	8.98188e-06	0.000508891		7.52074e-05	0.000157502	0.00500525
100056806	BMP5	-2.90422	-1.92625	-1.3009	downNeo		0.000508076	0.0986034	0.758266		0.00463993	0.317325	1
100056810	TRPM2	3.77467	3.22498	3.01951	upNeo		0.000118192	0.00137283	0.00433742		0.00137037	0.0101616	0.0292666
100056838	CASZ1	-4.48175	-3.07663	-3.50234	downNeo		0.000616112	0.0171918	0.0104684		0.00547304	0.079837	0.0600972
100056845	BTC	-1.21583	-3.47218	-6.30356	downNeo		0.778107	0.0115666	0.000384595		1	0.0576858	0.00398513
100056851	RCSD1	2.94767	3.14067	3.04008	upNeo		2.00974e-05	1.69099e-05	6.446e-05		0.000321105	0.000262526	0.000892282
100056879	GREB1	-17.4584	-41.7352	-37.5877	downNeo		0.000172292	1.25733e-05	4.27989e-05		0.0018989	0.000205904	0.000643377
100056881	MED12L	2.08528	3.7802	1.98719	upNeo		0.0333419	2.56941e-05	0.0837994		0.146428	0.000372594	0.310015
100056889	LTBP2	-2.33233	-1.94126	-1.51661	downNeo		0.000696341	0.0301052	0.468841		0.00607284	0.12632	1
100056914	BMP1	2.15279	2.38897	2.09136	upNeo		0.00105588	0.000205734	0.00551144		0.00865906	0.00209089	0.0355245
100056915	OIP5	4.08337	5.03066	3.49679	upNeo		6.4118e-07	1.12473e-07	4.04466e-05		1.9245e-05	4.43224e-06	0.00061152
100056918	TSPOAP1	-3.29632	-4.78151	-3.92218	downNeo		0.000178905	4.41527e-06	9.91113e-05		0.00195623	8.73787e-05	0.00127311
100056925	DLGAP5	3.47095	6.31312	4.90072	upNeo		0.00120039	9.17699e-06	0.000189986		0.00959936	0.000160144	0.00222173
100056929	ADGRL3	-8.83936	-7.35494	-8.33394	downNeo		1.10966e-10	3.15744e-09	2.75182e-09		2.22042e-08	2.74697e-07	3.11683e-07
100056933	ADCY10	5.26661	5.20327	3.75246	upNeo		3.85808e-05	0.000101251	0.00283249		0.000551429	0.00115334	0.0206186
100056943	FHL1	-2.96595	-2.4351	-3.59336	downNeo		1.07617e-05	0.000912945	2.66955e-06		0.000190756	0.00722085	6.93736e-05
100056959	CBX2	2.21431	3.11913	2.49552	upNeo		0.0238557	0.000703129	0.0133792		0.11223	0.00577939	0.0728375
100056966	KHDRBS2	-3.06387	-5.55002	-4.64723	downNeo		0.0369074	0.00211824	0.00865777		0.158897	0.0144662	0.0513185
100056973	CELF2	4.15914	4.63818	4.09396	upNeo		1.48317e-05	1.06947e-05	9.5895e-05		0.00024931	0.000180846	0.00124015
100056988	LOC100056988	1.26868	1.48589	4.9144	upNeo		0.757201	0.517171	0.00018833		1	1	0.00220623
100056993	SHANK3	-3.05561	-2.23494	-2.23588	downNeo		1.7404e-06	0.00207648	0.00336123		4.3775e-05	0.0142622	0.0236547
100057001	RNF43	-2.12715	-3.35009	-2.0993	downNeo		0.0400635	0.000377058	0.0702218		0.169893	0.00343298	0.270913
100057002	CREB3L1	4.61509	5.96929	4.01393	upNeo		3.30337e-05	6.43435e-06	0.000588437		0.000478989	0.000118604	0.00560994
100057009	KCNB1	-2.90211	-2.58259	-8.88467	downNeo		0.0224073	0.0594834	2.89675e-05		0.106511	0.215151	0.000465366
100057016	LDHA	1.8615	2.14264	1.58604	upNeo		0.015537	0.000954224	0.305599		0.0791304	0.00747157	0.803434
100057028	ACR	-7.82342	-6.25777	-7.83981	downNeo		1.73316e-05	0.000209433	9.16344e-05		0.000283749	0.00212211	0.00120018
100057043	ENTPD6	1.89621	1.99548	3.1147	upNeo		0.0913495	0.0673353	0.000607525		0.325443	0.237029	0.00575232
100057055	CCN3	-11.5356	-8.99777	-19.2125	downNeo		7.25993e-06	8.69205e-05	2.49026e-06		0.000137625	0.00101845	6.53396e-05
100057083	CORT	4.26114	5.03943	5.50372	upNeo		3.00963e-06	1.06839e-06	1.03187e-06		6.75815e-05	2.72917e-05	3.10233e-05
100057090	PDLIM3	-7.31331	-6.36732	-11.245	downNeo		8.66464e-06	6.58635e-05	2.36119e-06		0.000160207	0.000812422	6.28103e-05
100057101	ENPP2	-2.00232	-2.67287	-2.07127	downNeo		0.0092004	5.2558e-05	0.0110044		0.0516973	0.000674638	0.0625365
100057107	LOC100057107	2.47319	3.01988	5.38176	upNeo		0.0196598	0.0047456	3.85881e-05		0.095742	0.02778	0.000588427
100057127	ADGRB3	-8.89993	-8.45123	-4.63694	downNeo		2.1853e-06	9.04732e-06	0.00153843		5.19197e-05	0.000158188	0.0125478
100057133	CALML5	6.07189	5.28895	6.55865	upNeo		7.28641e-05	0.000457015	0.000190707		0.00092274	0.00403101	0.0022239
100057139	WIF1	-2.56467	-3.92327	-3.19069	downNeo		0.0154092	0.000454394	0.00507747		0.0786659	0.00401727	0.0331996
100057148	AIM2	2.57201	2.7871	4.6847	upNeo		0.00332758	0.00211148	8.43571e-06		0.0222774	0.0144475	0.00017382
100057162	PRR11	9.87175	14.654	15.8371	upNeo		2.57765e-09	3.30677e-10	6.17613e-10		2.25344e-07	5.08989e-08	1.04001e-07
100057166	RPS6KA1	5.15155	6.25259	5.29938	upNeo		6.22609e-07	2.15261e-07	3.49578e-06		1.88764e-05	7.58635e-06	8.50751e-05
100057167	LMBRD1	-2.24442	-2.50948	-2.33102	downNeo		0.000318555	5.37229e-05	0.000528		0.00314838	0.000686925	0.00514264
100057168	ABHD12	1.78874	2.19317	2.52377	upNeo		0.113883	0.0106162	0.00219583		0.38631	0.0536893	0.0166855
100057184	CHMP4C	-2.74134	-2.88516	-2.16176	downNeo		0.00128049	0.00122336	0.0438469		0.0100964	0.00924528	0.187786
100057187	TMEM205	-1.85452	-2.16481	-1.74905	downNeo		0.0207826	0.00109456	0.0941498		0.100207	0.0084131	0.33938
100057205	OSBPL10	-1.89561	-3.56164	-1.64463	downNeo		0.163996	0.00121368	0.369664		0.508505	0.00919531	0.911456
100057208	COL9A1	194.473	113.413	23.4738	upNeo		6.86482e-08	1.31674e-06	0.000596028		3.03011e-06	3.25732e-05	0.00566132
100057212	LOC100057212	-4.55875	-26.8747	-136.971	downNeo		0.000837968	9.0168e-09	9.00414e-12		0.00711892	5.90486e-07	6.75648e-09
100057213	MEST	2.35488	6.90061	4.77921	upNeo		0.0599237	2.22898e-05	0.000796943		0.234499	0.00033285	0.00725589
100057231	USP26	-3.76006	-2.97255	-3.80231	downNeo		0.000414206	0.00697295	0.0013058		0.00391366	0.0381342	0.0109023
100057246	PGM5	-5.61997	-7.205	-11.5367	downNeo		2.24547e-05	6.58617e-06	4.19517e-07		0.00035103	0.000121155	1.51574e-05
100057285	SYN2	6.42477	4.13746	3.23283	upNeo		4.25318e-06	0.000580968	0.00749144		8.91683e-05	0.00491435	0.0456633
100057298	LOC100057298	27.8636	27.5394	19.5702	upNeo		2.89973e-12	1.35923e-11	4.97104e-10		1.68456e-09	5.90268e-09	8.77681e-08
100057308	FCER1A	5.15794	4.08899	4.13547	upNeo		0.000399273	0.00392291	0.00567096		0.00380048	0.0236993	0.0364094
100057315	PLCB2	4.70354	7.97178	7.95402	upNeo		3.38619e-06	3.42198e-08	1.04668e-07		7.41872e-05	1.75574e-06	5.0399e-06
100057337	NGEF	-2.19111	-4.69971	-5.62973	downNeo		0.109621	0.000932935	0.000463516		0.375601	0.0073432	0.00464263
100057339	MSRB3	-1.30274	-1.38176	-2.09481	downNeo		0.952067	0.821142	0.000861104		1	1	0.00771477
100057356	NCAPG2	2.57471	2.3847	3.00101	upNeo		0.000145453	0.00122236	4.51149e-05		0.00163105	0.00924494	0.000666509
100057359	BMF	1.81681	2.97264	4.26458	upNeo		0.146123	0.000861166	2.13097e-05		0.467081	0.00688359	0.000364798
100057370	PAFAH2	2.26424	2.41502	2.63189	upNeo		0.00200708	0.00115826	0.000492629		0.0145924	0.00883109	0.00489071
100057398	LOC100057398	3.18986	3.6417	3.73446	upNeo		0.00179774	0.000895563	0.00124826		0.013319	0.00711433	0.0104899
100057399	SORBS3	-2.41013	-2.29993	-2.72919	downNeo		7.15212e-05	0.000449343	2.53138e-05		0.00090834	0.00398435	0.000417852
100057411	STMN1	3.89385	4.3561	5.04053	upNeo		5.89408e-08	3.30701e-08	1.204e-08		2.71474e-06	1.71138e-06	9.22673e-07
100057413	CENPK	4.47991	3.9953	3.62919	upNeo		2.66524e-07	3.96322e-06	3.48692e-05		9.23045e-06	8.01951e-05	0.000543218
100057415	LRP2BP	-3.29314	-3.9832	-4.13446	downNeo		3.73114e-05	6.41437e-06	9.53705e-06		0.000534559	0.000118357	0.000191475
100057437	RYR2	-2.72373	-1.52753	-4.12552	downNeo		0.0104089	0.474281	0.000695312		0.0571158	0.994175	0.00646457
100057444	SIPA1	1.72732	2.70944	2.18746	upNeo		0.156658	0.000298905	0.0129482		0.491249	0.00283912	0.0710278
100057449	KYNU	11.794	17.2418	10.541	upNeo		2.85185e-06	7.55858e-07	3.69155e-05		6.45212e-05	2.06246e-05	0.000569676
100057450	MECOM	-4.38899	-3.25954	-4.37575	downNeo		2.35964e-05	0.00133463	0.000125196		0.000365389	0.00992568	0.00156007
100057451	AUNIP	5.82704	6.7007	6.79055	upNeo		1.5439e-06	1.12273e-06	2.59066e-06		3.96634e-05	2.85583e-05	6.74208e-05
100057460	ARL4C	2.38687	3.61549	2.43353	upNeo		0.0062716	4.6292e-05	0.0112703		0.0376359	0.000607634	0.0637457
100057461	NRIP2	-9.4315	-6.33847	-10.8804	downNeo		1.02886e-06	6.38373e-05	2.73514e-06		2.82882e-05	0.000790135	7.04681e-05
100057477	CHSY1	2.46268	3.08846	2.27643	upNeo		0.000102732	2.48597e-06	0.00188472		0.00122767	5.53396e-05	0.0147381
100057493	SUSD1	3.07412	4.49434	4.65424	upNeo		0.000296258	5.22243e-06	8.44742e-06		0.00295749	9.94194e-05	0.000173862
100057501	ACKR3	-1.77146	-1.65662	-3.41184	downNeo		0.206253	0.324328	0.000851951		0.606195	0.776086	0.00765588
100057507	SYT11	-3.555	-3.54703	-3.94673	downNeo		0.00191252	0.00338121	0.00238293		0.0140182	0.0210146	0.0178884
100057508	CENPI	10.4643	11.053	17.5959	upNeo		7.27539e-12	1.83007e-11	1.17548e-12		3.03878e-09	6.8662e-09	2.64616e-09
100057514	NAPSA	8.24734	8.08619	7.36699	upNeo		1.10195e-06	3.76736e-06	1.90403e-05		2.97972e-05	7.68264e-05	0.000336174
100057526	NCMAP	-7.91225	-11.3803	-8.3816	downNeo		1.74749e-07	2.4542e-08	9.14675e-07		6.54273e-06	1.35161e-06	2.82061e-05
100057542	DRP2	-3.77844	-4.4822	-9.47514	downNeo		0.00834622	0.00471465	9.51447e-05		0.0478837	0.0276297	0.00123271
100057553	STK26	2.63697	2.3865	3.01016	upNeo		1.81593e-05	0.000352962	7.71839e-06		0.000295688	0.00326141	0.000161023
100057562	GADL1	-8.67436	-10.7303	-4.42208	downNeo		6.25933e-05	4.02641e-05	0.0107088		0.00081195	0.000543158	0.0611269
100057578	FIBIN	-2.46164	-3.27468	-5.02613	downNeo		0.00469349	0.000206018	2.39086e-06		0.029482	0.0020926	6.32777e-05
100057593	SCML2	3.85565	2.92796	2.99298	upNeo		4.47157e-05	0.00235969	0.00304707		0.000619927	0.0157391	0.0218667
100057597	BAZ1A	3.82436	4.28659	3.07138	upNeo		1.70458e-09	8.45753e-10	1.29343e-06		1.66836e-07	1.01541e-07	3.75094e-05
100057614	FGFR1	-1.97725	-2.12231	-2.36527	downNeo		0.00557361	0.00194191	0.000336664		0.0341761	0.0134922	0.00355184
100057621	KIF18A	3.71651	5.12099	5.60047	upNeo		2.57014e-06	8.62481e-08	8.27946e-08		5.94711e-05	3.61219e-06	4.22393e-06
100057626	BTK	6.12246	8.79394	8.28511	upNeo		4.4679e-09	2.89225e-10	1.82109e-09		3.40942e-07	4.72877e-08	2.34257e-07
100057640	DNAH17	6.52575	3.47135	4.28189	upNeo		0.000610782	0.0314652	0.0160467		0.00542921	0.130868	0.0843999
100057656	CD55	3.52092	3.99728	2.77569	upNeo		4.12595e-05	1.94002e-05	0.00321067		0.00058184	0.000295083	0.0227911
100057681	DUSP14	-2.05907	-3.3159	-3.39396	downNeo		0.0517515	0.000350008	0.000503912		0.208967	0.0032391	0.00496539
100057684	PXK	1.73239	2.15357	1.43972	upNeo		0.0778272	0.00122761	0.639867		0.28631	0.00926965	1
100057691	NDUFV3	2.25576	2.38355	2.3118	upNeo		0.00304481	0.00210276	0.00537506		0.0206221	0.0144042	0.0347824
100057712	CEP72	2.62208	2.34304	7.4981	upNeo		0.0160013	0.0520983	4.88538e-06		0.0812199	0.193811	0.000111509
100057715	PEBP4	-22.4102	-53.6034	-38.1947	downNeo		3.34261e-10	7.27892e-12	1.72369e-10		4.76523e-08	3.85547e-09	4.77568e-08
100057744	SERPINB10	122.652	154.265	94.3051	upNeo		6.38996e-15	1.07227e-14	4.03162e-13		5.75384e-11	1.257e-10	1.45211e-09
100057750	CDKN2D	3.49351	4.66578	4.3473	upNeo		0.000123578	9.40011e-06	4.73731e-05		0.00142387	0.000162932	0.000694741
100057755	LOC100057755	1.82106	2.158	1.85445	upNeo		0.0266538	0.000902837	0.0329913		0.12267	0.00715634	0.151066
100057765	GREM1	7.98546	4.82141	8.08558	upNeo		6.26072e-07	0.000154943	4.32698e-06		1.89495e-05	0.00165502	0.000101253
100057777	APMAP	2.52476	2.87593	2.17019	upNeo		0.000124771	2.32102e-05	0.00680218		0.00143579	0.000342914	0.0421688
100057788	PCLO	-7.35675	-7.62979	-11.2883	downNeo		0.000966123	0.00149996	0.000418658		0.00802532	0.0109231	0.00427174
100057796	ADCY8	-4.39237	-16.5771	-9.20171	downNeo		0.00243286	8.14827e-07	7.43352e-05		0.0171615	2.20334e-05	0.00100958
100057797	TMEM79	3.66216	5.93523	2.73095	upNeo		0.00087032	2.14581e-05	0.0250633		0.00733439	0.000321764	0.121334
100057808	SRPK3	-6.64542	-7.37355	-4.14451	downNeo		5.28363e-07	5.97839e-07	0.000340931		1.65483e-05	1.70626e-05	0.00359054
100057813	FMN1	2.81317	4.23975	4.39337	upNeo		0.00173534	2.57347e-05	3.86427e-05		0.0129514	0.000372852	0.000588762
100057820	TET3	2.43258	4.44772	3.0412	upNeo		0.000170343	5.86046e-09	1.11181e-05		0.00188203	4.3793e-07	0.000216461
100057836	KIF1A	-2.72349	-2.95087	-6.547	downNeo		0.0291749	0.0237296	0.000156266		0.131386	0.103826	0.00187864
100057860	PACSIN3	-2.12225	-2.2261	-1.95499	downNeo		0.00193466	0.0012736	0.0220408		0.0141631	0.00952901	0.10914
100057863	DNASE1L3	3.31679	2.29848	1.7304	upNeo		1.08209e-05	0.00682312	0.205176		0.000191388	0.037512	0.606835
100057866	E2F2	24.0217	28.6417	18.3895	upNeo		6.07374e-11	7.95839e-11	5.09048e-09		1.36727e-08	1.88582e-08	4.87152e-07
100057875	EIF4EBP1	1.74976	1.55415	2.63081	upNeo		0.152549	0.412368	0.00157307		0.482313	0.909303	0.0127438
100057879	SEMA3E	2.53127	3.84054	3.15427	upNeo		0.0066743	9.39191e-05	0.0015922		0.0396299	0.00108701	0.012864
100057882	HDLBP	2.34336	2.36072	1.9868	upNeo		6.72758e-05	0.000128603	0.00972475		0.000860701	0.00140936	0.056531
100057885	SH2B3	1.93627	2.94724	1.45573	upNeo		0.0828037	0.000978554	0.55779		0.300951	0.00762561	1
100057895	CRYM	-4.25619	-3.81672	-3.85625	downNeo		7.45621e-05	0.000493854	0.000819551		0.000934497	0.00429446	0.00741673
100057897	TRIP13	6.89044	7.12907	6.23633	upNeo		3.87347e-10	1.0226e-09	1.5802e-08		5.20577e-08	1.15931e-07	1.11914e-06
100057908	TK1	5.68583	8.49348	9.84801	upNeo		5.23445e-08	2.17784e-09	1.69808e-09		2.46128e-06	2.12004e-07	2.22737e-07
100057909	CCL3	2.1673	5.88306	4.46514	upNeo		0.115417	0.000167074	0.00224249		0.390119	0.00176265	0.0169542
100057920	LOC100057920	-3.62422	-4.08006	-3.16044	downNeo		2.63243e-08	1.13372e-08	3.05984e-06		1.42364e-06	7.13887e-07	7.72444e-05
100057932	TMEM56	-2.01869	-4.70223	-10.2881	downNeo		0.184438	0.00169426	1.76588e-05		0.556934	0.0120882	0.000315181
100057936	PRAM1	15.0789	13.0208	11.8249	upNeo		4.84091e-09	5.21085e-08	3.11453e-07		3.6477e-07	2.46305e-06	1.20883e-05
100057955	TARSL2	-6.14866	-8.41263	-10.5214	downNeo		1.86225e-06	2.96519e-07	1.27926e-07		4.60045e-05	9.5871e-06	5.96843e-06
100057960	CST6	-3.7983	-5.49565	-5.6466	downNeo		0.000172202	8.39471e-06	1.53333e-05		0.0018989	0.000148071	0.000279491
100057970	RGS7BP	-2.51098	-1.58232	-3.94784	downNeo		0.0252165	0.424005	0.00139655		0.117254	0.926575	0.0115263
100057993	ARHGAP4	2.9122	3.20224	2.83841	upNeo		0.000157879	8.4906e-05	0.000890755		0.00175618	0.00100005	0.00791574
100058013	NLGN1	-13.3244	-8.77043	-13.6086	downNeo		1.19736e-11	2.44554e-09	1.50317e-10		4.22809e-09	2.29384e-07	4.47036e-08
100058048	TMC8	2.18795	2.36418	3.3589	upNeo		0.0357135	0.022946	0.00100869		0.15483	0.101088	0.00880967
100058055	KCNMB2	-8.0615	-6.16997	-4.49498	downNeo		1.40793e-08	7.27154e-07	4.9857e-05		8.59503e-07	1.99928e-05	0.000722926
100058057	LAMA5	-2.85738	-2.17049	-1.98249	downNeo		2.83595e-05	0.00740074	0.0377207		0.000425605	0.039952	0.167442
100058059	PTGR1	-1.87801	-2.25616	-3.66914	downNeo		0.0465913	0.0036722	2.23565e-06		0.192269	0.0224483	5.98243e-05
100058067	TNS1	-5.26227	-4.11079	-5.6468	downNeo		3.50791e-08	3.06031e-06	1.4646e-07		1.76096e-06	6.56108e-05	6.67745e-06
100058083	LOXL2	4.0055	4.85927	4.49486	upNeo		5.12413e-06	1.20933e-06	7.8896e-06		0.000103919	3.03749e-05	0.00016388
100058104	DUSP26	-6.20695	-4.57549	-3.12121	downNeo		3.86716e-08	4.51737e-06	0.000949073		1.90805e-06	8.91054e-05	0.00837015
100058116	KHDRBS3	-52.1351	-75.2214	-39.7035	downNeo		3.88167e-12	2.51714e-12	2.67164e-10		1.92485e-09	2.2471e-09	5.93994e-08
100058132	NUTM1	-8.51505	-7.50432	-6.36626	downNeo		2.92343e-08	3.24227e-07	4.07586e-06		1.52162e-06	1.02439e-05	9.59506e-05
100058155	SEMA3A	4.50655	5.5581	23.639	upNeo		0.0102615	0.00578732	9.7206e-06		0.0564617	0.0329406	0.000193863
100058181	TMEM151A	3.72493	2.84725	2.40622	upNeo		0.00128312	0.0184355	0.070096		0.0101128	0.0843936	0.270602
100058183	MOB1A	2.24254	2.66124	2.19853	upNeo		0.00622787	0.000804364	0.0176869		0.0374545	0.00646687	0.0910847
100058185	ANKUB1	-2.88948	-3.62512	-2.76291	downNeo		0.00185523	0.000268365	0.00781578		0.0136705	0.00260305	0.0472965
100058189	RNF180	-3.30372	-4.74827	-4.66415	downNeo		4.93851e-05	9.50721e-07	3.10187e-06		0.000671734	2.48498e-05	7.80191e-05
100058207	ICAM1	1.97725	2.72283	2.49992	upNeo		0.0190701	0.000111224	0.000939303		0.0934904	0.001245	0.00828805
100058248	LOC100058248	-2.78346	-2.66118	-3.19289	downNeo		0.000478215	0.0017239	0.000278231		0.00441423	0.0122517	0.00302576
100058250	SH2D1B	7.4419	11.8573	7.49746	upNeo		3.19848e-05	3.20475e-06	0.000151472		0.000466786	6.81763e-05	0.0018357
100058271	IL17RC	-4.61273	-4.9124	-5.20146	downNeo		6.73606e-10	9.87487e-10	1.42982e-09		7.9809e-08	1.13998e-07	2.0254e-07
100058284	STBD1	2.99938	3.62121	1.73892	upNeo		0.00551952	0.001746	0.308017		0.0339137	0.0123864	0.807788
100058290	LOC100058290	-3.87822	-5.27168	-5.22496	downNeo		1.80718e-06	8.27547e-08	2.67927e-07		4.48286e-05	3.52036e-06	1.07703e-05
100058291	LOC100058291	15.8159	13.1347	17.1521	upNeo		2.16338e-07	2.22513e-06	1.12397e-06		7.79205e-06	5.10475e-05	3.34572e-05
100058296	PTP4A3	-5.41964	-3.48872	-4.60175	downNeo		6.04992e-07	0.000279846	2.63952e-05		1.84354e-05	0.00269505	0.000432531
100058328	ARHGEF5	-1.67547	-2.70763	-2.90523	downNeo		0.258129	0.00178358	0.0012502		0.711563	0.0125963	0.0105013
100058329	LOC100058329	-2.26666	-3.27719	-3.38493	downNeo		0.00152379	3.60293e-06	5.2072e-06		0.0116576	7.40698e-05	0.000117662
100058331	ARPC2	2.12584	2.24341	1.7555	upNeo		0.000247486	0.000123223	0.0623245		0.00256006	0.00135975	0.246845
100058341	DNMT1	1.95288	2.09467	2.5478	upNeo		0.0077319	0.00274275	7.66202e-05		0.0448306	0.0177231	0.00103264
100058342	RGS4	-11.4892	-9.77084	-9.30968	downNeo		1.46177e-06	1.24741e-05	3.93416e-05		3.78777e-05	0.000204783	0.000597388
100058357	IL1RL1	1.88425	4.18104	4.50003	upNeo		0.177746	0.000357501	0.000352641		0.54044	0.00329828	0.00369013
100058364	LTB	1.70083	1.73568	5.55578	upNeo		0.329771	0.318357	0.000259813		0.843825	0.766687	0.00287053
100058368	ENPP6	-3.84551	-5.8378	-4.29952	downNeo		1.80566e-05	3.19253e-07	2.65627e-05		0.000294548	1.01222e-05	0.000434485
100058381	NUF2	6.67217	10.2799	9.10759	upNeo		1.29553e-07	6.82092e-09	6.244e-08		5.1165e-06	4.83614e-07	3.3956e-06
100058434	MAP3K15	6.00112	8.8936	2.59404	upNeo		3.46466e-05	3.78548e-06	0.0542226		0.00049956	7.70314e-05	0.221277
100058478	LOC100058478	-3.28196	-3.81563	-2.30651	downNeo		0.000785108	0.000313001	0.0499642		0.00673751	0.00294968	0.208154
100058486	MXD3	5.81645	6.08081	7.69997	upNeo		5.75062e-08	1.15427e-07	2.77383e-08		2.66228e-06	4.49939e-06	1.76515e-06
100058492	UBXN10	-3.28753	-3.79091	-3.06964	downNeo		0.00406439	0.00213466	0.0156591		0.0262256	0.0145618	0.0827479
100058505	KCNC4	2.84885	2.66823	4.04272	upNeo		0.000526285	0.00237965	2.36069e-05		0.00476515	0.0158546	0.000396213
100058506	F3	-4.19632	-4.40737	-7.42879	downNeo		0.000198874	0.000266428	6.05154e-06		0.00214206	0.00259077	0.000132582
100058514	MGST3	-1.5853	-1.80667	-2.61829	downNeo		0.310854	0.0665092	0.000125263		0.809335	0.23481	0.00156007
100058532	PDE12	2.25451	3.11214	2.1302	upNeo		0.00440079	4.62252e-05	0.0216573		0.0279555	0.000607199	0.107593
100058536	PLA2G5	1.91831	3.83372	6.64548	upNeo		0.193098	0.00243559	6.39196e-05		0.576891	0.0161259	0.000885483
100058539	IGF2R	2.14506	2.9602	2.7298	upNeo		0.00145805	3.16426e-06	3.7952e-05		0.0112599	6.7518e-05	0.000582178
100058569	CTSF	-2.02767	-2.0363	-1.59987	downNeo		0.000143794	0.000269509	0.216602		0.00161913	0.00260805	0.628754
100058570	NSD1	1.67074	2.04952	1.84496	upNeo		0.0884347	0.00056553	0.0150065		0.317207	0.00481542	0.0798147
100058573	CP	-2.52462	-2.81669	-2.88513	downNeo		0.00242993	0.000983188	0.00126414		0.0171476	0.0076551	0.0106011
100058574	MCCC1	-2.32161	-2.71337	-2.02756	downNeo		0.000234845	1.80008e-05	0.0112552		0.00245036	0.000275895	0.0636865
100058577	FAM3B	21.6056	10.588	7.16368	upNeo		1.05894e-07	2.44621e-05	0.000537135		4.32444e-06	0.000356711	0.00520908
100058578	ADAM9	2.33872	3.15741	2.47612	upNeo		0.000843609	7.05636e-06	0.00102229		0.00715955	0.000128362	0.00891113
100058590	UCK2	-1.67795	-1.27885	-2.31935	downNeo		0.0970556	0.954397	8.80871e-05		0.341315	1	0.00116141
100058595	TOR4A	3.3555	5.49142	5.0893	upNeo		0.000765584	1.0123e-05	4.8376e-05		0.00659684	0.000173129	0.000707721
100058602	ITPKB	-2.6157	-1.79099	-1.96796	downNeo		1.19783e-05	0.0644748	0.0171375		0.000208826	0.229472	0.0887376
100058605	GNG4	3.00919	3.12871	2.67157	upNeo		0.0022829	0.00266848	0.0167316		0.0161988	0.0173678	0.0870616
100058608	MXRA7	-2.83406	-2.61813	-3.46644	downNeo		2.79154e-06	4.0246e-05	4.16298e-07		6.34758e-05	0.000543158	1.51457e-05
100058609	RAB11FIP4	3.05452	3.12015	3.36113	upNeo		0.000435368	0.000663601	0.000511297		0.00407301	0.00549693	0.00502069
100058618	RCOR1	2.5877	3.32831	2.40708	upNeo		2.9949e-05	4.95248e-07	0.000596361		0.000443546	1.44605e-05	0.0056615
100058630	MTMR11	-1.85694	-1.7301	-2.76486	downNeo		0.0874921	0.197176	0.00107397		0.314814	0.53892	0.00927634
100058650	EVI2B	4.19716	5.20868	3.57402	upNeo		1.74961e-05	3.93475e-06	0.000513013		0.000285924	7.97982e-05	0.0050348
100058662	KIAA1211	2.34002	4.20087	2.47809	upNeo		0.0629282	0.00124285	0.0671512		0.243925	0.00936506	0.261194
100058663	SELL	5.72071	5.41056	5.75156	upNeo		2.09453e-06	1.02901e-05	1.34956e-05		5.03609e-05	0.000175487	0.000252906
100058671	OLFM2	-7.84541	-6.13926	-8.8912	downNeo		3.10169e-07	8.77231e-06	8.92851e-07		1.05393e-05	0.000153977	2.76646e-05
100058672	SLAMF6	1.49075	2.51932	4.61762	upNeo		0.511606	0.0285834	0.000258277		1	0.121148	0.00285707
100058688	OMG	2.66999	4.41407	5.23414	upNeo		0.0217465	0.000603066	0.00028835		0.103854	0.00507506	0.00311648
100058698	TCFL5	3.0759	2.51446	3.05756	upNeo		0.000767438	0.0123232	0.00257494		0.00660966	0.0607524	0.0190439
100058701	HTRA4	-2.3891	-4.48931	-3.25602	downNeo		0.0623022	0.00104981	0.0155736		0.241862	0.00812113	0.082393
100058726	CYGB	-2.80753	-2.7835	-3.41473	downNeo		6.04472e-05	0.000159832	1.2977e-05		0.000787695	0.00169918	0.000245228
100058733	KLHL6	3.45916	5.21469	6.4066	upNeo		0.00019617	4.20084e-06	1.28051e-06		0.00212309	8.41673e-05	3.7315e-05
100058745	CD53	3.02546	3.74496	3.53897	upNeo		4.0722e-05	3.67882e-06	2.02902e-05		0.000575186	7.5418e-05	0.000353734
100058747	RND1	-4.48726	-4.89849	-3.65335	downNeo		0.000107182	0.000105841	0.00252313		0.0012699	0.00119279	0.0187756
100058752	PLEKHO1	2.04741	2.42589	1.57355	upNeo		0.0162811	0.00176569	0.381916		0.0824541	0.0124966	0.932727
100058754	CD84	2.56339	5.01674	5.02149	upNeo		0.032137	0.000257277	0.000488303		0.142515	0.00252084	0.0048558
100058756	ITGA7	-3.74492	-3.12664	-6.11412	downNeo		1.14432e-07	8.23462e-06	9.06991e-10		4.62065e-06	0.000145675	1.44549e-07
100058763	ALG13	-2.53999	-2.37137	-1.69103	downNeo		0.000148004	0.001111	0.202975		0.00165553	0.00852491	0.602501
100058771	LOC100058771	4.74772	4.67376	3.50761	upNeo		6.83586e-06	2.13345e-05	0.000884203		0.000131384	0.000320178	0.00787908
100058776	DCT	-3.97334	-4.18287	-2.96347	downNeo		0.000397448	0.000498808	0.0139401		0.00378711	0.00433126	0.0752091
100058783	DSCAM	-7.58633	-7.93231	-12.6748	downNeo		6.30588e-07	1.28394e-06	8.30705e-08		1.90541e-05	3.19371e-05	4.22604e-06
100058811	GYG1	2.75703	2.63058	2.22985	upNeo		0.00200527	0.00585522	0.0416933		0.0145852	0.033243	0.180191
100058824	WNT6	-6.80824	-4.0959	-3.96583	downNeo		5.66792e-07	0.000241379	0.000623575		1.76598e-05	0.00240033	0.00587649
100058828	CDH19	-16.883	-17.5502	-40.8644	downNeo		3.13405e-08	8.30782e-08	1.79469e-09		1.60801e-06	3.52036e-06	2.32523e-07
100058830	LY9	2.20504	3.95891	4.99188	upNeo		0.0709578	0.000887338	0.000228467		0.266864	0.00705834	0.00259097
100058846	DRD1	-6.63134	-6.35135	-4.2514	downNeo		1.4915e-07	7.39936e-07	0.000112933		5.82657e-06	2.02601e-05	0.00142524
100058859	WNT1	-5.4939	-5.21973	-9.03442	downNeo		4.64272e-05	0.000165607	4.8473e-06		0.000640204	0.0017523	0.00011078
100058880	MSX2	-6.21819	-5.25745	-3.92118	downNeo		4.08734e-06	5.09853e-05	0.00132459		8.64857e-05	0.000657732	0.0110281
100058896	DDN	-3.94296	-3.59503	-2.9974	downNeo		0.000519812	0.00223407	0.0142542		0.0047184	0.015097	0.0765944
100058902	CIART	-4.00301	-5.77469	-9.05058	downNeo		1.21675e-05	4.21681e-07	1.24216e-08		0.00021151	1.26991e-05	9.39917e-07
100058912	ATRNL1	4.85948	9.91473	4.35465	upNeo		0.000338529	3.23051e-06	0.0025829		0.00329722	6.82427e-05	0.0190781
100058916	TCN1	247.044	203.263	78.5445	upNeo		9.07123e-13	8.51772e-12	1.61224e-09		7.10277e-10	4.38273e-09	2.15073e-07
100058920	SSUH2	-5.32179	-3.06968	-2.82769	downNeo		2.03204e-05	0.00682729	0.0185977		0.000323563	0.0375132	0.0950145
100058957	LMCD1	-5.61974	-5.32369	-7.28566	downNeo		5.26803e-08	3.35424e-07	2.92804e-08		2.47063e-06	1.05055e-05	1.83094e-06
100058964	SLC17A9	2.95077	2.54915	3.58966	upNeo		0.000443886	0.00530932	0.000148508		0.00413124	0.0306166	0.00180586
100058968	EXOC3L4	7.14928	10.3475	9.93159	upNeo		4.35673e-07	5.11861e-08	2.11268e-07		1.40359e-05	2.43865e-06	8.91637e-06
100058982	LOC100058982	-3.92743	-6.2033	-4.86964	downNeo		0.000154237	3.55261e-06	8.27884e-05		0.00171991	7.32864e-05	0.00110276
100058984	MMP19	9.81447	17.15	12.4378	upNeo		7.30837e-10	2.39318e-11	1.14217e-09		8.43695e-08	8.45073e-09	1.71362e-07
100058987	LOC100058987	-3.62183	-3.2892	-2.09632	downNeo		0.00207981	0.00747302	0.152772		0.0150061	0.0402698	0.489504
100059000	MS4A1	10.5999	10.5324	14.6914	upNeo		4.70484e-07	1.49926e-06	4.01187e-07		1.49435e-05	3.63884e-05	1.47125e-05
100059005	AGTR1	-16.7364	-15.2906	-21.3763	downNeo		1.60253e-06	7.62443e-06	3.11534e-06		4.08202e-05	0.000136761	7.82486e-05
100059024	L1CAM	-1.33471	-2.24869	-4.90234	downNeo		0.663158	0.118661	0.00153355		1	0.366557	0.0125364
100059034	VTN	-3.79634	-2.56276	-1.99149	downNeo		0.000375395	0.0240761	0.156245		0.00360559	0.105137	0.497755
100059042	ECE2	3.04754	2.07606	3.442	upNeo		0.000134744	0.039456	0.000115026		0.00153486	0.156065	0.00144962
100059053	SLC23A3	-3.64508	-3.74893	-6.08653	downNeo		0.000555157	0.000823921	1.97869e-05		0.00499392	0.00661524	0.000346636
100059060	LOC100059060	-2.19379	-2.51328	-2.31802	downNeo		0.000664554	6.59938e-05	0.000714857		0.00583803	0.000812916	0.00661555
100059072	NDRG2	-3.60428	-2.95148	-3.13224	downNeo		5.79212e-05	0.0014517	0.00127279		0.000764178	0.0106492	0.0106612
100059075	SARM1	-2.9641	-2.67672	-3.25745	downNeo		0.00129446	0.0068605	0.00144651		0.0101844	0.037645	0.0119005
100059085	FRRS1L	-6.57987	-6.82987	-4.47687	downNeo		1.72553e-09	4.21427e-09	2.14037e-06		1.67974e-07	3.38816e-07	5.78767e-05
100059100	SLC16A2	-2.25457	-2.19881	-2.5906	downNeo		0.000532233	0.00171924	0.000121144		0.00481173	0.0122234	0.00151506
100059103	SLC25A5	2.76805	2.78511	2.05447	upNeo		0.00026097	0.000488959	0.0422105		0.00266954	0.00425445	0.182033
100059106	NRAP	-4.19387	-7.78563	-4.31366	downNeo		0.000310766	2.98049e-06	0.00089875		0.00308264	6.42366e-05	0.00797712
100059120	SLC1A1	3.06569	2.62773	1.58702	upNeo		0.00227641	0.0157359	0.417018		0.0161656	0.0743408	0.985317
100059159	THPO	-8.18059	-4.94206	-6.1417	downNeo		1.04592e-07	3.9723e-05	1.17506e-05		4.30046e-06	0.000537065	0.000227301
100059162	C2	-2.13224	-2.44471	-3.71569	downNeo		0.068169	0.0295633	0.00113645		0.259054	0.124435	0.00971807
100059165	CTNNAL1	-2.12178	-1.87298	-1.95906	downNeo		0.000489724	0.0171097	0.00940275		0.00449971	0.0795993	0.0549964
100059170	PHTF1	2.31384	2.29536	2.14803	upNeo		0.00166625	0.00333712	0.0136975		0.0125397	0.0207809	0.0742561
100059187	BEX3	-2.18302	-2.1437	-2.0169	downNeo		0.00029048	0.000912816	0.0058899		0.00290598	0.00722085	0.0376005
100059191	ZNF219	-2.78451	-2.73407	-3.09536	downNeo		7.64549e-05	0.000233349	6.512e-05		0.000952855	0.00232819	0.000900727
100059208	PRPH	-7.8817	-13.3463	-10.5064	downNeo		2.06699e-05	1.45127e-06	1.69799e-05		0.000327103	3.54625e-05	0.000305181
100059216	ERBB3	-4.89951	-3.69055	-8.05096	downNeo		0.000518297	0.00708757	6.2944e-05		0.00471176	0.038562	0.000872639
100059224	DOCK5	2.63893	4.34913	5.44791	upNeo		0.00287263	1.16836e-05	2.2188e-06		0.0196515	0.000195005	5.94618e-05
100059226	TECTB	-11.7516	-12.6265	-36.9951	downNeo		6.30563e-06	1.08528e-05	7.89442e-08		0.000123198	0.000183003	4.08536e-06
100059231	ALDOC	-2.52426	-3.2244	-4.73406	downNeo		0.00593556	0.000571541	1.47703e-05		0.0359668	0.00485285	0.000270324
100059241	DACT1	-4.20274	-3.24898	-4.72343	downNeo		2.43358e-09	8.72965e-07	4.57927e-09		2.15893e-07	2.33253e-05	4.52799e-07
100059247	PTPN22	3.03055	4.41514	4.4794	upNeo		0.000209756	3.09493e-06	6.45757e-06		0.00222599	6.61956e-05	0.000139275
100059249	TUBA4A	9.16573	9.46621	9.31233	upNeo		5.09434e-08	1.29249e-07	4.22463e-07		2.40798e-06	4.94191e-06	1.51859e-05
100059272	SPAG5	5.70206	6.34685	7.15693	upNeo		4.25476e-09	4.15357e-09	3.35923e-09		3.28858e-07	3.38469e-07	3.57967e-07
100059274	LCP2	3.07736	4.28794	5.27356	upNeo		4.47442e-06	4.78316e-08	7.34813e-09		9.24081e-05	2.30321e-06	6.36214e-07
100059282	SH3BGR	-5.05615	-5.88459	-7.48595	downNeo		0.000108517	6.85348e-05	2.27277e-05		0.00128234	0.000838481	0.000383961
100059284	BCL2L15	7.13094	9.11289	5.81309	upNeo		4.14408e-07	1.40309e-07	2.04458e-05		1.33987e-05	5.28623e-06	0.000354578
100059285	LOC100059285	17.634	14.4745	12.6012	upNeo		8.84478e-06	6.15219e-05	0.000248597		0.000162869	0.000766746	0.00276869
100059286	TROAP	7.63985	7.78597	16.6343	upNeo		4.12651e-09	1.24177e-08	4.64939e-11		3.21707e-07	7.60648e-07	2.15551e-08
100059288	CHEK2	2.88	3.97165	5.56963	upNeo		7.5252e-06	6.41151e-08	1.27268e-09		0.000142056	2.90844e-06	1.86339e-07
100059290	TMEM241	2.49816	2.33943	2.57788	upNeo		0.00223066	0.00894547	0.00402954		0.0158971	0.0467089	0.0274014
100059292	ARPC1B	2.19027	2.29613	2.45098	upNeo		0.00447167	0.00337686	0.00196353		0.0282761	0.0209993	0.0152222
100059302	PDCD4	-2.17053	-2.00894	-2.47817	downNeo		0.00427551	0.0229062	0.00129338		0.0273042	0.100984	0.0108086
100059309	CARNS1	-2.80973	-2.32723	-2.46786	downNeo		0.000873313	0.0152696	0.0113876		0.00735273	0.0724993	0.0642276
100059313	IGF2BP2	3.48605	5.31577	3.71786	upNeo		2.29889e-05	2.38498e-07	5.25975e-05		0.000357904	8.18118e-06	0.000755366
100059315	TNXB	-3.08368	-2.85039	-4.74666	downNeo		0.000302332	0.00161687	7.33451e-06		0.00301145	0.0116287	0.000154488
100059327	CCDC190	-2.76922	-4.68658	-2.38948	downNeo		0.0117504	0.000190058	0.0618304		0.0632625	0.00195922	0.245481
100059331	KIAA1210	-3.6936	-2.99948	-4.49864	downNeo		0.000641686	0.00762706	0.000390141		0.00565221	0.040953	0.00402859
100059332	TCEAL7	-6.67727	-6.07052	-5.82913	downNeo		2.83302e-06	1.81746e-05	5.77267e-05		6.41758e-05	0.000278322	0.000811554
100059336	APBA2	9.77399	13.342	8.38893	upNeo		2.39922e-06	7.88616e-07	4.47528e-05		5.6042e-05	2.14534e-05	0.000661702
100059357	MN1	-3.06205	-2.3216	-1.85307	downNeo		4.94571e-05	0.0066451	0.117994		0.000672206	0.0366978	0.40268
100059367	MYL6B	-4.18521	-3.3251	-2.4084	downNeo		4.29633e-08	5.79416e-06	0.00240889		2.10252e-06	0.000108692	0.0180532
100059371	CDCA2	9.36068	10.6595	8.65935	upNeo		5.62501e-08	6.32732e-08	1.00187e-06		2.61759e-06	2.87749e-06	3.04261e-05
100059392	SPTLC2	2.01044	2.47432	1.91369	upNeo		0.0187605	0.00100071	0.0624803		0.0923864	0.0077647	0.247151
100059394	ANXA3	-2.95889	-3.0356	-4.50216	downNeo		0.000163612	0.000242654	2.7327e-06		0.0018121	0.00241167	7.04681e-05
100059397	DES	-4.54246	-2.27501	-3.03493	downNeo		7.44647e-05	0.0624475	0.00970969		0.000934497	0.223671	0.0564617
100059408	NOXA1	-2.38663	-3.1871	-3.00935	downNeo		0.0128261	0.000798546	0.00256808		0.067857	0.00642871	0.0190258
100059410	EFHC2	-3.56293	-2.53477	-1.78417	downNeo		0.000619925	0.0245234	0.263787		0.00549692	0.10678	0.726717
100059411	MXI1	1.59109	1.72455	2.86682	upNeo		0.364003	0.223967	0.00144948		0.899538	0.594275	0.0119195
100059416	UNC13D	5.65629	5.20475	3.68632	upNeo		1.1238e-06	7.78908e-06	0.00059102		3.03427e-05	0.00013869	0.00562698
100059437	RGS5	-10.4158	-10.4378	-10.1049	downNeo		2.7318e-10	1.05832e-09	4.70356e-09		4.16924e-08	1.17761e-07	4.57872e-07
100059438	NAT16	-5.20114	-1.96067	-3.67005	downNeo		0.000460338	0.228912	0.0130751		0.00426452	0.604115	0.0715423
100059455	CHDH	-2.27945	-4.04943	-2.70855	downNeo		0.0430584	0.000341381	0.0194051		0.180125	0.00316904	0.0981648
100059466	BMP2K	2.57541	3.10373	3.47528	upNeo		0.000537855	5.60955e-05	2.26878e-05		0.00485525	0.000708168	0.000383647
100059472	VWF	-2.95565	-2.22501	-2.48825	downNeo		0.000483942	0.0260985	0.0110728		0.00445568	0.112479	0.0628857
100059473	CPM	2.43618	2.66828	3.70106	upNeo		0.0191051	0.0119243	0.000887304		0.0936228	0.0591908	0.00789889
100059475	GDF6	-3.49424	-5.21935	-2.63335	downNeo		0.0121894	0.00161994	0.0897327		0.0652362	0.0116415	0.32644
100059478	PCDH19	-2.62737	-1.73624	-1.73583	downNeo		0.00180818	0.219454	0.23493		0.0133731	0.585417	0.668487
100059482	KIAA1549L	31.4058	21.3387	11.7125	upNeo		8.66333e-10	3.32998e-08	4.34985e-06		9.75112e-08	1.71832e-06	0.000101532
100059500	ADIPOQ	-1.39299	-2.61035	-14.8118	downNeo		0.612484	0.109994	3.25089e-05		1	0.344861	0.000511113
100059512	CD9	-1.8969	-2.37323	-2.68038	downNeo		0.0189957	0.00030439	5.16422e-05		0.093239	0.00288059	0.000742831
100059536	EDEM1	1.88127	2.11198	1.4787	upNeo		0.0166891	0.0021791	0.548871		0.0841889	0.0148033	1
100059542	PDCD1LG2	-6.65109	-4.59328	-4.14262	downNeo		3.4216e-06	0.000246456	0.00110313		7.46e-05	0.00243869	0.00949174
100059546	SALL1	2.99942	2.65489	4.96087	upNeo		0.00387487	0.017815	0.000119924		0.0252984	0.0820959	0.00150502
100059549	KCNH3	-3.4929	-3.37009	-3.49819	downNeo		0.000540701	0.00148831	0.00177828		0.0048785	0.0108602	0.014077
100059555	CLDN15	-2.57216	-2.77931	-4.6453	downNeo		0.00467635	0.00315357	1.76912e-05		0.0293949	0.0198714	0.000315427
100059568	VWCE	-7.55826	-13.4073	-4.92847	downNeo		0.000137728	9.57874e-06	0.00581427		0.00155996	0.000165233	0.0371969
100059575	ACOT7	3.00033	2.69493	3.70299	upNeo		0.000205639	0.0017999	5.56148e-05		0.00219133	0.0126718	0.000786777
100059576	LOC100059576	-2.26737	-2.51581	-4.87699	downNeo		0.0687923	0.0438003	0.000482955		0.260543	0.16898	0.00481591
100059595	TUBB4B	2.26594	2.70871	1.6495	upNeo		0.00565818	0.000672872	0.293323		0.0346121	0.00556882	0.782239
100059613	RTN1	-12.9457	-10.3005	-10.9177	downNeo		9.57243e-07	1.24506e-05	2.00758e-05		2.68939e-05	0.000204583	0.000350473
100059619	SRI	3.30711	3.29563	2.58901	upNeo		0.000312244	0.000657278	0.0130503		0.00309307	0.00545732	0.0714353
100059639	TKFC	1.69084	1.85729	2.61173	upNeo		0.211874	0.0957016	0.00176481		0.617816	0.310259	0.0139976
100059651	PRPF40B	-2.59473	-2.52473	-1.6027	downNeo		0.000381382	0.00117129	0.343201		0.00365335	0.0089191	0.869614
100059657	SNX8	2.06741	2.35422	1.53054	upNeo		0.00372782	0.00044919	0.436981		0.0245284	0.00398435	1
100059661	TIMELESS	6.14556	7.12301	11.2431	upNeo		1.32807e-08	8.87352e-09	3.11509e-10		8.31983e-07	5.83223e-07	6.59995e-08
100059662	PTPDC1	3.00703	2.5705	2.37084	upNeo		0.000632162	0.00724147	0.0233012		0.00558448	0.0392688	0.114278
100059668	CALHM2	-2.99188	-3.12781	-2.42807	downNeo		0.000318702	0.000362493	0.012505		0.00314838	0.00332559	0.0690803
100059670	MYO15B	-2.47431	-2.21502	-2.20485	downNeo		0.00185226	0.0142365	0.020739		0.0136599	0.0685886	0.103747
100059671	NUFIP2	2.16745	2.76127	2.06343	upNeo		0.00339917	7.20312e-05	0.0176695		0.0226558	0.000872368	0.091024
100059711	CHD5	-2.41448	-2.16735	-4.06854	downNeo		0.00588527	0.0308166	2.75433e-05		0.0356982	0.128616	0.000447274
100059720	TTF2	2.3119	2.50204	3.39825	upNeo		0.000129908	4.68858e-05	2.00276e-07		0.00148825	0.000613639	8.54685e-06
100059721	SLC4A3	-3.61242	-4.0945	-2.96145	downNeo		0.00346323	0.00229995	0.0292183		0.0230145	0.0154321	0.137101
100059722	VAMP1	-3.71396	-4.4865	-3.77769	downNeo		1.55679e-05	3.51815e-06	6.8582e-05		0.000260076	7.2742e-05	0.00094031
100059757	NCAPD2	4.01548	5.16957	5.3304	upNeo		5.09293e-08	3.89493e-09	8.22788e-09		2.40798e-06	3.2176e-07	6.9241e-07
100059765	GLS2	-4.11644	-5.47952	-6.02907	downNeo		1.90025e-05	1.90686e-06	1.8184e-06		0.000306919	4.49486e-05	5.01495e-05
100059772	DAGLA	2.00586	2.69102	1.50311	upNeo		0.0436436	0.00150341	0.495771		0.182231	0.0109438	1
100059811	CLDN1	-9.27629	-8.68357	-7.43866	downNeo		2.76238e-07	1.46806e-06	1.27303e-05		9.5302e-06	3.57275e-05	0.000241836
100059815	PDGFRA	-2.96609	-2.52305	-1.97089	downNeo		7.20154e-07	6.59866e-05	0.0166578		2.1156e-05	0.000812916	0.0867778
100059818	RACGAP1	6.89366	8.24598	9.99167	upNeo		3.68556e-10	1.92934e-10	9.36197e-11		5.06667e-08	3.77668e-08	3.37199e-08
100059820	TSPYL5	-2.02998	-2.27695	-1.46148	downNeo		0.00184529	0.00020845	0.59455		0.0136153	0.00211492	1
100059822	TTYH3	3.09215	4.294	3.64716	upNeo		1.3593e-05	2.01362e-07	6.09323e-06		0.000232475	7.16665e-06	0.000133072
100059838	FEN1	5.11359	4.51036	5.35429	upNeo		4.93927e-08	8.49022e-07	2.67423e-07		2.36573e-06	2.28209e-05	1.07703e-05
100059841	OSTN	-9.10762	-5.01496	-7.60942	downNeo		1.21128e-05	0.00161305	0.000207846		0.000210762	0.0116198	0.00239482
100059845	LOC100059845	-3.85081	-3.45843	-2.74597	downNeo		0.000220035	0.00130784	0.0157907		0.00231867	0.0097487	0.0832965
100059864	PTCHD1	-3.9892	-2.02394	-2.34013	downNeo		0.00104754	0.166966	0.0920058		0.00859849	0.475773	0.332784
100059866	SFXN2	2.94002	2.76996	2.84335	upNeo		2.92413e-05	0.000189587	0.000246484		0.000435251	0.00195848	0.00275368
100059871	ADAM19	3.86717	5.60357	4.66515	upNeo		2.77484e-09	2.61072e-11	1.43956e-09		2.39101e-07	8.87746e-09	2.0254e-07
100059872	LOC100059872	-1.18593	-1.18673	-2.10885	downNeo		0.99372	0.990096	0.00124644		1	1	0.0104826
100059883	WDR66	-2.85366	-3.17784	-1.86651	downNeo		0.00149023	0.000773862	0.168032		0.0114495	0.00627487	0.524453
100059885	MTDH	1.98085	2.41841	1.81582	upNeo		0.00295979	3.82308e-05	0.0416384		0.0201676	0.000519783	0.18006
100059886	CGN	-3.42155	-4.10026	-2.69504	downNeo		0.00277204	0.00107503	0.0358354		0.0191124	0.00827711	0.161058
100059888	MLXIPL	-3.18248	-2.15083	-4.12095	downNeo		0.000629868	0.0572629	0.000144606		0.00557136	0.20867	0.00176437
100059905	LOC100059905	-2.36823	-2.84906	-2.10797	downNeo		0.00657934	0.000985472	0.0477797		0.0391435	0.00766864	0.200949
100059906	ITIH4	-3.65693	-3.76428	-12.0302	downNeo		0.00041799	0.000624461	4.44521e-08		0.00394528	0.0052313	2.60761e-06
100059908	IL33	-135.134	-98.3127	-175.945	downNeo		2.94906e-11	4.70682e-10	1.5142e-10		8.22267e-09	6.57094e-08	4.47036e-08
100059935	INCENP	2.74082	3.32945	3.00002	upNeo		4.47255e-06	2.33096e-07	4.71383e-06		9.24081e-05	8.04181e-06	0.000108696
100059959	ADAMTS7	1.82626	2.27174	2.77182	upNeo		0.0536055	0.00170447	8.20598e-05		0.214816	0.0121372	0.00109387
100059961	JPT1	2.13078	2.34704	2.69416	upNeo		0.0154541	0.00616777	0.00151475		0.07882	0.0345764	0.0123996
100059973	PTMS	-1.61844	-1.65493	-2.40004	downNeo		0.192568	0.149784	4.96093e-05		0.575882	0.439324	0.000719914
100059978	AMZ1	-4.18284	-6.97274	-3.70796	downNeo		0.000135349	2.40729e-06	0.00159164		0.00154077	5.39215e-05	0.012864
100060016	APLP1	-3.32275	-4.47406	-3.28552	downNeo		0.000225289	1.46232e-05	0.000966652		0.00236574	0.000232846	0.00850852
100060020	GRIA1	-1.5097	-1.77843	-7.57051	downNeo		0.515022	0.354466	0.000672242		1	0.823413	0.00628577
100060030	PRKAR2B	-3.22277	-2.98372	-3.63947	downNeo		0.000866507	0.00351544	0.000837671		0.00730567	0.0216665	0.00754281
100060052	RILP	-2.51834	-2.16586	-3.01478	downNeo		0.000104548	0.00399847	1.73758e-05		0.00124689	0.024059	0.000310746
100060053	SCGB1A1	-35.8592	-48.0933	-20.9045	downNeo		2.49242e-10	1.98352e-10	7.47452e-08		3.84593e-08	3.80013e-08	3.94348e-06
100060062	DHRS7	-2.05103	-2.87746	-3.9468	downNeo		0.00369291	5.08109e-06	3.77797e-08		0.0243165	9.76245e-05	2.26038e-06
100060067	KIAA1107	-3.64971	-3.47142	-2.27155	downNeo		5.93493e-06	3.19972e-05	0.0164382		0.000117841	0.000452306	0.0859318
100060082	CIB2	-1.71578	-2.0702	-2.67845	downNeo		0.190858	0.0299967	0.00150996		0.572098	0.126011	0.012366
100060090	G3BP1	2.08249	2.1244	1.8992	upNeo		0.00154881	0.001766	0.0251636		0.0118139	0.0124966	0.121719
100060096	LOC100060096	-2.97786	-2.25908	-2.20908	downNeo		0.000739458	0.0283586	0.044723		0.00640852	0.120224	0.190812
100060105	LINGO4	-2.00605	-3.14305	-3.94358	downNeo		0.143513	0.00864861	0.00236448		0.460536	0.0454597	0.0177647
100060112	COL4A6	-9.61519	-3.8011	-5.68335	downNeo		0.000211172	0.0342085	0.00874443		0.00223706	0.13903	0.051734
100060116	LOC100060116	-1.96078	-2.24089	-2.17529	downNeo		0.00542289	0.000420119	0.00146832		0.0333883	0.00376235	0.0120524
100060122	NR1D2	-4.19662	-5.00351	-7.56218	downNeo		0.000145143	5.93262e-05	3.45823e-06		0.0016296	0.000743497	8.45371e-05
100060123	MELTF	-12.9901	-33.3623	-22.3424	downNeo		1.99384e-06	2.43466e-08	6.2658e-07		4.85887e-05	1.34586e-06	2.08578e-05
100060134	RORC	-1.87118	-5.05304	-2.91996	downNeo		0.247688	0.000886924	0.0411547		0.690907	0.00705816	0.178549
100060148	ANKRD53	-4.4799	-3.84416	-3.47486	downNeo		0.0023546	0.0100409	0.0242595		0.0166617	0.0513358	0.118238
100060159	THEM5	-4.13235	-6.97572	-2.89733	downNeo		0.00081464	2.37222e-05	0.0278323		0.00693985	0.00034846	0.131834
100060183	PAK2	1.72934	2.29691	1.71773	upNeo		0.0411151	2.34757e-05	0.0735385		0.173731	0.000345403	0.280346
100060185	AJAP1	-4.62655	-2.59978	-5.99997	downNeo		3.10248e-05	0.0179217	1.41507e-05		0.000454988	0.0825229	0.000262181
100060209	SRR	-1.68871	-2.30383	-2.7557	downNeo		0.197405	0.00404461	0.000429976		0.586354	0.0242879	0.00436742
100060213	SEMA3G	-8.94895	-7.50323	-8.48097	downNeo		6.0224e-07	7.45169e-06	6.93601e-06		1.83866e-05	0.000134332	0.000147823
100060248	LOC100060248	-3.05178	-3.0726	-2.88338	downNeo		9.02337e-05	0.000182106	0.000827581		0.00109947	0.00189678	0.00747812
100060254	TNFSF11	3.61875	2.29131	2.29925	upNeo		6.62348e-06	0.0103963	0.0141855		0.000127985	0.0527698	0.0763272
100060263	KNTC1	5.37172	7.16603	9.26847	upNeo		2.66417e-08	3.00905e-09	6.69606e-10		1.43221e-06	2.7095e-07	1.11657e-07
100060276	SSTR1	2.9195	4.70478	2.97156	upNeo		0.0214266	0.00122908	0.034653		0.102462	0.00927683	0.156922
100060282	DNAH1	-3.33502	-3.9837	-4.00074	downNeo		0.00248285	0.000926494	0.0015571		0.0174254	0.00730066	0.0126657
100060288	UHRF2	2.1122	2.23883	2.60931	upNeo		0.00336017	0.00185841	0.000189939		0.0224622	0.0129771	0.00222173
100060289	TMEM38B	2.07524	2.50037	1.54989	upNeo		0.0171545	0.00166513	0.4228		0.0859165	0.0119139	0.991425
100060291	PAWR	-3.08097	-2.88769	-2.51686	downNeo		4.78201e-05	0.000292548	0.00358121		0.000655896	0.00279793	0.0249397
100060297	C1R	-2.72125	-3.26839	-2.88738	downNeo		0.00404587	0.000946482	0.0055474		0.0261341	0.0074271	0.0356797
100060299	NIPAL2	-3.7003	-6.94005	-14.5534	downNeo		0.000118326	3.26061e-07	1.4544e-09		0.00137037	1.02838e-05	2.0304e-07
100060320	DQB	-3.48095	-3.18251	-3.585	downNeo		0.00124523	0.00489558	0.00286454		0.00988337	0.0285045	0.0207285
100060325	EPHA4	-3.51637	-2.00691	-1.53775	downNeo		0.000333881	0.111305	0.461957		0.00326077	0.348243	1
100060329	ABHD3	5.4765	7.05815	5.04397	upNeo		1.60601e-07	3.05852e-08	3.46978e-06		6.13745e-06	1.60119e-06	8.46711e-05
100060344	CLEC14A	-3.21254	-2.49788	-2.53575	downNeo		0.000333032	0.0111214	0.0135995		0.00325601	0.0557743	0.0738583
100060345	WDR62	4.30771	5.39706	6.28911	upNeo		5.79548e-07	9.40729e-08	4.54994e-08		1.78717e-05	3.86623e-06	2.63472e-06
100060356	C24H14orf39	-4.40066	-6.8808	-3.46171	downNeo		0.00122217	9.21172e-05	0.0155848		0.00973469	0.00106959	0.082428
100060362	NTNG1	-3.65461	-4.67482	-7.74841	downNeo		0.0226075	0.00991452	0.0013124		0.107396	0.0508546	0.0109481
100060363	METTL7A	-1.80335	-4.76801	-8.49598	downNeo		0.329854	0.00594688	0.000443906		0.84392	0.0336603	0.0044786
100060364	GRM5	-3.43145	-3.88947	-4.42633	downNeo		0.000681373	0.000374948	0.000209415		0.00596541	0.00341895	0.00240674
100060366	HCAR2	5.36846	9.00474	4.30667	upNeo		0.00025915	1.31312e-05	0.00404812		0.00265625	0.000212853	0.0274793
100060371	RXRG	-1.72216	-2.67361	-6.87095	downNeo		0.286063	0.0182289	8.48205e-06		0.764461	0.083618	0.000174376
100060383	SLC9A7	1.72097	2.22872	2.60485	upNeo		0.136664	0.00330566	0.000380859		0.44514	0.0206421	0.0039487
100060396	SIX6	-8.14341	-13.5518	-7.1573	downNeo		0.00011374	1.27261e-05	0.00096662		0.00133183	0.000207595	0.00850852
100060403	HCAR1	-5.41588	-6.51839	-15.2683	downNeo		0.000804803	0.000475606	5.96008e-06		0.0068723	0.00415987	0.000131146
100060413	LMNB2	2.01794	2.24474	2.01073	upNeo		0.00986452	0.00223217	0.0213044		0.054628	0.0150954	0.106162
100060414	EPHX2	-2.29734	-2.63509	-2.57694	downNeo		0.000144763	1.38488e-05	5.10088e-05		0.00162736	0.000222483	0.000734307
100060423	TGFA	21.2246	27.2133	21.7812	upNeo		8.14059e-10	6.35689e-10	8.54738e-09		9.33783e-08	8.00568e-08	7.02875e-07
100060428	F13A1	-6.14421	-9.49563	-4.22409	downNeo		3.34263e-06	1.97586e-07	0.000574461		7.35012e-05	7.06016e-06	0.00549999
100060434	LAMB4	-13.8362	-7.16325	-4.50238	downNeo		6.17163e-09	4.54528e-06	0.000526074		4.51809e-07	8.93624e-05	0.00513221
100060450	KMO	26.6024	41.9642	19.9462	upNeo		7.2006e-10	1.96998e-10	5.20173e-08		8.36616e-08	3.80013e-08	2.94585e-06
100060454	ASPA	-2.60206	-5.02115	-5.47803	downNeo		0.0338738	0.000381391	0.000375275		0.148314	0.00346193	0.00389754
100060460	ACOT11	8.06558	5.5022	7.94356	upNeo		2.45077e-05	0.000786428	0.000138722		0.000376586	0.00635958	0.00169833
100060468	CDC7	3.38793	2.33786	3.10108	upNeo		1.32029e-06	0.00222348	3.86814e-05		3.48639e-05	0.0150593	0.000588853
100060472	CCDC62	-3.15579	-3.61345	-2.4091	downNeo		0.000107017	3.81893e-05	0.0115068		0.00126877	0.000519783	0.0646973
100060484	RP2	2.67414	3.70825	2.60897	upNeo		2.31491e-05	1.2391e-07	0.00018837		0.000359699	4.7653e-06	0.00220623
100060485	SCD	-2.24031	-3.4172	-7.38072	downNeo		0.170588	0.0374484	0.00132516		0.524252	0.149752	0.0110281
100060486	CHRNB4	-3.68282	-9.26774	-4.52831	downNeo		0.00230544	2.95991e-06	0.00141703		0.0163459	6.39916e-05	0.0116687
100060489	PDE6A	-2.80708	-2.47517	-4.99681	downNeo		0.0114297	0.0417598	0.000256385		0.0618873	0.162993	0.00283788
100060496	DEPDC1B	12.2571	17.9535	18.1721	upNeo		1.71071e-10	3.1049e-11	1.01502e-10		2.91781e-08	9.98501e-09	3.41776e-08
100060503	UST	3.39318	2.98206	2.6523	upNeo		1.02098e-05	0.000179787	0.0017667		0.000182514	0.00187698	0.0139976
100060505	LOC100060505	18.1666	22.0038	15.7117	upNeo		1.47475e-05	1.51672e-05	0.000154953		0.000248444	0.000240656	0.00186784
100060521	LOC100060521	3.15562	4.92985	3.34834	upNeo		0.000240192	2.1015e-06	0.000457199		0.00249747	4.86452e-05	0.00459572
100060526	PPARGC1B	1.77904	2.67659	1.16774	upNeo		0.154612	0.00174103	0.903952		0.487295	0.0123637	1
100060528	DGKH	2.30302	2.83765	2.45143	upNeo		0.00113395	4.77086e-05	0.00120699		0.0091905	0.000622146	0.0102242
100060532	PTK6	-5.31063	-4.81933	-6.55824	downNeo		1.30666e-06	1.08512e-05	1.11911e-06		3.46054e-05	0.000183003	3.33677e-05
100060548	NUP62CL	1.18659	3.2317	4.57261	upNeo		0.811429	0.0142112	0.00215583		1	0.068522	0.0164719
100060564	SIX1	-4.87969	-4.91001	-4.57587	downNeo		1.50753e-09	5.19374e-09	4.54891e-08		1.56931e-07	3.97281e-07	2.63472e-06
100060567	STXBP5	2.69352	2.879	2.6967	upNeo		4.57146e-06	2.956e-06	2.78186e-05		9.40886e-05	6.39839e-05	0.000450527
100060570	CLEC4E	8.97058	13.7536	9.15756	upNeo		4.32393e-06	6.0669e-07	2.36664e-05		9.02313e-05	1.72878e-05	0.000396473
100060571	TRIP10	-2.60321	-2.39342	-2.12922	downNeo		7.3087e-05	0.000793875	0.0096644		0.000924314	0.00639969	0.0562528
100060620	ADAMTSL5	-4.00493	-3.71457	-2.83862	downNeo		5.38144e-05	0.0002805	0.00730432		0.000720017	0.00269846	0.0447274
100060633	LDLRAD1	4.77885	3.74475	3.83785	upNeo		8.45182e-05	0.0015888	0.00218072		0.0010411	0.0114555	0.0166025
100060638	LOC100060638	-3.59574	-2.587	-1.28115	downNeo		0.00115145	0.0294346	0.720441		0.00929469	0.123997	1
100060647	CAT	-3.24598	-4.73343	-3.37402	downNeo		2.41811e-05	2.86509e-07	7.28489e-05		0.000372912	9.37666e-06	0.000993138
100060648	GSPT2	-3.06715	-3.26554	-2.63051	downNeo		0.000932462	0.000869499	0.0125027		0.007778	0.00694558	0.0690803
100060656	CD300LB	3.93913	6.9632	5.13432	upNeo		0.00106833	1.96819e-05	0.000447523		0.00872143	0.00029861	0.00450751
100060659	ADRB2	-2.46239	-3.87783	-10.9643	downNeo		0.0527601	0.00331248	3.40405e-06		0.212136	0.0206703	8.3729e-05
100060660	PCBP4	-1.79083	-1.56609	-2.73353	downNeo		0.117192	0.392644	0.00082824		0.394782	0.881725	0.00748033
100060684	RGN	-3.62595	-3.81645	-2.40124	downNeo		2.05764e-05	2.6058e-05	0.0137951		0.000326197	0.000377173	0.0746952
100060688	LOC100060688	4.24634	3.90552	2.04722	upNeo		4.69564e-06	3.53188e-05	0.075974		9.63141e-05	0.000487399	0.287018
100060689	P2RX1	9.40658	15.3104	8.7709	upNeo		1.26285e-08	7.78442e-10	2.42042e-07		8.03631e-07	9.4087e-08	9.99756e-06
100060701	SLC44A1	2.4895	2.94076	2.94931	upNeo		5.76985e-05	4.29723e-06	9.9387e-06		0.000762357	8.54182e-05	0.000197121
100060702	NEIL3	10.2135	12.0583	8.46856	upNeo		5.91669e-09	5.22616e-09	3.26356e-07		4.34913e-07	3.97281e-07	1.24784e-05
100060711	MPHOSPH9	1.70204	1.96487	2.07294	upNeo		0.0706092	0.00314308	0.00134238		0.265858	0.0198192	0.0111405
100060713	RADIL	-4.01309	-4.48041	-2.62241	downNeo		8.60757e-05	6.13921e-05	0.018448		0.00105677	0.000765658	0.0944909
100060730	MEGF6	-2.96108	-2.66002	-6.37911	downNeo		0.0115168	0.0347813	8.89126e-05		0.0622469	0.140949	0.00117049
100060741	RETN	1021.62	451.125	235.997	upNeo		1.01532e-13	6.30493e-12	2.20002e-10		2.4714e-10	3.5483e-09	5.5028e-08
100060750	UROC1	-3.31749	-4.93406	-7.71821	downNeo		0.00165524	7.36882e-05	3.23235e-06		0.0124725	0.000888848	8.0181e-05
100060754	ESCO2	3.66895	4.19505	3.95557	upNeo		3.17015e-05	1.45138e-05	6.56254e-05		0.000463921	0.000231923	0.000906325
100060757	ENTPD7	3.68234	4.96029	3.54031	upNeo		1.05896e-07	3.12969e-09	1.79685e-06		4.32444e-06	2.74697e-07	4.96312e-05
100060768	GLIS1	-14.8507	-19.0208	-8.09785	downNeo		4.84792e-10	2.98209e-10	8.39234e-07		6.06293e-08	4.75261e-08	2.63306e-05
100060770	LOC100060770	2.82239	2.06786	10.4914	upNeo		0.0341016	0.190015	2.04125e-05		0.149025	0.52504	0.000354578
100060771	GAPT	26.2293	30.411	20.8222	upNeo		7.68204e-09	1.18737e-08	3.10176e-07		5.39024e-07	7.34822e-07	1.20647e-05
100060777	EPDR1	-3.19982	-4.13499	-3.80034	downNeo		0.000497155	5.38791e-05	0.000278543		0.00455613	0.000687674	0.00302733
100060789	PBK	6.22866	6.39738	9.50664	upNeo		1.47577e-08	3.81808e-08	1.97682e-09		8.94855e-07	1.91e-06	2.45521e-07
100060810	KIF26A	-3.02553	-2.10412	-2.26893	downNeo		0.000547558	0.0535094	0.0339573		0.00493789	0.197251	0.154506
100060818	SMAGP	1.87821	2.59044	1.32361	upNeo		0.07896	0.00166863	0.756219		0.289552	0.0119295	1
100060842	HCLS1	3.22506	4.68548	4.29002	upNeo		2.64178e-06	1.88714e-08	2.06697e-07		6.06061e-05	1.08234e-06	8.75861e-06
100060844	PRDM16	-7.45747	-7.01797	-6.60855	downNeo		9.0739e-09	6.07404e-08	3.28884e-07		6.1433e-07	2.79076e-06	1.25485e-05
100060850	BIN2	4.93191	6.9129	6.18837	upNeo		9.21194e-09	4.2755e-10	5.41747e-09		6.2134e-07	6.01543e-08	5.02903e-07
100060862	KLF15	-2.12667	-2.91701	-3.00024	downNeo		0.0110626	0.000130177	0.000171482		0.0601346	0.00142084	0.00203575
100060863	SYT8	7.13713	6.18088	3.54581	upNeo		2.73512e-06	2.56961e-05	0.00468251		6.22714e-05	0.000372594	0.0311056
100060872	PLD5	-13.7575	-11.3224	-12.4344	downNeo		2.38101e-07	2.78227e-06	3.79603e-06		8.37492e-06	6.09561e-05	9.09588e-05
100060877	PIMREG	3.20565	4.54219	5.97731	upNeo		0.0232631	0.00463062	0.00153766		0.109873	0.027217	0.0125473
100060882	POLQ	3.73695	5.64327	6.77774	upNeo		0.000113496	2.96836e-06	1.24429e-06		0.00133157	6.40973e-05	3.63182e-05
100060884	FAM167A	3.94406	3.25823	1.91969	upNeo		0.00150525	0.0106316	0.236502		0.0115452	0.0537522	0.671529
100060893	ASPM	8.14195	17.5569	19.9838	upNeo		6.81109e-08	3.97584e-10	5.37474e-10		3.02681e-06	5.72807e-08	9.30709e-08
100060897	GALNT6	3.04001	4.17132	4.2782	upNeo		0.00306113	0.000255936	0.00038949		0.0206859	0.00251317	0.00402428
100060922	JAKMIP2	5.17051	2.62052	-1.13752	split		0.00051691	0.064469	0.849777		0.00470867	0.229472	1
100060923	MXD1	5.74922	7.70076	4.54856	upNeo		1.8807e-06	3.17814e-07	0.000120556		4.63332e-05	1.01037e-05	0.00151085
100060925	PLSCR4	-2.49149	-2.87842	-2.44882	downNeo		9.64913e-05	1.22987e-05	0.000568685		0.00116625	0.000202456	0.00545629
100060928	LRP8	2.50004	1.786	1.76969	upNeo		0.0015734	0.152386	0.181163		0.011976	0.445146	0.554387
100060931	TMEM179	5.3078	4.78954	3.3737	upNeo		1.78071e-06	1.52034e-05	0.00124321		4.45401e-05	0.000240656	0.0104671
100060964	RALGAPA2	2.18021	2.67944	1.57642	upNeo		0.00246005	9.07202e-05	0.361108		0.0173059	0.00105541	0.898108
100060966	TMEM30B	-3.44573	-4.1576	-5.36975	downNeo		0.000772632	0.000234243	4.33461e-05		0.00664486	0.00233582	0.000650517
100060971	TYMS	2.57809	2.6597	3.3935	upNeo		1.47765e-05	1.8916e-05	3.62324e-07		0.000248701	0.000288448	1.34261e-05
100060986	TTYH2	1.65692	3.17994	2.52175	upNeo		0.319092	0.00149215	0.0210894		0.825095	0.0108794	0.105178
100060987	MIS12	2.92755	2.64	1.74599	upNeo		0.000520743	0.00361713	0.232556		0.00472209	0.0221719	0.663513
100060993	HGD	-3.64367	-5.63917	-29.1175	downNeo		0.00734704	0.000687153	6.29079e-08		0.0429727	0.00567137	3.40213e-06
100061008	ME3	-2.82137	-2.84532	-2.49427	downNeo		7.3648e-05	0.000144737	0.00209496		0.000927862	0.00155709	0.0160819
100061017	LOC100061017	3.03546	3.68553	3.87333	upNeo		0.00114666	0.000251329	0.000288476		0.00926848	0.00247198	0.00311648
100061030	PLOD2	3.30645	3.26215	4.31727	upNeo		4.11151e-06	1.38855e-05	5.02487e-07		8.66014e-05	0.000222874	1.74025e-05
100061035	LOC100061035	-2.4874	-2.78913	-2.23302	downNeo		0.00113585	0.000363538	0.0139703		0.00919761	0.00333178	0.0753493
100061071	GDF3	-4.30461	-4.76495	-8.34496	downNeo		0.000485368	0.000417644	1.10893e-05		0.00446424	0.00374756	0.000216133
100061106	SULT1C4	5.8096	5.5068	3.77552	upNeo		0.000128683	0.000411213	0.0087535		0.00147609	0.00369907	0.0517707
100061113	DNTT	10.6545	3.11944	1.50071	upNeo		1.04833e-07	0.00874699	0.506519		4.30052e-06	0.0458854	1
100061118	MS4A3	179.27	173.895	107.328	upNeo		2.82189e-12	1.38719e-11	3.65202e-10		1.68456e-09	5.90268e-09	7.23804e-08
100061124	DPP4	2.87911	4.41104	8.8441	upNeo		0.0277905	0.00261801	4.72849e-05		0.126383	0.017053	0.000694013
100061136	TAF13	2.25946	1.75005	1.64936	upNeo		0.00040091	0.0943842	0.221749		0.00381203	0.30715	0.640042
100061162	HMGB2	4.94311	4.74291	5.1908	upNeo		2.38499e-06	1.0561e-05	9.57006e-06		5.58535e-05	0.000178921	0.000191717
100061202	MFAP5	-5.49486	-3.56562	-9.37603	downNeo		0.00101537	0.0209154	0.000154357		0.00837232	0.0936341	0.00186314
100061204	CCDC92	-2.31033	-2.53129	-2.4239	downNeo		0.00116033	0.000418154	0.00157759		0.00933704	0.00375027	0.0127689
100061208	CCL24	-19.359	-27.5815	-12.2833	downNeo		1.86841e-06	8.66327e-07	0.000126377		4.60933e-05	2.31823e-05	0.00157068
100061213	ALDH18A1	2.46161	2.33036	2.39473	upNeo		0.00202174	0.00736849	0.00771276		0.0146813	0.0398256	0.0467674
100061221	KBTBD7	3.22556	3.5741	2.2192	upNeo		0.000212943	0.000126926	0.0398194		0.00225316	0.00139209	0.174479
100061223	ATP6V1A	2.60224	3.98028	3.594	upNeo		0.0016247	9.69845e-06	8.19988e-05		0.0122938	0.000166819	0.00109386
100061252	LOC100061252	238.067	247.94	104.342	upNeo		3.50557e-13	1.34659e-12	1.69361e-10		3.71363e-10	1.51567e-09	4.76566e-08
100061270	LRRC8D	1.89233	2.39664	3.13447	upNeo		0.0300992	0.000623077	9.26961e-06		0.134773	0.00522393	0.000187148
100061292	SORBS1	-1.63533	-1.61138	-6.29399	downNeo		0.294702	0.338923	4.04573e-08		0.78014	0.799837	2.3967e-06
100061295	PFN1	2.35542	2.85334	2.60131	upNeo		0.00274542	0.000257452	0.0018206		0.0189579	0.00252118	0.0143489
100061296	LOC100061296	202.156	153.107	100.333	upNeo		1.10228e-12	1.49221e-11	3.19105e-10		7.94038e-10	5.90268e-09	6.68228e-08
100061308	LPCAT2	11.6137	11.2531	6.70997	upNeo		7.22872e-07	2.67472e-06	0.000211945		2.11678e-05	5.90308e-05	0.00242961
100061326	PDLIM1	-3.30481	-2.70243	-4.15723	downNeo		0.00039897	0.00675302	0.000130871		0.0037996	0.0372253	0.00161761
100061331	LOC100061331	7.85178	8.29998	16.209	upNeo		6.05643e-06	1.0597e-05	2.60868e-07		0.000119464	0.000179362	1.0581e-05
100061341	LOC100061341	-2.33741	-1.91484	-1.39983	downNeo		0.00147476	0.050971	0.672041		0.0113499	0.190487	1
100061349	MYBPHL	-5.52802	-3.47876	-3.32736	downNeo		6.82419e-06	0.00151933	0.00372347		0.0001313	0.0110418	0.0257117
100061350	RIMKLB	-2.39413	-2.48178	-1.74021	downNeo		7.34117e-05	7.48097e-05	0.110092		0.000926469	0.000900567	0.381425
100061353	NR4A1	-1.87204	-2.81436	-11.0475	downNeo		0.30475	0.084216	0.000165338		0.79887	0.281121	0.00197191
100061367	LOC100061367	-10.9243	-28.2561	-66.7449	downNeo		6.14646e-07	3.73902e-09	1.25277e-10		1.86979e-05	3.11755e-07	3.95811e-08
100061371	LOC100061371	20.4091	8.04839	15.5638	upNeo		1.50806e-07	0.000137124	5.96689e-06		5.85315e-06	0.00148674	0.000131146
100061373	RELL2	-3.17991	-3.76691	-2.51662	downNeo		0.00434616	0.0017465	0.0499273		0.0276866	0.0123864	0.208154
100061389	SNX31	-2.81657	-4.85355	-3.0024	downNeo		0.00273734	1.234e-05	0.00379855		0.0189166	0.000202951	0.0261099
100061404	PHKG1	-3.01985	-4.38393	-8.53234	downNeo		0.00020113	2.98612e-06	4.45474e-09		0.0021575	6.42366e-05	4.50704e-07
100061415	RIN2	-2.52398	-2.15677	-1.99251	downNeo		9.88289e-07	0.000214288	0.00310031		2.76368e-05	0.00216196	0.0221692
100061416	GCNT1	2.68643	1.77236	2.44134	upNeo		0.00182397	0.198451	0.0138943		0.0134733	0.541732	0.0750311
100061417	NRG1	-29.0459	-17.8155	-21.4478	downNeo		2.3559e-12	3.03092e-10	2.79562e-10		1.56044e-09	4.78805e-08	6.13979e-08
100061428	C23H9orf3	-2.15773	-2.37196	-2.62232	downNeo		0.000797276	0.000183403	4.42038e-05		0.00682421	0.00190589	0.000658206
100061432	NADK	2.73816	2.96941	2.35477	upNeo		9.93037e-07	4.69945e-07	0.000207765		2.77159e-05	1.38288e-05	0.00239482
100061440	CYP2C92	-8.28906	-4.51703	-6.25225	downNeo		1.37973e-06	0.000568655	8.42893e-05		3.61155e-05	0.00483746	0.0011211
100061475	MAPKAPK3	2.85589	3.65269	3.39892	upNeo		4.59558e-06	1.21099e-07	1.2092e-06		9.44769e-05	4.67997e-06	3.57578e-05
100061491	FBP2	-4.09047	-9.32716	-33.8869	downNeo		0.00552387	5.71311e-05	9.51667e-08		0.0339258	0.000719995	4.7084e-06
100061511	TAGLN3	-4.71609	-5.61599	-6.50385	downNeo		2.71706e-06	1.064e-06	6.12596e-07		6.20958e-05	2.72182e-05	2.05442e-05
100061514	DSP	2.79701	3.29148	1.89188	upNeo		0.00159247	0.000414842	0.148364		0.0120804	0.00372613	0.47885
100061529	SCARB1	-2.12995	-1.83618	-1.73843	downNeo		0.00198147	0.0496043	0.126547		0.0144588	0.18642	0.424075
100061532	CTSL	2.99811	5.69277	3.76668	upNeo		0.0450614	0.00222706	0.0268136		0.187113	0.0150779	0.128019
100061544	DLG4	1.7501	2.02083	3.58051	upNeo		0.14128	0.0305859	1.07317e-05		0.455971	0.12786	0.000210302
100061550	OLFM4	3102.42	3038.33	414.725	upNeo		2.65506e-12	1.22218e-11	1.01609e-08		1.64879e-09	5.79218e-09	8.0258e-07
100061558	DOCK10	1.69326	2.18037	2.53345	upNeo		0.200842	0.0114676	0.00206153		0.59421	0.0573346	0.0158658
100061561	GRIA4	-17.8568	-12.6436	-8.0992	downNeo		1.53839e-06	2.98874e-05	0.000691445		3.95784e-05	0.000425488	0.00643859
100061567	DAPK1	2.00981	2.76975	1.84661	upNeo		0.0539224	0.00181403	0.156683		0.215825	0.0127513	0.498621
100061579	CYP2C113	-6.91139	-16.0574	-21.998	downNeo		0.000197916	2.46964e-06	1.10575e-06		0.0021347	5.50443e-05	3.30617e-05
100061590	KIFC1	6.77952	8.98768	12.359	upNeo		1.39275e-08	2.68787e-09	4.8461e-10		8.56044e-07	2.46969e-07	8.64092e-08
100061603	PXMP2	-3.40168	-3.90687	-4.83557	downNeo		3.69103e-06	1.19313e-06	1.6049e-07		7.93219e-05	3.00519e-05	7.17185e-06
100061619	PHF1	-3.71234	-3.61565	-2.51722	downNeo		1.66171e-09	1.03614e-08	5.57248e-05		1.6593e-07	6.64049e-07	0.000787714
100061625	CDK6	1.66653	2.40631	3.45173	upNeo		0.291185	0.0149359	0.000463289		0.774357	0.0711968	0.00464263
100061629	BRI3BP	2.74454	2.2843	3.27559	upNeo		0.000124439	0.00501162	3.49015e-05		0.00143288	0.0291049	0.00054325
100061635	FZD9	-1.31662	-3.55045	-2.3019	downNeo		0.711246	0.00134628	0.0652437		1	0.00999385	0.255096
100061639	LOC100061639	7.60574	9.42827	8.07893	upNeo		1.39412e-05	7.48558e-06	5.0779e-05		0.000237978	0.000134808	0.000731583
100061642	HELLS	3.50577	2.74348	3.9001	upNeo		1.13756e-05	0.000941867	1.56638e-05		0.000199477	0.00740379	0.000284365
100061644	LOC100061644	-1.56826	-2.83407	-3.20625	downNeo		0.415913	0.00461976	0.0021507		0.981804	0.027162	0.0164606
100061645	CACNA2D2	-20.6339	-20.6393	-34.3141	downNeo		3.41808e-12	1.47634e-11	1.77578e-12		1.81048e-09	5.90268e-09	3.55334e-09
100061646	RETNLB	8.32327	6.75831	-1.01384	split		4.77235e-07	8.50676e-06	0.985798		1.51046e-05	0.000149608	1
100061651	SLC24A3	-3.20051	-3.64663	-4.35831	downNeo		7.38264e-05	2.82181e-05	6.61131e-06		0.000928449	0.00040451	0.00014208
100061669	POLE	2.48241	2.56623	2.1817	upNeo		0.000132934	0.000150699	0.00527403		0.0015152	0.00161448	0.0342147
100061670	LOC100061670	-2.5377	-3.22235	-2.48901	downNeo		0.0103196	0.00141178	0.0246433		0.0567121	0.0104072	0.119785
100061672	LOC100061672	3.75039	6.2922	3.98019	upNeo		0.0201738	0.00226369	0.0287877		0.097938	0.0152399	0.135504
100061682	PCDHB3	-2.52283	-2.29583	-3.83035	downNeo		0.00281386	0.014713	4.40766e-05		0.0193341	0.070414	0.000658188
100061686	NPY1R	-2.58632	-2.69719	-5.99952	downNeo		0.0654571	0.065936	0.0011145		0.251401	0.233483	0.00956416
100061692	A2M	-5.88864	-2.65621	-2.18792	downNeo		6.29244e-06	0.0204668	0.0969512		0.000123175	0.0919396	0.347462
100061700	NTRK2	-4.49914	-4.15548	-7.15641	downNeo		0.000202467	0.000832543	1.93884e-05		0.00216521	0.00667851	0.00034065
100061706	AQP8	9.72491	8.5322	4.42607	upNeo		4.86659e-06	3.19353e-05	0.00451037		9.91431e-05	0.000451786	0.0301848
100061712	GPS2	-1.77797	-2.06868	-2.05866	downNeo		0.0333149	0.0013476	0.00254397		0.146369	0.00999628	0.0188925
100061715	CIP2A	2.15439	2.70215	3.29696	upNeo		0.0379703	0.00514857	0.000995282		0.162618	0.029785	0.00871367
100061730	S100A9	1834.45	1103.5	352.164	upNeo		1.0306e-11	1.74264e-10	1.64651e-08		3.78776e-09	3.56628e-08	1.1493e-06
100061734	VPS37D	-2.59673	-2.34415	-1.92993	downNeo		0.00166911	0.0105836	0.101875		0.012556	0.0535836	0.359811
100061740	LOC100061740	2.21653	4.3855	1.60855	upNeo		0.107202	0.00180245	0.43239		0.36928	0.0126848	1
100061755	BAK1	2.45611	2.84009	2.786	upNeo		7.80891e-05	8.68482e-06	2.96469e-05		0.000968531	0.00015259	0.000473326
100061761	LOC100061761	-2.12105	-2.36888	-1.6884	downNeo		0.00674965	0.00169776	0.217539		0.0399981	0.0121041	0.63066
100061766	S100A8	1182.13	390.888	287.59	upNeo		2.8123e-13	4.121e-11	4.15701e-10		3.37644e-10	1.17802e-08	7.92716e-08
100061773	MSRA	3.05608	2.77578	2.67391	upNeo		0.00075414	0.00410497	0.00912519		0.00652007	0.0246175	0.0536519
100061774	PDE6C	-7.40329	-6.01296	-4.4157	downNeo		3.39909e-06	5.12754e-05	0.00117919		7.42891e-05	0.000661002	0.0100454
100061778	DND1	-2.52685	-2.2259	-2.03783	downNeo		0.00216778	0.0180676	0.0598084		0.0155474	0.0830055	0.239377
100061784	LOC100061784	23.173	23.2014	11.0746	upNeo		2.1647e-09	8.02587e-09	3.04435e-06		1.97889e-07	5.40007e-07	7.70025e-05
100061818	GRB14	-5.45468	-5.07102	-4.25779	downNeo		9.63878e-06	4.94706e-05	0.000495297		0.000175161	0.00064187	0.00490368
100061819	CBLB	2.21861	3.34555	3.33458	upNeo		0.000178633	3.02149e-08	9.69827e-08		0.00195623	1.58865e-06	4.77202e-06
100061826	GSTM3	-1.35875	-2.63237	-2.43482	downNeo		0.759936	0.00051259	0.0029704		1	0.00443383	0.0213463
100061836	ANO1	-5.10328	-4.39133	-4.9053	downNeo		1.67601e-07	3.47956e-06	2.28934e-06		6.35179e-06	7.22967e-05	6.10797e-05
100061847	COBLL1	-2.83365	-2.77779	-2.08067	downNeo		0.000697605	0.00170039	0.0586725		0.00607798	0.0121132	0.235856
100061863	STX1A	-1.20963	-1.46673	-6.47826	downNeo		0.800041	0.536962	6.68999e-05		1	1	0.000920974
100061868	KIF11	12.5935	15.7842	22.2756	upNeo		4.60246e-10	2.91462e-10	8.1694e-11		5.87842e-08	4.72877e-08	3.13027e-08
100061872	TNFSF12	-3.26263	-3.41436	-3.27951	downNeo		3.38456e-07	4.50712e-07	2.49255e-06		1.1393e-05	1.34567e-05	6.53396e-05
100061893	S1PR3	3.01689	3.34496	1.75556	upNeo		5.92876e-05	2.87568e-05	0.185942		0.00077729	0.000411343	0.564259
100061915	CALCR	10.2053	24.1786	25.6842	upNeo		0.00137753	8.29709e-05	0.000138074		0.0107208	0.000980461	0.00169154
100061921	CRYAB	-2.22167	-2.14431	-3.3977	downNeo		0.00822704	0.0196823	5.76513e-05		0.0473357	0.0890563	0.000811127
100061926	SHC3	-7.70069	-13.6132	-1.91134	downNeo		1.05893e-05	4.73524e-07	0.251407		0.000188256	1.39114e-05	0.702496
100061950	PTPRC	3.04803	4.12841	4.02903	upNeo		2.86951e-05	6.64521e-07	2.49759e-06		0.000429211	1.85642e-05	6.53766e-05
100061980	ORC1	9.03677	12.2632	9.61156	upNeo		1.68588e-09	3.91453e-10	1.1342e-08		1.66818e-07	5.68523e-08	8.84238e-07
100061981	GLRB	-2.83817	-1.95596	-2.1807	downNeo		0.000483046	0.077842	0.0328835		0.00444971	0.264053	0.150687
100061994	CYTH3	-2.13715	-1.75593	-1.78205	downNeo		1.69656e-05	0.0217967	0.0197774		0.000279276	0.0968511	0.0997119
100062004	PPP1R3C	-4.05427	-4.75194	-7.52082	downNeo		3.20845e-06	1.15681e-06	1.76424e-08		7.12465e-05	2.9301e-05	1.222e-06
100062037	LOC100062037	12.6837	12.1075	11.7524	upNeo		9.12735e-07	3.64025e-06	1.08165e-05		2.58045e-05	7.47516e-05	0.000211627
100062042	ALOX5	8.84405	9.33215	5.96618	upNeo		9.83157e-06	1.76121e-05	0.000707275		0.000177768	0.00027109	0.00655905
100062052	ABI3BP	-13.1711	-12.7578	-25.4855	downNeo		0.000144998	0.000361744	3.79397e-05		0.00162899	0.00332101	0.000582178
100062057	NKX6-1	-5.95719	-13.0643	-8.56799	downNeo		2.02879e-06	5.54187e-09	5.48198e-07		4.91082e-05	4.16596e-07	1.86626e-05
100062059	ASTN1	5.75384	9.37901	8.40063	upNeo		0.000260661	1.93643e-05	8.80273e-05		0.0026687	0.000294786	0.00116141
100062060	CLECL1	4.24371	4.99864	5.67056	upNeo		3.25695e-06	1.20872e-06	7.60134e-07		7.18911e-05	3.03749e-05	2.42717e-05
100062096	EMILIN2	2.97672	3.0652	2.79759	upNeo		0.000799403	0.00106617	0.00481111		0.00683592	0.00821594	0.0317841
100062101	B3GALNT1	-1.69696	-2.30935	-3.40146	downNeo		0.208557	0.00684337	4.88134e-05		0.610816	0.0375738	0.000712383
100062112	TMEM88	-3.93188	-3.89101	-4.60041	downNeo		6.30793e-05	0.000161289	5.80364e-05		0.000814918	0.00171265	0.000814635
100062118	LOC100062118	-3.06037	-4.39217	-6.09465	downNeo		0.0171118	0.0023112	0.000442814		0.0858164	0.0155018	0.00447009
100062138	CH25H	-3.37016	-4.37261	-6.05736	downNeo		0.00536899	0.00124343	0.000204102		0.0331357	0.00936552	0.00236074
100062150	HSPH1	4.8016	5.45917	3.17391	upNeo		2.65616e-06	1.7726e-06	0.00150955		6.08584e-05	4.23378e-05	0.012366
100062160	COL4A4	-11.4245	-10.7957	-6.38375	downNeo		1.37492e-06	5.80005e-06	0.000419187		3.60948e-05	0.000108692	0.00427251
100062168	LAT2	2.53934	2.80833	3.37388	upNeo		0.00322216	0.00154284	0.000292426		0.0216441	0.0111856	0.00315158
100062170	TMLHE	2.01523	2.45196	2.8965	upNeo		0.023081	0.00179899	0.000250774		0.10926	0.0126718	0.0027871
100062174	GATA1	13.9288	21.8884	9.0491	upNeo		1.41879e-06	2.83741e-07	0.000125798		3.70305e-05	9.35297e-06	0.00156564
100062176	CPLX3	5.59034	5.70563	3.27746	upNeo		0.000143851	0.000266175	0.0187037		0.00161913	0.00259077	0.0953936
100062186	SCN7A	-13.4249	-12.7696	-28.4677	downNeo		1.09097e-07	5.01862e-07	9.09269e-09		4.43504e-06	1.45775e-05	7.37614e-07
100062212	LMAN1L	3.67872	5.1842	2.92158	upNeo		7.9099e-05	3.68107e-06	0.00387392		0.000978361	7.5418e-05	0.0265773
100062216	PCOLCE2	-4.70921	-10.4579	-7.26827	downNeo		0.00162563	1.67037e-05	0.000347327		0.0122957	0.000259998	0.00364724
100062217	FRY	-2.7714	-2.90193	-2.78114	downNeo		0.000126051	0.000130796	0.000493843		0.00144958	0.00142585	0.00489737
100062225	NTS	-21.1794	-16.965	-1.99418	downNeo		2.86872e-06	2.40438e-05	0.314544		6.48215e-05	0.00035118	0.82001
100062234	SEMA4D	2.10789	2.43664	2.38666	upNeo		0.0101734	0.00161492	0.00364876		0.0560969	0.0116239	0.0253122
100062241	CATSPERE	-4.27187	-3.89485	-4.19085	downNeo		0.000789716	0.00296474	0.00284045		0.00676916	0.0189334	0.0206438
100062283	DESI2	1.8879	2.20585	1.64995	upNeo		0.0113456	0.000483265	0.194249		0.0615059	0.00421459	0.583079
100062300	CLBA1	-2.40969	-2.58573	-1.64011	downNeo		0.00179915	0.00108822	0.299955		0.0133227	0.00837507	0.793696
100062302	PLLP	-9.79511	-9.99682	-19.5158	downNeo		1.3308e-08	3.92482e-08	6.91684e-10		8.31983e-07	1.94182e-06	1.13925e-07
100062347	UHRF1	11.4542	20.0419	17.4917	upNeo		9.11344e-11	3.74523e-12	3.87558e-11		1.88648e-08	2.59415e-09	1.9609e-08
100062352	CDC25C	8.4832	8.62999	10.2223	upNeo		8.98446e-08	2.5267e-07	1.72795e-07		3.7804e-06	8.55327e-06	7.58991e-06
100062355	TRPC1	1.75447	1.91028	2.94403	upNeo		0.150244	0.0718133	0.000342394		0.476447	0.248544	0.00360173
100062356	MAB21L1	-4.19105	-3.83477	-4.22242	downNeo		0.000988889	0.00351337	0.00285372		0.00819177	0.0216611	0.0206832
100062364	CLIC6	-12.9607	-15.4149	-13.1533	downNeo		9.14932e-06	8.99806e-06	4.91026e-05		0.000167449	0.000157632	0.000715631
100062370	OLR1	53.3967	74.6348	33.2345	upNeo		4.4733e-10	3.50138e-10	6.17367e-08		5.79565e-08	5.2343e-08	3.36914e-06
100062393	KIF20A	5.92553	9.21397	8.41228	upNeo		4.45109e-07	1.75781e-08	1.22619e-07		1.42633e-05	1.0151e-06	5.76566e-06
100062404	CBX5	2.1993	2.23265	2.25519	upNeo		0.00038038	0.000537436	0.000786509		0.0036457	0.0046224	0.00718632
100062435	KCTD8	-9.07779	-11.3296	-15.4443	downNeo		2.69329e-08	1.37427e-08	3.81923e-09		1.43501e-06	8.26402e-07	3.9529e-07
100062463	TDP1	1.74865	1.82944	2.13604	upNeo		0.0634238	0.0350469	0.00224005		0.245476	0.141834	0.0169542
100062469	GPR84	6.97338	4.53547	3.35936	upNeo		0.000216026	0.00569558	0.0369945		0.00228191	0.0324902	0.165154
100062492	MST1R	-3.79998	-3.26624	-5.28474	downNeo		1.80571e-06	4.71245e-05	1.66208e-07		4.48286e-05	0.000614974	7.3907e-06
100062514	PFKFB1	-6.81279	-5.21723	-11.5783	downNeo		5.78803e-05	0.000851046	8.59371e-06		0.000764178	0.00681186	0.00017647
100062528	GPAT2	-3.73183	-4.25354	-3.16895	downNeo		0.00132314	0.000813127	0.0124119		0.0103782	0.00653441	0.0687349
100062533	DCLK2	-2.97827	-2.6471	-1.89524	downNeo		0.000230783	0.00228807	0.118544		0.00241357	0.0153868	0.404119
100062541	NCKAP1L	4.09762	7.66507	7.31184	upNeo		5.43701e-06	1.06448e-08	5.34771e-08		0.000109037	6.79793e-07	3.00959e-06
100062561	RANGRF	-2.54728	-2.89291	-3.18611	downNeo		0.00504771	0.00190056	0.0010947		0.0314084	0.0132509	0.00942823
100062564	KLHL3	-3.63506	-3.79534	-2.50799	downNeo		1.41056e-05	2.0036e-05	0.00732647		0.000239112	0.000303473	0.0448326
100062570	NR3C2	-5.96854	-5.23808	-5.31845	downNeo		2.8055e-08	4.47351e-07	1.01968e-06		1.47494e-06	1.34049e-05	3.08087e-05
100062576	ADGRG5	3.85793	3.99745	5.65812	upNeo		0.00150939	0.00203929	0.000263681		0.0115641	0.0140335	0.00289279
100062585	SLCO5A1	1.89094	3.11027	3.39223	upNeo		0.0875282	0.000244867	0.000155459		0.314818	0.00242564	0.0018726
100062608	POSTN	4.37588	5.51903	27.7564	upNeo		0.00742391	0.00345024	1.43928e-06		0.0433093	0.0213231	4.10777e-05
100062613	PACSIN1	5.72617	4.43477	6.0787	upNeo		0.000237484	0.0027698	0.00061352		0.00247431	0.0178722	0.00580298
100062615	ADGRG1	-3.10785	-3.25137	-3.95172	downNeo		4.09161e-06	5.05306e-06	5.44958e-07		8.64857e-05	9.7389e-05	1.85874e-05
100062625	LOC100062625	-2.17181	-2.12105	-1.91796	downNeo		0.000438348	0.00148773	0.0187255		0.00409663	0.0108602	0.0954779
100062637	KCNIP3	-2.61382	-3.23186	-3.74079	downNeo		0.00885409	0.00169486	0.000701266		0.0501425	0.0120882	0.0065132
100062640	GK5	2.99721	2.60148	4.33233	upNeo		0.00234506	0.014983	0.000197522		0.0166007	0.0713823	0.00229052
100062644	EDNRA	-3.34453	-2.98666	-1.70173	downNeo		0.000283194	0.00203386	0.294351		0.00284918	0.0140068	0.784104
100062648	ADGRG3	125.324	108.558	27.8435	upNeo		9.48461e-12	7.49784e-11	1.78088e-07		3.71322e-09	1.82471e-08	7.76558e-06
100062649	FBXO5	3.03881	3.6648	3.63683	upNeo		3.5181e-05	4.67898e-06	1.2707e-05		0.000506454	9.13923e-05	0.000241648
100062666	FAM13C	-7.21646	-6.55341	-4.53882	downNeo		1.03645e-08	1.02284e-07	1.59424e-05		6.76283e-07	4.1117e-06	0.000288454
100062667	ISLR	-7.2672	-5.97046	-6.94876	downNeo		4.37694e-10	1.69786e-08	9.16974e-09		5.71191e-08	9.93904e-07	7.40528e-07
100062690	TAGLN	-2.51675	-2.33213	-3.82726	downNeo		0.0194126	0.0481755	0.00115996		0.0947943	0.181923	0.00990037
100062691	SLC15A4	2.0377	2.4153	1.98295	upNeo		0.00531883	0.000286318	0.0191525		0.0328712	0.0027515	0.0971326
100062696	LOC100062696	69.5733	70.3552	30.0302	upNeo		2.15089e-09	7.66624e-09	1.17496e-06		1.97889e-07	5.26952e-07	3.48023e-05
100062703	SLC16A9	-3.1337	-3.84891	-3.67946	downNeo		0.00413925	0.00117089	0.00286486		0.0266418	0.0089191	0.0207285
100062707	FAM20A	-2.55956	-3.69166	-3.95966	downNeo		0.00179495	2.13237e-05	1.95336e-05		0.0133081	0.000320178	0.000342866
100062712	GMPPB	2.23768	2.10361	1.93234	upNeo		0.000320103	0.00250756	0.0200138		0.00316049	0.0165114	0.100706
100062715	SPC25	7.02313	8.49328	8.3813	upNeo		1.37824e-10	6.49283e-11	2.63821e-10		2.53938e-08	1.67042e-08	5.93994e-08
100062719	GPR132	2.84964	2.74594	3.96875	upNeo		0.00725956	0.015077	0.00105354		0.0424886	0.0716985	0.00911739
100062730	GLT1D1	5.81297	5.27081	3.172	upNeo		4.44621e-05	0.00022726	0.0158826		0.000617362	0.00227627	0.083708
100062735	LOC100062735	79.3765	60.7122	31.4459	upNeo		4.9948e-10	6.574e-09	4.63016e-07		6.18667e-08	4.70529e-07	1.6382e-05
100062761	ZNF516	2.09858	3.38375	2.60351	upNeo		0.00777423	3.23233e-06	0.00058361		0.0450325	6.82427e-05	0.00556981
100062767	RAN	2.10937	2.05113	2.01601	upNeo		5.45994e-05	0.000300955	0.000934624		0.000729437	0.00285558	0.00825485
100062768	LOC100062768	43.035	45.175	13.2926	upNeo		4.51638e-10	1.36816e-09	4.50952e-06		5.80968e-08	1.42191e-07	0.00010452
100062779	PIK3R6	-2.72773	-1.49096	-1.58583	downNeo		0.000325333	0.514723	0.375901		0.0032051	1	0.921828
100062793	RIMS2	3.55328	3.19121	6.73756	upNeo		0.0112557	0.0296031	0.000624615		0.061074	0.124561	0.00588321
100062804	SYP	-5.26637	-6.97201	-8.2343	downNeo		5.19887e-06	8.92308e-07	5.31959e-07		0.000105317	2.37014e-05	1.81785e-05
100062820	TEPP	-2.83914	-2.59109	-2.1106	downNeo		0.00205796	0.00925799	0.0758205		0.0148843	0.0480897	0.286783
100062827	LOC100062827	122.464	43.4512	19.5449	upNeo		1.70125e-11	8.74948e-09	1.76982e-06		5.67367e-09	5.77177e-07	4.91105e-05
100062831	TMEM26	3.96829	4.59051	3.45425	upNeo		6.5377e-05	3.12433e-05	0.00117374		0.000842184	0.00044304	0.0100085
100062833	SEC24A	1.99987	2.63869	1.96886	upNeo		0.0214046	0.000374872	0.0460244		0.102384	0.00341895	0.195024
100062835	ITGBL1	-3.99996	-3.39853	-8.17519	downNeo		0.00981041	0.0325052	0.000531666		0.0544623	0.133891	0.00516439
100062855	LOC100062855	17.5092	19.1337	33.6689	upNeo		2.01956e-07	3.75723e-07	4.68904e-08		7.3624e-06	1.15665e-05	2.69792e-06
100062862	ZNF365	-3.62978	-3.73601	-2.43259	downNeo		4.14187e-05	6.82569e-05	0.0161819		0.000583198	0.000835648	0.0849619
100062873	SSPO	6.61312	5.56812	4.50322	upNeo		6.11243e-06	6.97544e-05	0.000787708		0.000120305	0.000848789	0.00718998
100062879	DCSTAMP	3.40092	5.76299	4.8258	upNeo		0.00173878	2.73806e-05	0.000270046		0.0129664	0.000394163	0.00295639
100062886	CASP14	-8.40238	-7.85576	-12.3581	downNeo		2.02182e-06	9.62521e-06	8.7629e-07		4.90713e-05	0.000165876	2.73977e-05
100062894	JADE2	-3.27284	-3.07651	-1.86764	downNeo		1.95368e-06	1.60579e-05	0.0756048		4.77391e-05	0.00025103	0.28637
100062915	CTNNA3	-5.86459	-3.72558	-4.93552	downNeo		7.92307e-06	0.00126749	0.000201779		0.000148477	0.00949115	0.00233687
100062942	PPP1R3F	-3.52734	-4.45536	-3.03878	downNeo		9.08725e-05	1.28389e-05	0.00199713		0.00110495	0.000209245	0.0154627
100062952	TCP11	-2.70685	-3.33249	-2.51181	downNeo		0.00198338	0.000279401	0.0117335		0.014461	0.00269221	0.0657053
100062956	SHISA3	-3.17089	-4.8555	-2.92397	downNeo		0.0182586	0.00188759	0.050065		0.0903101	0.0131694	0.208419
100062974	VDAC1	1.96416	1.93704	1.60635	upNeo		0.000276902	0.000900622	0.19175		0.00279839	0.00714488	0.577752
100062980	ARL15	-5.28976	-4.02386	-2.9942	downNeo		8.80855e-06	0.000329899	0.00825039		0.000162368	0.00307831	0.0493462
100062981	CEP78	2.90203	2.68539	2.94922	upNeo		0.000140934	0.000944957	0.000459144		0.00159227	0.0074216	0.0046091
100062988	PBXIP1	-2.18335	-2.29485	-1.89281	downNeo		4.05939e-05	2.26615e-05	0.00833552		0.000573827	0.000336448	0.0496738
100063001	HCN4	5.40425	3.65824	2.24028	upNeo		0.000638379	0.0132084	0.16667		0.00562729	0.0644113	0.521556
100063005	ACTR2	2.40438	2.93863	2.37234	upNeo		5.0842e-06	8.3745e-08	4.39876e-05		0.000103342	3.532e-06	0.000657404
100063011	LOC100063011	8.10952	8.62248	3.09656	upNeo		3.20693e-05	5.13254e-05	0.0405401		0.00046764	0.000661172	0.176691
100063024	NLRP12	5.92234	6.76638	4.54555	upNeo		1.1679e-06	9.15147e-07	0.000107223		3.13453e-05	2.41655e-05	0.00136239
100063035	PIRT	-3.97116	-3.8838	-5.32104	downNeo		0.0013439	0.00284707	0.000481092		0.0105044	0.0182921	0.00479999
100063082	CCDC170	-2.99412	-3.85592	-2.49642	downNeo		0.000443766	3.68787e-05	0.0112563		0.00413124	0.000504672	0.0636865
100063155	CCNB3	11.039	11.8616	14.6602	upNeo		3.78157e-09	7.60525e-09	4.5617e-09		3.00573e-07	5.25456e-07	4.52799e-07
100063157	WDFY4	3.4509	4.5997	4.85022	upNeo		2.12557e-05	1.11165e-06	1.51536e-06		0.000334609	2.83164e-05	4.29765e-05
100063163	SLC1A4	-3.99677	-3.23564	-4.2904	downNeo		4.15807e-07	3.11212e-05	1.23399e-06		1.34198e-05	0.000441656	3.61828e-05
100063175	KIF21B	2.70069	3.89778	3.13203	upNeo		0.00115846	1.7099e-05	0.000575529		0.00933172	0.000265005	0.00550728
100063209	MEPE	-7.0211	-10.8205	-12.547	downNeo		1.41627e-06	1.06696e-07	9.95292e-08		3.70184e-05	4.24389e-06	4.88305e-06
100063217	PAK1	3.83993	4.53896	3.56357	upNeo		7.28262e-07	1.92064e-07	1.59697e-05		2.1291e-05	6.91777e-06	0.000288464
100063219	ADAM15	-1.77241	-1.87173	-2.77106	downNeo		0.146447	0.0993443	0.00119645		0.467617	0.319082	0.0101588
100063235	SH3GL2	-6.69126	-9.79881	-4.00481	downNeo		0.000368754	7.77075e-05	0.0183178		0.00355318	0.000928622	0.0938775
100063237	STYK1	-5.83288	-5.90089	-3.69393	downNeo		4.62979e-05	9.85373e-05	0.00593703		0.000638912	0.00112727	0.0378478
100063248	SRGN	3.74321	3.55631	2.74717	upNeo		0.000141376	0.000523721	0.0108045		0.00159626	0.00452359	0.0615949
100063252	LOC100063252	2.20878	2.45173	3.01865	upNeo		0.00463353	0.00142731	9.77864e-05		0.0291563	0.0104959	0.00125788
100063270	PIK3IP1	-4.91976	-4.27411	-1.90964	downNeo		7.56512e-08	1.6134e-06	0.0978652		3.29083e-06	3.89486e-05	0.349832
100063287	SLC22A4	1.54263	2.06978	2.93694	upNeo		0.440063	0.0590216	0.00221678		1	0.213824	0.0168093
100063291	LOC100063291	-3.04786	-3.62017	-4.54585	downNeo		0.00348612	0.00120389	0.000280916		0.0231325	0.00913646	0.0030476
100063298	DLX6	-3.8442	-3.91227	-4.58905	downNeo		0.000383813	0.0006496	0.000290988		0.00367079	0.00540853	0.00313984
100063314	PGLYRP2	-7.59067	-7.57053	-4.58633	downNeo		2.51803e-06	7.18066e-06	0.000837539		5.85124e-05	0.000130359	0.00754281
100063315	FAM241B	-3.28885	-3.29029	-3.75188	downNeo		0.000109255	0.00023831	9.64516e-05		0.00129022	0.00237243	0.00124497
100063327	AGBL4	-3.52835	-5.48889	-5.37373	downNeo		0.000347613	7.26388e-06	2.11789e-05		0.00336749	0.000131473	0.000363594
100063331	FBLN5	-2.26407	-2.25848	-3.46117	downNeo		0.016316	0.0236411	0.000295407		0.0825841	0.103615	0.00317801
100063363	ERICH2	-5.10281	-3.89113	-2.20904	downNeo		0.000226594	0.00351077	0.136511		0.00237667	0.0216526	0.44962
100063365	MGARP	-6.09768	-4.25985	-4.91787	downNeo		3.06933e-06	0.000250634	0.000134056		6.86654e-05	0.00246783	0.00164905
100063367	ITGA2	4.55717	7.21596	5.30831	upNeo		0.00137218	0.000109012	0.00154991		0.010695	0.00122508	0.0126243
100063372	SLC38A7	2.11804	2.44445	1.80112	upNeo		0.0045117	0.000545881	0.10084		0.0284741	0.00467909	0.357135
100063373	LIMCH1	-3.02778	-2.6863	-2.49543	downNeo		1.58403e-06	4.70297e-05	0.000395754		4.04063e-05	0.000614628	0.004068
100063377	THY1	1.90171	3.71119	2.74234	upNeo		0.137909	0.000340026	0.0110968		0.447471	0.00315809	0.0630019
100063383	SYK	5.49872	6.85571	6.29007	upNeo		7.08413e-08	1.8734e-08	1.45091e-07		3.09656e-06	1.07789e-06	6.67745e-06
100063387	AIFM2	-2.75621	-3.38446	-6.65723	downNeo		0.000932065	0.000119208	8.81476e-08		0.007778	0.00132275	4.40958e-06
100063395	PLCL2	2.06117	2.42717	2.16254	upNeo		0.00287423	0.000148028	0.00293395		0.0196515	0.00158869	0.0211519
100063400	SRPK1	1.91983	2.3257	2.18973	upNeo		0.000998814	4.20159e-06	6.13234e-05		0.00826638	8.41673e-05	0.000853457
100063402	IFNAR1	2.08939	2.31	2.33302	upNeo		0.00686237	0.00190602	0.00266315		0.0405271	0.0132823	0.0195634
100063403	CLDN23	-2.76211	-3.77047	-12.4418	downNeo		0.0153699	0.0019262	3.06106e-07		0.0786052	0.0133986	1.20066e-05
100063427	CDC42SE2	1.64968	2.00456	1.69727	upNeo		0.1263	0.00156492	0.0998771		0.418524	0.0113229	0.354911
100063429	P4HTM	-2.56394	-2.76971	-1.95654	downNeo		0.000352445	0.000197415	0.0524069		0.00341063	0.00202348	0.215577
100063441	MTHFD1L	4.81125	4.31449	4.69693	upNeo		3.78634e-08	5.77607e-07	5.01055e-07		1.8733e-06	1.65639e-05	1.73863e-05
100063446	TMEM136	-4.32213	-3.23226	-2.21353	downNeo		0.000365925	0.00751226	0.112594		0.00353159	0.0404178	0.388148
100063448	TTC39C	3.86444	3.65695	3.93617	upNeo		2.66535e-05	0.000124538	0.000110097		0.000404384	0.00137091	0.00139237
100063449	THBS3	-1.72634	-1.90942	-3.52565	downNeo		0.268159	0.164022	0.00159788		0.73171	0.469538	0.0129042
100063459	AHNAK	-2.60369	-2.52459	-3.99775	downNeo		2.68048e-05	0.000121857	5.82898e-08		0.000405327	0.00134715	3.23994e-06
100063464	TRABD2B	-6.80576	-6.38509	-4.96811	downNeo		8.21102e-08	5.18029e-07	1.78013e-05		3.52917e-06	1.49987e-05	0.000316158
100063474	LOC100063474	-2.62299	-6.61824	-6.51452	downNeo		0.0715988	0.000563081	0.00111458		0.268854	0.00480348	0.00956416
100063487	ADAMTS14	2.61736	3.61267	2.59139	upNeo		0.0068954	0.000371101	0.0164279		0.0406745	0.00339075	0.0859031
100063506	PLEKHG1	2.07684	2.51723	4.15914	upNeo		0.0849106	0.0240489	0.000434723		0.307429	0.105069	0.0044057
100063511	KRT8	-4.69701	-13.2412	-7.05401	downNeo		0.00723458	5.55672e-05	0.00251599		0.0423589	0.000703239	0.0187311
100063525	LOC100063525	6.48541	6.36361	2.64318	upNeo		0.000782722	0.00163434	0.12308		0.006722	0.0117356	0.415628
100063532	MAPK14	2.07866	2.60495	2.12097	upNeo		0.00221675	2.85627e-05	0.00400256		0.015823	0.000408892	0.0272728
100063580	PTPRB	-2.35136	-1.83634	-2.17378	downNeo		0.000838031	0.0746529	0.00893387		0.00711892	0.255448	0.0526818
100063582	SPOCK2	-7.20747	-5.47429	-2.41728	downNeo		8.19056e-07	2.9461e-05	0.0508167		2.34879e-05	0.000420081	0.210817
100063593	PLK4	2.72228	3.53785	4.03975	upNeo		0.000412424	1.77693e-05	6.72121e-06		0.00390092	0.000273044	0.000143927
100063598	JAG2	-4.09032	-3.1463	-5.00513	downNeo		3.92711e-06	0.000322814	2.27032e-06		8.34986e-05	0.00302475	6.06621e-05
100063599	C26H21orf62	-14.8493	-31.1631	-16.8587	downNeo		5.31196e-06	2.84084e-07	1.70353e-05		0.000107006	9.35297e-06	0.000305872
100063608	PKLR	4.35619	9.09236	8.05356	upNeo		0.000377233	1.8664e-06	1.18502e-05		0.00362132	4.41102e-05	0.000228563
100063638	GRAMD1B	2.88392	3.06989	1.76611	upNeo		0.000146212	0.000124121	0.18094		0.00163752	0.00136715	0.554175
100063657	CYBRD1	-2.18681	-2.17249	-2.38267	downNeo		0.000420165	0.00096458	0.000231716		0.00395851	0.00753955	0.00262616
100063658	GPR160	2.92191	4.42337	2.03249	upNeo		0.0205841	0.0017939	0.202774		0.0994899	0.0126543	0.602102
100063665	SUGCT	-2.77698	-2.75626	-2.09753	downNeo		0.000244262	0.000563456	0.0333582		0.00253394	0.00480348	0.152397
100063702	ANKRD50	2.1548	3.05232	2.69613	upNeo		0.0200621	0.000330299	0.0028843		0.0974377	0.00308046	0.020819
100063706	HERC6	-1.90428	-2.30322	-3.14092	downNeo		0.119615	0.0281529	0.00186724		0.401068	0.11952	0.0146205
100063707	SHISA4	-2.09378	-3.58665	-3.32101	downNeo		0.0178346	9.73132e-06	6.72444e-05		0.0886268	0.000167225	0.00092443
100063730	WNT9B	1.90931	1.18401	-12.018	split		0.361296	0.822971	0.00154144		0.894989	1	0.0125667
100063735	CLSTN2	-3.58577	-7.78614	-8.37234	downNeo		0.000676797	9.39335e-07	1.34287e-06		0.00593112	2.46237e-05	3.87561e-05
100063742	SLC24A4	4.92256	5.85777	8.39499	upNeo		0.000333676	0.00018252	2.86451e-05		0.00326054	0.0018989	0.000461421
100063743	RBM47	2.55648	3.89794	4.03705	upNeo		0.0245758	0.00112594	0.00145688		0.114808	0.00861754	0.0119749
100063771	RIN3	4.13668	7.32449	4.48321	upNeo		4.75968e-06	1.69983e-08	1.14964e-05		9.74057e-05	9.93904e-07	0.000222861
100063779	ESPL1	5.83755	7.48683	10.3474	upNeo		1.52994e-08	3.1339e-09	3.97378e-10		9.24588e-07	2.74697e-07	7.76446e-08
100063782	ADHFE1	-3.15035	-3.61324	-2.49232	downNeo		4.79772e-07	1.12939e-07	0.000313831		1.51317e-05	4.44088e-06	0.00333833
100063800	BTD	-2.08864	-2.18134	-1.99884	downNeo		0.000583689	0.000376271	0.00519161		0.00521888	0.00342929	0.0337896
100063805	EVA1C	-2.873	-3.22785	-8.40819	downNeo		0.0190136	0.0123151	2.25751e-05		0.0933013	0.0607475	0.000382736
100063808	LOC100063808	-1.61163	-1.14386	-4.06757	downNeo		0.399052	0.856852	0.00220369		0.955555	1	0.0167312
100063818	MIS18BP1	2.42124	2.73084	3.04732	upNeo		0.000224186	4.5032e-05	1.33574e-05		0.0023569	0.000594997	0.000251327
100063820	RDM1	5.38915	4.97073	4.89586	upNeo		6.93164e-07	5.06554e-06	1.44275e-05		2.04979e-05	9.74629e-05	0.00026655
100063835	LOC100063835	2.47853	2.66989	4.24507	upNeo		0.0173652	0.0127779	0.000276854		0.086821	0.0626167	0.00301443
100063851	LOC100063851	6.873	6.39188	9.05002	upNeo		1.00557e-08	7.89271e-08	6.83827e-09		6.65694e-07	3.39236e-06	6.03679e-07
100063854	MALL	-3.69085	-3.78539	-10.6663	downNeo		0.00120459	0.00176587	8.52816e-07		0.00962447	0.0124966	2.67102e-05
100063858	PCDH20	-4.1705	-3.3784	-2.87719	downNeo		6.69285e-07	3.92834e-05	0.000745279		1.99887e-05	0.000533124	0.00686885
100063876	LOC100063876	-3.936	-4.05808	-4.58618	downNeo		0.000517434	0.000770545	0.000501407		0.00470917	0.00625079	0.00494786
100063884	C13H16orf54	2.89198	3.52436	3.42117	upNeo		0.00205493	0.000422531	0.00105297		0.0148767	0.00377635	0.00911677
100063899	UBE2T	21.1624	33.3167	29.3606	upNeo		1.01196e-09	2.27289e-10	1.64396e-09		1.12496e-07	3.93582e-08	2.17691e-07
100063907	MTFP1	2.61653	2.21291	3.23219	upNeo		0.00186422	0.0235892	0.000408306		0.0137228	0.103412	0.00417557
100063926	GALNT16	-9.0413	-6.76558	-6.82876	downNeo		4.95891e-08	2.25808e-06	5.25155e-06		2.36883e-06	5.16064e-05	0.000118515
100063948	USP54	-4.21343	-4.6607	-4.59601	downNeo		3.64973e-07	2.79811e-07	9.29166e-07		1.21046e-05	9.28015e-06	2.84581e-05
100063949	THSD4	-3.10113	-1.91774	-1.72126	downNeo		0.00115597	0.145736	0.289006		0.00932285	0.429904	0.774972
100063951	SPATA32	-2.2364	-1.83339	-3.68981	downNeo		0.0347544	0.191865	0.000592663		0.151328	0.528656	0.00563828
100063964	MIS18A	6.4397	8.08944	9.52493	upNeo		6.29236e-08	2.00468e-08	1.32398e-08		2.84721e-06	1.14248e-06	9.65329e-07
100063967	CAPZA1	2.29075	2.68086	2.08997	upNeo		1.30891e-06	3.20187e-08	0.000160351		3.4614e-05	1.67138e-06	0.00192005
100063974	MEX3A	3.47705	3.31467	2.78446	upNeo		5.30488e-06	2.91421e-05	0.000762839		0.000106983	0.000415863	0.00699489
100063989	EAF1	2.37596	2.82541	2.00003	upNeo		0.000132591	7.36831e-06	0.0140132		0.00151416	0.000132962	0.0755356
100063993	LOC100063993	-11.1177	-11.2365	-13.476	downNeo		2.30459e-09	7.84317e-09	5.70217e-09		2.06775e-07	5.37063e-07	5.21271e-07
100064001	ARHGDIB	3.66472	3.24314	2.9667	upNeo		0.000334869	0.00222946	0.00784341		0.00326864	0.0150834	0.0474318
100064005	SEMA4A	1.79538	2.44576	2.19336	upNeo		0.0972918	0.00137915	0.0113795		0.342012	0.0102001	0.0642276
100064007	NFIX	-2.80688	-3.26413	-3.91563	downNeo		7.06346e-05	1.33205e-05	1.98173e-06		0.000900254	0.000215727	5.43211e-05
100064014	DPF1	7.45983	12.8159	9.53342	upNeo		2.11842e-07	6.27589e-09	2.16381e-07		7.67619e-06	4.55736e-07	9.06233e-06
100064020	LOC100064020	-3.8469	-5.47718	-7.01293	downNeo		0.000586007	4.86046e-05	1.33695e-05		0.00522963	0.000631544	0.000251327
100064026	TBC1D2	9.02241	8.84726	4.38225	upNeo		1.84384e-08	7.65196e-08	0.000156252		1.06089e-06	3.3126e-06	0.00187864
100064038	TSPAN8	-3.66108	-5.25844	-2.03462	downNeo		1.24151e-05	3.02898e-07	0.0647627		0.00021519	9.74087e-06	0.253988
100064045	FMNL1	2.8989	3.71244	3.73848	upNeo		0.000651341	5.55063e-05	0.0001081		0.00573034	0.000702963	0.00137001
100064049	BUB1	11.2413	13.9467	19.7423	upNeo		3.2352e-10	2.01102e-10	4.78762e-11		4.66101e-08	3.80374e-08	2.15551e-08
100064058	SEC24D	2.21174	2.20931	1.92476	upNeo		0.000537598	0.00106609	0.0239856		0.00485525	0.00821594	0.117125
100064061	CORO2A	11.7366	12.3766	4.69501	upNeo		5.36749e-09	1.2691e-08	0.000159369		4.00009e-07	7.7475e-07	0.00191083
100064062	HUNK	-5.93162	-5.09741	-8.56445	downNeo		1.60717e-08	3.51733e-07	3.25169e-09		9.68012e-07	1.09025e-05	3.56042e-07
100064063	MCPH1	2.14539	2.76854	2.83131	upNeo		0.00950124	0.000289867	0.000393692		0.0531391	0.00277735	0.00405606
100064065	FAM19A3	-3.56965	-2.0687	1.02417	split		0.00026111	0.0882327	0.979849		0.00266954	0.291664	1
100064070	PAQR6	-4.48541	-4.06956	-6.70017	downNeo		4.60864e-08	6.39705e-07	2.64634e-09		2.23712e-06	1.80571e-05	3.03553e-07
100064076	LOC100064076	-6.95618	-8.12914	-8.54645	downNeo		0.000123261	9.85871e-05	0.000149125		0.00142113	0.00112727	0.00181092
100064085	PRR16	2.74202	3.45423	6.80621	upNeo		0.0141221	0.00322524	2.10476e-05		0.0734194	0.0202564	0.000362724
100064086	ACOXL	2.98785	3.7201	2.22717	upNeo		0.00748702	0.00195161	0.101778		0.0436052	0.013544	0.359538
100064095	TRIM14	2.85151	2.62883	3.3334	upNeo		0.00102197	0.00485671	0.00053544		0.00841546	0.0283148	0.00519544
100064102	MGST1	20.9787	20.0727	21.8851	upNeo		5.12838e-09	2.4705e-08	4.40641e-08		3.84821e-07	1.35644e-06	2.6018e-06
100064116	ACBD4	-2.26634	-2.02069	-1.85496	downNeo		8.51367e-05	0.00310152	0.0280477		0.00104657	0.019628	0.132645
100064117	CHRM1	-6.84564	-7.40826	-7.1185	downNeo		1.28912e-05	1.76677e-05	5.36662e-05		0.000223015	0.000271714	0.000766436
100064140	KCNK6	7.20784	8.78903	6.10042	upNeo		9.64747e-09	4.59299e-09	5.79438e-07		6.43736e-07	3.58589e-07	1.95414e-05
100064142	PLCD3	-2.58554	-2.91234	-3.76958	downNeo		7.36825e-05	1.75226e-05	4.88403e-07		0.000927862	0.000270175	1.70458e-05
100064156	PANX3	14.3786	20.7597	18.2855	upNeo		2.19461e-08	6.20019e-09	4.43985e-08		1.21608e-06	4.52062e-07	2.60761e-06
100064170	CORO1A	8.14917	7.55677	9.16921	upNeo		4.79562e-07	2.76698e-06	1.46679e-06		1.51317e-05	6.0737e-05	4.17305e-05
100064172	LOC100064172	49.9268	56.1526	72.5646	upNeo		0.000353062	0.000538037	0.000543804		0.00341477	0.00462506	0.0052427
100064176	LOC100064176	-9.7381	-11.0276	-21.3121	downNeo		6.46115e-06	7.52336e-06	3.46049e-07		0.00012593	0.000135218	1.29564e-05
100064179	ANP32B	1.83391	2.04534	2.48241	upNeo		0.0436299	0.00894394	0.000401608		0.18222	0.0467089	0.00412112
100064194	SGF29	-1.83329	-2.24561	-1.73926	downNeo		0.0351859	0.000912982	0.11855		0.152911	0.00722085	0.404119
100064196	LRIG1	-2.74552	-2.41124	-3.27027	downNeo		0.00143947	0.0115655	0.000562373		0.0111451	0.0576858	0.00541014
100064197	CDCA7	13.913	15.5896	15.4604	upNeo		1.57454e-09	2.49355e-09	8.59638e-09		1.62216e-07	2.32676e-07	7.03692e-07
100064199	EMB	2.63489	5.26323	5.59489	upNeo		0.0473528	0.000783777	0.000934057		0.194673	0.00634099	0.0082539
100064221	LOC100064221	-1.63109	-2.41316	-5.14032	downNeo		0.368715	0.0431731	0.00013113		0.907294	0.167205	0.0016197
100064228	KLB	-1.67603	-2.03169	-21.1664	downNeo		0.38612	0.221018	8.24561e-07		0.935702	0.588433	2.60062e-05
100064240	PRKCZ	-2.61093	-5.60658	-1.43054	downNeo		0.023327	6.2755e-05	0.57123		0.11014	0.000778417	1
100064247	RASGRP4	4.1062	6.85898	4.06903	upNeo		9.75704e-06	7.38971e-08	6.1903e-05		0.000176953	3.23799e-06	0.000859531
100064249	MILR1	5.10679	7.07587	3.89126	upNeo		4.84786e-06	4.9655e-07	0.000433577		9.88733e-05	1.44698e-05	0.00440151
100064264	GYS2	-1.1624	-1.7721	-5.17307	downNeo		0.832609	0.317888	0.0012468		1	0.766172	0.0104826
100064268	IQGAP3	8.20739	13.9333	18.5375	upNeo		3.18524e-08	1.10694e-09	4.28155e-10		1.62501e-06	1.21554e-07	7.94912e-08
100064277	LARP6	-2.96006	-3.31528	-3.52951	downNeo		1.31647e-05	4.7282e-06	4.23333e-06		0.000227091	9.20542e-05	9.93976e-05
100064287	LOC100064287	-2.60918	-3.79651	-9.00497	downNeo		0.0285827	0.00249251	5.97146e-06		0.129482	0.0164484	0.000131146
100064289	JAG1	-2.28232	-1.65874	-2.68484	downNeo		0.000395528	0.198186	5.87365e-05		0.00377481	0.541351	0.000822539
100064295	SYBU	-1.9856	-3.49165	-3.23715	downNeo		0.0899863	0.000420337	0.00167847		0.321796	0.00376235	0.0134465
100064321	PRIMA1	-6.10477	-4.62636	-3.86132	downNeo		2.73561e-05	0.00060972	0.00404646		0.00041192	0.00511909	0.0274784
100064325	KCNJ8	-3.43002	-2.49902	-2.094	downNeo		0.0012093	0.0313412	0.122057		0.00964921	0.130442	0.41294
100064336	MMRN2	-2.21039	-2.22696	-3.49689	downNeo		0.00507108	0.00718847	1.24294e-05		0.0315023	0.0390519	0.000237955
100064337	LGALS4	-10.6401	-15.1527	-8.73147	downNeo		1.86774e-05	5.89887e-06	0.00029768		0.000302211	0.000110086	0.00319864
100064387	DGAT2	-1.36621	-1.39875	-3.88015	downNeo		0.669241	0.620339	0.00041162		1	1	0.00420707
100064396	LOC100064396	2.86614	2.80778	2.59013	upNeo		0.000230455	0.000640213	0.00325572		0.00241154	0.0053452	0.0230563
100064403	ATP2A1	-2.3994	-2.43193	-2.31356	downNeo		0.000344576	0.000537158	0.00230262		0.00334527	0.0046224	0.0173433
100064419	NES	-2.62099	-2.42082	-2.12075	downNeo		0.000762381	0.00437341	0.0322614		0.00657546	0.0259594	0.148554
100064427	GMFG	3.19959	3.11711	4.56375	upNeo		0.000117707	0.000361046	6.61934e-06		0.00136694	0.00331739	0.000142083
100064454	LOC100064454	6.48499	4.76805	2.58455	upNeo		8.46176e-05	0.00158632	0.0802677		0.00104161	0.0114455	0.29947
100064460	CD79B	16.7095	11.1894	20.7955	upNeo		1.49571e-07	6.27219e-06	3.60762e-07		5.83035e-06	0.00011621	1.33958e-05
100064474	CDON	-3.51771	-4.35303	-5.05175	downNeo		0.000752103	0.000186384	9.58866e-05		0.00650871	0.0019324	0.00124015
100064486	MGAM	55.1904	43.0264	21.0235	upNeo		5.56133e-09	6.52855e-08	6.10085e-06		4.12156e-07	2.93932e-06	0.000133072
100064490	GSG1L	-2.69347	-4.78571	-8.0853	downNeo		0.0299629	0.000718654	3.063e-05		0.134296	0.00588017	0.00048515
100064503	TIRAP	1.98128	2.44665	1.53431	upNeo		0.0324068	0.00223575	0.4462		0.143324	0.0150983	1
100064520	CSPG5	-4.94457	-5.35419	-6.99075	downNeo		1.58548e-09	1.93308e-09	2.11459e-10		1.62216e-07	1.94469e-07	5.5028e-08
100064523	NCBP1	2.00246	1.85865	1.73768	upNeo		0.000401896	0.00696093	0.0503145		0.00381939	0.0380916	0.209139
100064526	TMEM156	4.61216	3.7856	5.24561	upNeo		3.18915e-05	0.00053747	4.81479e-05		0.00046618	0.0046224	0.00070553
100064554	TLR6	2.41574	2.67133	2.3312	upNeo		0.000291279	8.77752e-05	0.00197645		0.00291102	0.00102712	0.0153158
100064558	NFE2	22.0258	33.4759	29.3167	upNeo		7.12578e-09	2.15498e-09	1.47454e-08		5.11267e-07	2.12004e-07	1.05797e-06
100064560	SERPINH1	3.15033	3.48546	2.60915	upNeo		5.62274e-05	3.0677e-05	0.00305989		0.000748012	0.000436383	0.0219369
100064575	MAN2A1	2.53528	2.69169	2.46451	upNeo		1.39699e-05	9.2556e-06	0.000139584		0.000238017	0.000161019	0.00170772
100064578	BRCA2	2.32123	2.71978	3.14528	upNeo		0.00518146	0.00091893	0.000227887		0.0320884	0.00725515	0.00258603
100064611	NEK11	-3.54733	-3.64554	-2.93475	downNeo		4.974e-05	8.2177e-05	0.00205037		0.000673959	0.000971717	0.0158002
100064614	TLR10	2.58294	3.3709	2.19989	upNeo		0.00538247	0.000438406	0.0514841		0.0331735	0.00389697	0.212564
100064627	RECQL4	9.64082	15.1498	22.9753	upNeo		3.46086e-09	2.73818e-10	4.44606e-11		2.85183e-07	4.6246e-08	2.15551e-08
100064629	LOC100064629	-2.39936	-3.74425	-2.76581	downNeo		0.0251287	0.000572333	0.0144794		0.117027	0.00485444	0.0776132
100064650	COA1	1.51885	1.39249	2.60364	upNeo		0.467285	0.674557	0.0021942		1	1	0.0166802
100064697	KIF23	6.04884	10.248	11.868	upNeo		3.18145e-06	8.26973e-08	7.54269e-08		7.07341e-05	3.52036e-06	3.96024e-06
100064702	C14H5orf30	1.66682	1.59325	3.1814	upNeo		0.276872	0.376481	0.000609738		0.747555	0.858451	0.00577024
100064703	LOC100064703	60.1573	28.743	14.9649	upNeo		7.04553e-09	8.32401e-07	5.31933e-05		5.07532e-07	2.24412e-05	0.000762099
100064706	PLXNC1	11.8624	10.2864	10.3135	upNeo		6.23605e-10	8.32268e-09	2.54933e-08		7.487e-08	5.55345e-07	1.66769e-06
100064707	KDM5B	2.00007	2.22776	1.845	upNeo		0.00720805	0.00133489	0.0559229		0.042242	0.00992568	0.22693
100064737	ZC3H12D	2.79048	2.37184	3.26815	upNeo		0.0018997	0.0187096	0.000974534		0.0139355	0.0854414	0.00856534
100064738	PPP1R1A	-2.38772	-6.32933	-54.1903	downNeo		0.092663	0.000358208	3.18886e-09		0.328757	0.00330142	3.5232e-07
100064739	ADAMTS15	-3.48702	-2.29207	-8.81913	downNeo		0.000307648	0.0380317	1.4641e-07		0.00305932	0.151462	6.67745e-06
100064741	LOC100064741	3.11667	3.46919	2.77838	upNeo		0.00144338	0.000872709	0.0114046		0.0111691	0.00695425	0.0642832
100064748	HIPK2	2.23437	2.62019	1.66682	upNeo		0.00208114	0.000211147	0.235509		0.0150097	0.00213626	0.669394
100064749	PAQR5	6.50208	14.7085	6.89784	upNeo		6.7742e-06	2.84524e-08	2.52955e-05		0.000130631	1.51597e-06	0.000417852
100064750	LTBP4	-10.8477	-6.59446	-9.0024	downNeo		3.84457e-10	1.90976e-07	2.64755e-08		5.20577e-08	6.90714e-06	1.70285e-06
100064753	ITGAD	14.5051	19.293	24.8094	upNeo		3.093e-08	1.52389e-08	9.82616e-09		1.59148e-06	9.08733e-07	7.79557e-07
100064779	ITGAX	4.68249	6.43342	6.5891	upNeo		2.54431e-07	1.63622e-08	3.84736e-08		8.86276e-06	9.6612e-07	2.2867e-06
100064780	ST8SIA4	1.37539	2.88449	2.70274	upNeo		0.728357	0.000141904	0.00074568		1	0.00153262	0.00686903
100064781	MRAS	-1.23793	-1.30621	-2.69101	downNeo		0.935367	0.848044	0.000209085		1	1	0.00240602
100064782	RAD54L	9.99954	12.979	17.6643	upNeo		3.0274e-09	1.18653e-09	3.62748e-10		2.5839e-07	1.27192e-07	7.23804e-08
100064788	EFHD1	-2.96394	-4.34235	-7.65984	downNeo		0.000707048	1.35861e-05	7.6164e-08		0.00615727	0.000218849	3.97576e-06
100064797	ATP6V0A4	-3.95619	-7.8344	-4.56148	downNeo		0.00108385	8.3394e-06	0.00114629		0.00883617	0.000147239	0.00979759
100064799	MIA	-3.11885	-8.69101	-3.12659	downNeo		0.0271624	8.46798e-05	0.0459427		0.124355	0.000998036	0.19477
100064801	ACE	-3.46944	-3.79907	-17.3967	downNeo		7.0727e-05	5.21053e-05	3.91983e-11		0.000900794	0.000669782	1.9609e-08
100064803	ITGAM	18.3251	16.4951	11.4986	upNeo		1.08344e-10	9.50648e-10	4.96767e-08		2.21725e-08	1.10453e-07	2.82217e-06
100064805	ZC3H6	-2.49845	-2.46314	-1.85673	downNeo		0.00148932	0.00323065	0.119515		0.0114495	0.0202607	0.406833
100064815	TMTC1	-2.24473	-2.37516	-1.95186	downNeo		0.00278862	0.00185085	0.0479807		0.0191974	0.0129394	0.201559
100064832	C11H17orf53	4.64363	8.61017	9.36377	upNeo		1.02349e-05	5.31378e-08	7.45035e-08		0.000182676	2.50513e-06	3.94348e-06
100064835	ACPP	9.97286	12.1826	11.2035	upNeo		7.65788e-06	5.54207e-06	2.2252e-05		0.000144258	0.00010495	0.00037841
100064843	THSD7A	-3.8322	-3.0317	-2.38609	downNeo		3.91067e-05	0.00139184	0.0248658		0.000558233	0.010277	0.12054
100064861	CYB561	-2.29617	-3.0882	-4.9513	downNeo		0.0285252	0.00229214	3.59299e-05		0.129268	0.0154083	0.000556373
100064875	TONSL	1.73813	1.91259	2.87728	upNeo		0.11577	0.0366594	5.40225e-05		0.39109	0.147235	0.000769693
100064877	CLEC17A	5.24203	4.36707	18.3042	upNeo		0.00122577	0.00643826	2.99336e-06		0.00975466	0.035786	7.59259e-05
100064889	NAALADL2	-2.37618	-2.10054	-1.61529	downNeo		0.000722312	0.0108371	0.308204		0.00626897	0.0546375	0.808161
100064891	LOC100064891	-3.10073	-3.43155	-3.25441	downNeo		2.71252e-06	1.24872e-06	7.86811e-06		6.20709e-05	3.12337e-05	0.000163622
100064896	INPP5D	2.31574	2.96249	2.78194	upNeo		0.00203958	6.12017e-05	0.000342311		0.0147989	0.000763813	0.00360173
100064914	PPP4R4	-2.20387	-3.98193	-4.96617	downNeo		0.021137	2.25586e-05	3.89182e-06		0.101454	0.000335487	9.23422e-05
100064918	UBE2D4	-2.24098	-2.9456	-3.33456	downNeo		0.000263527	1.18637e-06	2.63662e-07		0.00268583	2.99233e-05	1.06676e-05
100064934	MTPN	2.15473	2.39988	1.74553	upNeo		0.000641833	0.00010415	0.097153		0.00565221	0.00117783	0.347977
100064937	GLRX	3.89651	3.65565	3.27206	upNeo		1.35087e-05	7.55632e-05	0.000569983		0.000231693	0.000906605	0.00546292
100064962	SLC13A4	-1.48543	-1.6144	-3.42895	downNeo		0.518192	0.380738	0.00186037		1	0.865309	0.0145794
100064973	WIPF1	1.77639	2.18928	2.30838	upNeo		0.0338171	0.00031667	0.000168068		0.148142	0.00298113	0.00199917
100065013	VWDE	-7.15086	-3.99909	-6.34941	downNeo		5.11164e-05	0.00580022	0.000510133		0.000689554	0.0329931	0.00501473
100065017	CHRDL2	1.30911	-1.03859	5.61526	split		0.682794	0.955974	0.00194075		1	1	0.0150817
100065032	PRSS45	-4.41145	-5.03725	-3.99264	downNeo		0.000532222	0.000366222	0.0036054		0.00481173	0.00335297	0.0250887
100065052	GJA5	-4.53718	-3.8254	-6.72772	downNeo		0.000913717	0.00548394	0.000204819		0.00763934	0.0314323	0.00236621
100065060	SOST	-61.8698	-86.343	-75.7875	downNeo		1.59638e-11	1.32606e-11	8.89805e-11		5.42437e-09	5.90268e-09	3.27031e-08
100065064	PRSS50	-3.25269	-1.94088	-1.28991	downNeo		0.000934031	0.143508	0.729787		0.00778748	0.424652	1
100065089	TMEM140	-3.04018	-3.82525	-3.65729	downNeo		0.00585002	0.00135989	0.00326608		0.0355442	0.0100824	0.0230967
100065094	CTF1	-2.42038	-2.47119	-3.31881	downNeo		5.50639e-05	8.0025e-05	4.44048e-07		0.000734008	0.00095064	1.5837e-05
100065098	TMEM108	-2.971	-4.99284	-2.44057	downNeo		0.00176201	1.20856e-05	0.0280373		0.0130908	0.000200046	0.13263
100065129	PTCHD3	-1.28159	-1.40424	-4.3485	downNeo		0.728172	0.597281	0.00133477		1	1	0.0110877
100065157	CDV3	2.08752	2.32106	1.69678	upNeo		7.13172e-05	5.99255e-06	0.0758322		0.000906387	0.000111257	0.286783
100065246	NEIL2	-2.3753	-2.74433	-2.38473	downNeo		0.000525683	7.0954e-05	0.00164636		0.00476208	0.000861044	0.0132245
100065255	CHIT1	-2.17963	-2.85912	-4.88391	downNeo		0.0450048	0.00480156	3.83315e-05		0.186965	0.0280452	0.000585507
100065270	MGAM2	3.33877	1.77599	3.49077	upNeo		0.00106985	0.251819	0.00216714		0.0087299	0.648234	0.0165373
100065275	VCAN	2.95007	3.4936	5.25435	upNeo		0.00044702	0.000101423	1.70424e-06		0.00415182	0.00115457	4.7499e-05
100065303	PAX8	2.47823	1.46184	4.56636	upNeo		0.0333446	0.54143	0.000620969		0.146428	1	0.00586113
100065307	GLP1R	-6.262	-6.87343	-2.83001	downNeo		2.41354e-05	2.81343e-05	0.0326786		0.000372774	0.000403722	0.149927
100065323	ANKRD34A	-3.39025	-4.20861	-3.68044	downNeo		0.0012312	0.00029609	0.0017965		0.00978359	0.00282102	0.0142087
100065358	CLEC5A	24.6589	19.9697	26.1508	upNeo		3.59984e-09	4.84933e-08	2.91287e-08		2.91052e-07	2.32884e-06	1.8278e-06
100065364	BCL11A	4.09948	8.38836	9.38075	upNeo		2.95955e-06	1.94094e-09	2.11577e-09		6.66193e-05	1.94469e-07	2.57551e-07
100065370	SERPINA5	-3.45288	-6.25731	-3.51221	downNeo		0.00124904	9.76734e-06	0.00317384		0.00990489	0.000167684	0.022592
100065398	HJURP	8.33765	12.1132	12.8605	upNeo		1.76779e-08	2.19824e-09	4.39342e-09		1.03601e-06	2.12839e-07	4.47012e-07
100065416	NBEA	-2.49525	-2.73962	-2.06238	downNeo		0.0024787	0.00120978	0.0522638		0.0174099	0.0091696	0.215136
100065418	GSC	-8.12951	-2.83109	-3.99005	downNeo		0.00116678	0.12701	0.0510359		0.00936804	0.386046	0.211337
100065437	CCR3	2.56628	2.08543	4.89609	upNeo		0.00684921	0.0707917	2.03793e-05		0.0404816	0.246165	0.000354578
100065441	NTN4	-3.66751	-4.10826	-4.78483	downNeo		1.7413e-05	1.00162e-05	3.80321e-06		0.000284824	0.000171629	9.09588e-05
100065462	PLPP4	-12.6815	-8.70378	-5.772	downNeo		9.36195e-07	3.3391e-05	0.000981896		2.63437e-05	0.000467968	0.00861731
100065466	CCR1	2.12094	4.6073	3.76218	upNeo		0.111504	0.000534605	0.00431438		0.380676	0.00460656	0.029122
100065481	APOE	-6.32837	-6.36432	-13.6605	downNeo		6.02372e-07	1.71116e-06	6.18743e-09		1.83866e-05	4.09246e-05	5.60956e-07
100065505	JPT2	2.25812	2.05257	2.11597	upNeo		0.000423166	0.00590128	0.00504985		0.00397953	0.0334651	0.0330461
100065520	TTPA	1.34651	-1.07811	-5.68383	split		0.66903	0.926776	7.52115e-05		1	1	0.00102071
100065539	APBB1IP	2.54963	2.95055	2.79251	upNeo		0.00027264	4.53983e-05	0.000235607		0.00276307	0.00059856	0.00266523
100065542	RAMP3	-3.43707	-4.19906	-3.60161	downNeo		0.00433187	0.00157219	0.00753814		0.0276249	0.0113618	0.0458784
100065556	DCTPP1	2.37758	2.17418	2.2089	upNeo		0.00071059	0.00617287	0.00721945		0.00618213	0.0345884	0.0443283
100065571	KIAA1147	2.76244	2.60986	1.75766	upNeo		2.00856e-06	1.98328e-05	0.0920733		4.88548e-05	0.000300647	0.332855
100065595	TMEM178B	-4.73775	-4.60221	-15.4812	downNeo		7.79396e-05	0.000227211	3.02806e-08		0.000967343	0.00227627	1.88043e-06
100065603	ZSWIM5	-3.84602	-3.84595	-6.09474	downNeo		0.00025515	0.000524904	1.46301e-05		0.00262271	0.00452946	0.000269126
100065629	PDP2	-2.91442	-3.19949	-4.07786	downNeo		0.000336172	0.000193709	1.80899e-05		0.00327782	0.00199457	0.000320967
100065636	PDZK1	-1.38876	-3.06559	-1.81905	downNeo		0.645344	0.00194995	0.212443		1	0.0135403	0.621301
100065657	CD160	-3.4413	-3.41677	-1.94531	downNeo		0.00109852	0.00213757	0.178921		0.0089315	0.0145761	0.549863
100065668	CES2	12.2978	10.4648	6.79769	upNeo		1.69668e-08	2.09525e-07	1.81295e-05		1.01082e-06	7.39871e-06	0.000321352
100065669	NGF	-8.99277	-10.5781	-14.4333	downNeo		4.129e-05	3.63861e-05	1.3781e-05		0.00058184	0.000499449	0.000257251
100065672	RELT	3.4135	4.22704	2.37608	upNeo		0.00155307	0.000406583	0.0608852		0.0118413	0.00366658	0.242584
100065683	MYLPF	1.57782	1.57646	4.88281	upNeo		0.435276	0.44361	0.000977472		1	0.955048	0.00858697
100065689	CES3	4.8135	5.56515	2.58964	upNeo		0.00190727	0.00138114	0.103021		0.0139854	0.0102106	0.362589
100065696	NUDT17	-2.05555	-3.00249	-2.16196	downNeo		0.0351603	0.000403608	0.0345132		0.152873	0.00364157	0.156443
100065703	CDCP1	3.13922	2.44913	1.24151	upNeo		0.00166046	0.0274625	0.776371		0.0125066	0.117197	1
100065715	LRR1	2.36812	2.35851	2.18258	upNeo		0.000712551	0.00144781	0.00825941		0.0061962	0.0106293	0.0493837
100065718	LOC100065718	-6.05041	-4.6225	-5.32789	downNeo		6.30732e-06	0.000189859	0.000111284		0.000123198	0.00195922	0.00140639
100065723	GMPR	1.79732	2.12354	2.73051	upNeo		0.0460742	0.00240011	2.36409e-05		0.190441	0.0159469	0.000396414
100065724	CDS2	-1.95372	-1.59845	-2.08572	downNeo		0.00183409	0.237894	0.000983591		0.0135425	0.622009	0.0086239
100065730	DENND1C	2.99392	2.78952	3.535	upNeo		0.000692566	0.00297255	0.000358207		0.0060487	0.0189765	0.00374185
100065743	SPN	7.40889	7.81783	8.85898	upNeo		2.05324e-06	3.71081e-06	3.4596e-06		4.95952e-05	7.58547e-05	8.45371e-05
100065761	TBC1D24	1.87385	3.2536	2.94981	upNeo		0.0859957	7.92466e-05	0.000605677		0.310422	0.000942015	0.00573784
100065767	AOC3	-5.38338	-5.56517	-7.75154	downNeo		1.26709e-06	2.57477e-06	2.56151e-07		3.37061e-05	5.70344e-05	1.04568e-05
100065768	QPRT	-8.37794	-7.89	-5.7048	downNeo		2.2971e-07	1.21125e-06	4.91626e-05		8.1434e-06	3.03807e-05	0.00071574
100065800	LOC100065800	6.29425	6.37406	6.55264	upNeo		3.91795e-06	9.53103e-06	1.77076e-05		8.34024e-05	0.000164726	0.000315427
100065814	BACH2	2.69446	4.5191	1.96362	upNeo		0.000345504	3.33653e-07	0.065031		0.00335067	1.04682e-05	0.254596
100065830	LOC100065830	-4.89334	-5.03386	-2.2396	downNeo		0.000155369	0.000263724	0.111604		0.00173146	0.0025689	0.385182
100065833	LOC100065833	22.4841	30.1631	9.97083	upNeo		6.71484e-09	4.20976e-09	1.26968e-05		4.89585e-07	3.38816e-07	0.000241648
100065839	CLDN6	-5.00187	-2.39252	-3.4633	downNeo		9.82736e-06	0.0321764	0.00179438		0.000177768	0.132874	0.0141981
100065842	KIF22	3.85917	5.27586	5.11722	upNeo		2.43497e-07	7.94785e-09	3.74005e-08		8.53139e-06	5.40007e-07	2.24515e-06
100065864	RGS10	1.89973	3.04129	3.30932	upNeo		0.0659382	0.000133203	8.18477e-05		0.252817	0.00144946	0.00109266
100065869	PRRT2	-4.82138	-4.13072	-2.9932	downNeo		2.17282e-05	0.000243508	0.00804806		0.000341154	0.00241746	0.0484093
100065878	ELMO3	-2.82779	-2.72749	-1.52819	downNeo		0.000694912	0.00208043	0.463538		0.00606331	0.0142811	1
100065885	TNFRSF11B	-3.90682	-7.32739	-3.47492	downNeo		0.000658024	5.62827e-06	0.00524767		0.00578348	0.000106136	0.0340805
100065914	URB2	2.30481	2.22927	1.71489	upNeo		0.000923257	0.00310185	0.174652		0.00770836	0.019628	0.539967
100065922	MANEA	2.1764	2.26969	2.06183	upNeo		0.000356558	0.000263708	0.00403759		0.00344673	0.0025689	0.0274388
100065923	SEZ6L2	-5.21087	-3.03729	-2.27464	downNeo		0.000432025	0.027686	0.139625		0.00404804	0.117955	0.457598
100065948	EFCAB2	-2.86852	-6.2629	-3.38221	downNeo		0.00643615	7.49636e-06	0.00378502		0.0383931	0.000134867	0.0260368
100065954	RAB32	2.27016	2.9162	2.10266	upNeo		0.00360942	0.00011349	0.0241345		0.0238452	0.00126789	0.117788
100065961	PUSL1	2.75887	2.35379	1.62255	upNeo		0.00114807	0.0136573	0.351991		0.00927259	0.0663122	0.882623
100065982	SH2D3A	-4.83133	-4.97371	-1.94827	downNeo		0.000117726	0.000200913	0.203141		0.00136694	0.00205466	0.602715
100065997	C5AR1	3.53035	4.15123	2.61328	upNeo		1.99077e-05	5.70224e-06	0.00436931		0.000319038	0.000107306	0.0294195
100066002	UNC5CL	8.62526	19.6708	13.0756	upNeo		1.10823e-05	1.30684e-07	4.44526e-06		0.000195152	4.97566e-06	0.000103296
100066003	ADRA1D	3.65575	8.72642	4.50332	upNeo		0.00301194	6.86213e-06	0.00184617		0.0204379	0.000125335	0.0144974
100066010	VAV1	4.68865	6.193	5.35594	upNeo		1.7336e-07	1.7178e-08	2.89441e-07		6.51784e-06	9.98967e-07	1.148e-05
100066022	MMS22L	8.00768	5.88698	12.4933	upNeo		6.64686e-08	4.19617e-06	1.46249e-08		2.98512e-06	8.41673e-05	1.05352e-06
100066024	DOC2A	-10.3276	-9.47299	-5.5085	downNeo		1.33513e-08	9.8206e-08	3.28444e-05		8.31983e-07	3.97437e-06	0.000513451
100066032	MROH2B	1.01438	-2.81481	-8.46303	split		0.983344	0.0798368	0.000545461		1	0.269449	0.00525586
100066033	ZDHHC1	-3.26718	-3.06264	-2.6394	downNeo		8.67913e-07	8.22849e-06	0.000260369		2.46534e-05	0.000145675	0.00287177
100066036	ADGRE1	8.55983	8.25008	8.05177	upNeo		4.84023e-08	2.26346e-07	7.81828e-07		2.33069e-06	7.82393e-06	2.48762e-05
100066038	DSG2	5.80236	3.75276	4.37774	upNeo		0.000503836	0.0131888	0.00822253		0.00460354	0.0643501	0.0492373
100066039	MAL2	-2.23056	-2.40241	-6.25956	downNeo		0.0800887	0.0620177	8.29313e-05		0.293094	0.222493	0.00110385
100066050	MEIS3	2.02846	3.45463	5.76039	upNeo		0.0999894	0.00133797	2.09878e-05		0.349005	0.00994451	0.000362272
100066059	LOC100066059	-2.03398	-4.97115	-7.06553	downNeo		0.161783	0.000643682	9.92914e-05		0.503204	0.0053671	0.00127451
100066062	CD58	2.37272	2.61493	1.99338	upNeo		0.00221207	0.000872139	0.051194		0.0158127	0.00695279	0.211894
100066065	FOLR2	-2.54633	-2.31935	-1.67387	downNeo		0.00152896	0.00930571	0.278034		0.0116872	0.0482958	0.754521
100066088	C1QTNF12	-5.89252	-5.34455	-8.02454	downNeo		3.04029e-05	0.000161827	1.46083e-05		0.000448057	0.00171735	0.000268998
100066103	TSPAN13	-2.30882	-2.01979	-4.54837	downNeo		0.0473901	0.138241	0.000397641		0.194718	0.412798	0.00408507
100066104	IQCA1	-2.03042	-1.85908	-8.01656	downNeo		0.171743	0.267808	6.17217e-05		0.527173	0.677666	0.000858336
100066110	LOC100066110	3.6172	3.61618	5.64	upNeo		0.00233482	0.00399051	0.000236063		0.0165412	0.0240271	0.00266872
100066111	GPIHBP1	-3.39479	-3.4029	-4.46612	downNeo		0.000189517	0.000388017	3.81908e-05		0.00205851	0.00351676	0.000584348
100066113	KDM7A	2.06462	2.66446	2.56196	upNeo		0.0123527	0.000289934	0.00101781		0.065836	0.00277735	0.00888068
100066120	CAVIN1	-3.04923	-3.06839	-4.43677	downNeo		2.70846e-05	5.92878e-05	6.15371e-07		0.000408515	0.000743497	2.05607e-05
100066130	AGR3	-6.2909	-2.55028	-8.84069	downNeo		5.124e-05	0.0594723	2.25914e-05		0.000690704	0.215151	0.000382736
100066148	COL4A1	1.7539	2.97492	1.88423	upNeo		0.181148	0.00052472	0.126241		0.548653	0.00452946	0.423288
100066151	TREML1	16.7152	28.992	11.3347	upNeo		2.00282e-08	2.15878e-09	2.68837e-06		1.13068e-06	2.12004e-07	6.94896e-05
100066152	ENTPD2	-2.00771	1.05626	-4.10987	split		0.146341	0.943526	0.00193064		0.467444	1	0.0150254
100066154	CYYR1	-4.82191	-4.39347	-3.75897	downNeo		6.58202e-05	0.000344151	0.00230708		0.000846078	0.00319146	0.0173624
100066156	CARMIL2	3.37417	3.45616	6.58842	upNeo		0.000326686	0.000506363	1.32087e-06		0.0032114	0.00438671	3.81823e-05
100066165	LOC100066165	7.25417	7.06236	4.583	upNeo		1.28272e-07	5.34729e-07	9.0381e-05		5.0945e-06	1.53833e-05	0.00118721
100066173	MAPK3	-2.19626	-2.03476	-1.70672	downNeo		0.000565284	0.0055216	0.141899		0.00507235	0.0316079	0.463449
100066175	EFEMP1	-6.01807	-11.3645	-11.492	downNeo		6.98793e-06	8.59778e-08	2.29095e-07		0.000133878	3.60926e-06	9.50639e-06
100066185	ABCA13	30.8317	36.4562	26.6779	upNeo		2.09297e-09	3.08271e-09	5.5014e-08		1.9429e-07	2.7348e-07	3.07685e-06
100066195	TNFRSF18	3.02496	2.96933	1.49031	upNeo		0.000631531	0.0014975	0.512344		0.00558333	0.0109095	1
100066198	TBXAS1	2.2273	2.70172	3.50839	upNeo		0.0123125	0.00152834	9.18166e-05		0.0657018	0.0110939	0.00120068
100066210	LOC100066210	13.0346	14.1691	6.13993	upNeo		3.56272e-08	6.61104e-08	9.44237e-05		1.78225e-06	2.96903e-06	0.00122424
100066215	ENKD1	-2.31376	-2.63698	-1.92364	downNeo		0.00275121	0.000605888	0.0699833		0.0189906	0.00509404	0.270254
100066222	DSCC1	2.01063	2.08233	3.07868	upNeo		0.0619033	0.0554674	0.00128739		0.240632	0.203196	0.0107735
100066223	STAP1	7.28554	3.57523	19.4984	upNeo		9.91592e-05	0.0166738	1.35421e-06		0.00119209	0.0779741	3.90208e-05
100066226	LOC100066226	6.00048	6.48982	9.57916	upNeo		5.66781e-05	7.17034e-05	9.5032e-06		0.000751846	0.000868982	0.000191008
100066241	TREML2	10.4169	12.188	11.9971	upNeo		2.99151e-09	2.88416e-09	1.05959e-08		2.56543e-07	2.62498e-07	8.33281e-07
100066247	GIPC2	-4.68283	-3.1384	-2.38942	downNeo		0.000400836	0.0145227	0.0916469		0.00381203	0.0696389	0.331819
100066276	LOC100066276	5.18358	7.50465	4.44782	upNeo		7.89121e-05	8.47001e-06	0.00112542		0.000977392	0.000149107	0.00964206
100066283	BVES	4.30525	3.23054	1.05362	upNeo		7.54159e-05	0.00271633	0.950776		0.000941862	0.0175965	1
100066309	NECTIN4	-11.0403	-6.47268	-13.6078	downNeo		1.60672e-07	3.36725e-05	3.17751e-07		6.13745e-06	0.000470814	1.22535e-05
100066324	HSPA12B	-3.51667	-2.77251	-2.57815	downNeo		0.000102465	0.00352527	0.0113932		0.00122611	0.0217122	0.0642392
100066325	GPSM1	-2.20018	-2.40087	-3.10952	downNeo		0.00722566	0.003133	0.000121137		0.0423314	0.0197765	0.00151506
100066336	ARHGAP30	4.44383	4.68838	3.96236	upNeo		2.33446e-06	3.42126e-06	5.92068e-05		5.49559e-05	7.14773e-05	0.000826554
100066342	IGDCC4	3.39058	5.57566	5.10925	upNeo		0.000481643	5.21447e-06	2.95029e-05		0.00443905	9.93728e-05	0.000471495
100066345	APOBR	8.29695	9.25314	9.50949	upNeo		6.0188e-07	7.40614e-07	1.59458e-06		1.83866e-05	2.02601e-05	4.48699e-05
100066347	STOML3	4.83869	3.82159	4.19678	upNeo		0.000602924	0.00583744	0.00490889		0.0053673	0.0331734	0.0323115
100066356	COL6A3	2.93963	3.60171	3.107	upNeo		0.00205346	0.000420156	0.00327612		0.0148756	0.00376235	0.0231553
100066358	RHOG	2.03597	2.32549	1.68893	upNeo		0.00941006	0.00137175	0.201288		0.0527052	0.0101578	0.598677
100066360	KLF7	2.17533	2.81142	1.49619	upNeo		0.00344362	5.9242e-05	0.506989		0.0229096	0.000743476	1
100066363	LOC100066363	12.7879	7.47977	7.30068	upNeo		3.48907e-09	1.18549e-06	3.79894e-06		2.85612e-07	2.99233e-05	9.09588e-05
100066372	ZNF385C	-6.27058	-6.34488	-13.3476	downNeo		5.30951e-08	1.56042e-07	4.18169e-10		2.48361e-06	5.80612e-06	7.92716e-08
100066376	ADAM33	-7.14517	-6.17567	-8.39903	downNeo		3.04955e-07	3.77114e-06	6.01702e-07		1.04211e-05	7.68264e-05	2.02543e-05
100066378	EGFL7	-2.40881	-2.05039	-3.14662	downNeo		0.00247325	0.0345152	0.000172269		0.0173851	0.139951	0.00204346
100066385	MLPH	10.6525	12.5198	16.9711	upNeo		3.15286e-07	2.99807e-07	1.07188e-07		1.06529e-05	9.65871e-06	5.09325e-06
100066412	TEX45	-6.452	-8.02569	-4.38237	downNeo		7.02948e-06	2.9847e-06	0.000926134		0.000134279	6.42366e-05	0.00819594
100066419	LOC100066419	40.7861	36.6926	32.2948	upNeo		5.03854e-10	3.47242e-09	2.21522e-08		6.18667e-08	2.96373e-07	1.48347e-06
100066427	ECH1	-2.04451	-2.19187	-2.06697	downNeo		0.00111131	0.000359059	0.00258592		0.00901916	0.00330757	0.019086
100066431	CLHC1	-2.61352	-3.59371	-2.30006	downNeo		0.00241922	7.56133e-05	0.024181		0.0170787	0.000906605	0.117951
100066440	RAB17	-2.26216	-7.55279	-3.32511	downNeo		0.0957538	3.2607e-05	0.0169572		0.337396	0.000459124	0.0879937
100066476	SERPING1	-3.13385	-3.22584	-3.12112	downNeo		6.85045e-08	1.241e-07	6.86574e-07		3.03011e-06	4.7653e-06	2.25219e-05
100066494	ADAMTSL2	-3.17653	-3.20827	-1.84605	downNeo		0.00146581	0.0023668	0.215805		0.0113004	0.0157807	0.627216
100066502	CASP8	2.15584	2.456	2.77787	upNeo		0.00206937	0.000280371	5.40094e-05		0.0149368	0.00269846	0.000769693
100066513	ATL1	-2.63927	-1.46288	-1.22741	downNeo		0.00148391	0.554179	0.844855		0.0114155	1	1
100066545	GALNT7	1.9868	2.6506	2.84882	upNeo		0.0130744	9.50161e-05	5.34786e-05		0.0689279	0.00109689	0.000764363
100066556	PDIA2	-4.59868	-5.09075	-2.27482	downNeo		1.4127e-05	1.22817e-05	0.0519982		0.000239112	0.000202362	0.214209
100066562	ATP11B	2.47762	2.74562	2.35515	upNeo		0.000171272	5.14356e-05	0.00164201		0.00189113	0.000662118	0.0131954
100066589	ID4	-4.12956	-4.78343	-5.70742	downNeo		5.24937e-06	2.31882e-06	8.03653e-07		0.000105982	5.2594e-05	2.54358e-05
100066590	CCND3	2.39995	2.45159	2.5292	upNeo		0.00125484	0.00161304	0.00169413		0.00993486	0.0116198	0.0135417
100066613	TAF8	2.32958	2.51744	2.28789	upNeo		0.000136969	5.29306e-05	0.000809501		0.00155234	0.000678454	0.00734309
100066629	EML6	-3.41023	-5.79533	-6.86058	downNeo		0.000127345	5.72192e-07	2.69272e-07		0.0014626	1.64348e-05	1.08003e-05
100066634	AK8	-8.33914	-6.75164	-3.56075	downNeo		8.96575e-09	2.59421e-07	0.000542221		6.09299e-07	8.72763e-06	0.00523585
100066644	LOC100066644	12.4859	8.91579	4.19702	upNeo		3.54366e-07	1.15554e-05	0.00430089		1.18841e-05	0.000193402	0.0290528
100066650	PIF1	4.80637	7.50441	10.3154	upNeo		2.14188e-06	4.94822e-08	7.55436e-09		5.1226e-05	2.37001e-06	6.5094e-07
100066656	SLC4A11	-14.3558	-23.9218	-10.0503	downNeo		2.99565e-08	3.41251e-09	3.55752e-06		1.55025e-06	2.92648e-07	8.62279e-05
100066662	APOLD1	-2.66859	-4.44776	-9.79988	downNeo		0.0410947	0.00214046	1.9089e-05		0.173685	0.0145847	0.000336704
100066668	LOC100066668	10.26	5.54142	2.62802	upNeo		5.79752e-06	0.000894163	0.0849654		0.000115623	0.00710635	0.313554
100066669	MPEG1	4.14854	6.36251	3.23318	upNeo		4.04665e-05	1.09846e-06	0.00228592		0.000573376	2.80199e-05	0.0172391
100066672	KLHDC9	-3.85302	-3.96979	-5.03354	downNeo		2.19047e-05	3.74129e-05	5.66515e-06		0.000343326	0.000510044	0.00012549
100066680	ARMC3	-3.80025	-5.93425	-4.32477	downNeo		0.00164622	8.52867e-05	0.00182817		0.0124201	0.00100387	0.0143896
100066686	LOC100066686	7.50996	7.59827	23.1995	upNeo		8.5137e-07	2.27293e-06	1.55641e-09		2.43104e-05	5.18676e-05	2.11185e-07
100066696	TSTD1	-3.24472	-2.7628	-2.21151	downNeo		0.00102366	0.00880978	0.0708423		0.00842026	0.0461305	0.272781
100066709	TBX15	-1.94944	-2.15906	-2.50862	downNeo		0.00486395	0.000713034	4.2092e-05		0.0304149	0.00583949	0.000633279
100066720	F11R	-2.19717	-2.18747	-3.33688	downNeo		0.0467078	0.0611812	0.00216472		0.192559	0.22023	0.0165258
100066723	TMEM213	-10.2503	-21.0871	-12.486	downNeo		3.05292e-09	3.63258e-11	6.77094e-09		2.5934e-07	1.08906e-08	6.00679e-07
100066725	RBPMS2	-2.44781	-1.84106	-3.3651	downNeo		0.00105882	0.0951737	2.82514e-05		0.00867446	0.30877	0.000456305
100066726	PYGL	4.04661	4.09115	2.57192	upNeo		1.96444e-05	4.27119e-05	0.0122784		0.000316154	0.000569777	0.0680793
100066745	LOC100066745	389.698	88.9823	77.3582	upNeo		4.31674e-10	2.79243e-07	1.29303e-06		5.71191e-08	9.28015e-06	3.75094e-05
100066754	FYB1	6.45314	8.25178	7.49482	upNeo		1.04513e-06	3.18106e-07	2.01704e-06		2.86481e-05	1.01037e-05	5.49545e-05
100066755	FAM78A	3.10725	4.17759	4.13762	upNeo		9.09289e-05	3.45741e-06	9.65512e-06		0.00110495	7.1982e-05	0.000192771
100066773	FLT4	2.17271	3.23504	3.15439	upNeo		0.00992332	4.03478e-05	0.000124852		0.054903	0.00054388	0.0015571
100066779	CDH3	-8.52529	-6.03362	-15.0886	downNeo		4.82946e-06	0.000166823	6.65977e-07		9.86097e-05	0.00176103	2.19663e-05
100066785	LOC100066785	3.56646	6.17417	9.86484	upNeo		0.00524443	0.000170471	1.3986e-05		0.0324337	0.00179218	0.000259664
100066786	SLC43A3	5.92378	6.92838	9.66871	upNeo		1.60857e-07	9.67487e-08	1.15534e-08		6.13745e-06	3.93306e-06	8.9298e-07
100066810	TRIM24	2.49631	3.07727	2.42207	upNeo		1.69106e-05	4.16776e-07	0.000173505		0.000278631	1.25935e-05	0.0020557
100066814	IL21R	3.50429	2.88551	2.66511	upNeo		5.71759e-05	0.0014541	0.00584793		0.000756561	0.0106581	0.0373724
100066828	LOC100066828	29.1494	31.7117	13.4016	upNeo		5.37521e-09	1.22048e-08	5.3474e-06		4.00009e-07	7.51454e-07	0.000119927
[truncated: 1,577 more rows]
