# Supplementary material for: Differential Gene Expression in Articular Cartilage and Subchondral Bone of Neonatal and Adult Horses
Source: Genes (Basel). 2019 Sep 25;10(10):745. doi: 10.3390/genes10100745 (PMC6826356; doi:10.3390/genes10100745)
Supplement: Supplementary file 1 [file genes-10-00745-s001.zip › genes-578415-sup/Table S4.xlsx]

## Sheet: Biological Process AC
Table S4: Hierarchical listing of overrepresented gene ontology (GO) terms in articular cartilage. Different tabs correspond to the categories of Biological Process, Molecular Function, and Cellular component.
Analysis Type:	PANTHER Overrepresentation Test (Released 20190517)
Annotation Version and Release Date:	PANTHER version 14.1 Released 2019-03-12
Analyzed List:	Articular Cartilage (965 genes)
Reference List:	Homo sapiens (all genes in database)
Test Type:	FISHER
Correction:	FDR
PANTHER GO-Slim Biological Process	# of genes in reference list	# of genes in analyzed list	# of genes expected from analyzed list	fold enrichment	raw P-value	FDR
dendritic spine organization (GO:0097061)	3	3	0.14	21.76	0.00153	0.0451
cellular process (GO:0009987)	6070	358	278.98	1.28	9.7e-08	4.36e-05
synapse assembly (GO:0007416)	15	5	0.69	7.25	0.00145	0.0448
nervous system development (GO:0007399)	325	34	14.94	2.28	3.73e-05	0.00418
system development (GO:0048731)	474	52	21.79	2.39	5.88e-08	3.52e-05
anatomical structure development (GO:0048856)	298	31	13.7	2.26	6.42e-05	0.00641
developmental process (GO:0032502)	431	38	19.81	1.92	0.000343	0.0162
multicellular organism development (GO:0007275)	609	62	27.99	2.22	4.46e-08	4.01e-05
multicellular organismal process (GO:0032501)	1375	114	63.2	1.8	5.79e-09	1.04e-05
amino acid transport (GO:0006865)	15	5	0.69	7.25	0.00145	0.0441
regulation of axonogenesis (GO:0050770)	27	8	1.24	6.45	0.00011	0.00707
regulation of cell morphogenesis involved in differentiation (GO:0010769)	34	8	1.56	5.12	0.000421	0.0189
regulation of cell morphogenesis (GO:0022604)	41	8	1.88	4.25	0.00123	0.0393
regulation of developmental process (GO:0050793)	124	20	5.7	3.51	5.13e-06	0.000921
regulation of cell differentiation (GO:0045595)	92	14	4.23	3.31	0.000223	0.0125
regulation of neurogenesis (GO:0050767)	26	7	1.19	5.86	0.000485	0.0185
generation of neurons (GO:0048699)	240	28	11.03	2.54	2.67e-05	0.00342
neurogenesis (GO:0022008)	255	29	11.72	2.47	2.6e-05	0.0036
positive regulation of synaptic transmission (GO:0050806)	24	7	1.1	6.35	0.000322	0.017
regulation of cell communication (GO:0010646)	359	31	16.5	1.88	0.00159	0.0462
regulation of chemotaxis (GO:0050920)	22	6	1.01	5.93	0.00116	0.0394
negative regulation of neurogenesis (GO:0050768)	24	6	1.1	5.44	0.0017	0.0477
angiogenesis (GO:0001525)	30	7	1.38	5.08	0.001	0.0346
blood vessel morphogenesis (GO:0048514)	31	7	1.42	4.91	0.00118	0.0386
blood vessel development (GO:0001568)	36	10	1.65	6.04	2.47e-05	0.00369
vasculature development (GO:0001944)	38	10	1.75	5.73	3.66e-05	0.00438
cardiovascular system development (GO:0072358)	40	11	1.84	5.98	1.05e-05	0.00172
circulatory system development (GO:0072359)	68	12	3.13	3.84	0.000185	0.0107
extracellular matrix organization (GO:0030198)	69	16	3.17	5.05	7.76e-07	0.000199
extracellular structure organization (GO:0043062)	72	16	3.31	4.84	1.26e-06	0.000283
Notch signaling pathway (GO:0007219)	32	7	1.47	4.76	0.00139	0.0437
cell surface receptor signaling pathway (GO:0007166)	716	58	32.91	1.76	7.5e-05	0.00709
signal transduction (GO:0007165)	1685	122	77.44	1.58	1.49e-06	0.000297
cell communication (GO:0007154)	527	53	24.22	2.19	5.11e-07	0.000153
cellular response to stimulus (GO:0051716)	1977	128	90.87	1.41	0.000138	0.00828
microtubule-based movement (GO:0007018)	87	15	4	3.75	3.85e-05	0.00406
Wnt signaling pathway (GO:0016055)	98	14	4.5	3.11	0.000398	0.0183
cell-cell signaling by wnt (GO:0198738)	99	14	4.55	3.08	0.000437	0.0178
cell-cell signaling (GO:0007267)	523	53	24.04	2.2	4.45e-07	0.00016
positive regulation of signal transduction (GO:0009967)	112	15	5.15	2.91	0.000465	0.0182
positive regulation of response to stimulus (GO:0048584)	117	15	5.38	2.79	0.000701	0.0262
regulation of signal transduction (GO:0009966)	359	31	16.5	1.88	0.00159	0.0454
axonogenesis (GO:0007409)	98	13	4.5	2.89	0.00118	0.0391
neuron development (GO:0048666)	172	19	7.91	2.4	0.000965	0.034
cell development (GO:0048468)	106	14	4.87	2.87	0.000803	0.0288
neuron differentiation (GO:0030182)	224	24	10.3	2.33	0.00043	0.018
cell morphogenesis involved in neuron differentiation (GO:0048667)	110	16	5.06	3.16	0.000131	0.00811
tissue development (GO:0009888)	117	15	5.38	2.79	0.000701	0.0257
chemical synaptic transmission (GO:0007268)	330	33	15.17	2.18	8.1e-05	0.00727
anterograde trans-synaptic signaling (GO:0098916)	330	33	15.17	2.18	8.1e-05	0.00693
trans-synaptic signaling (GO:0099537)	331	33	15.21	2.17	8.43e-05	0.00688
synaptic signaling (GO:0099536)	331	33	15.21	2.17	8.43e-05	0.00658
cell adhesion (GO:0007155)	373	34	17.14	1.98	0.000339	0.0169
biological adhesion (GO:0022610)	373	34	17.14	1.98	0.000339	0.0165

## Sheet: Molecular Function AC
Table S4: Hierarchical listing of overrepresented gene ontology (GO) terms in articular cartilage. Different tabs correspond to the categories of Biological Process, Molecular Function, and Cellular component.
Analysis Type:	PANTHER Overrepresentation Test (Released 20190517)
Annotation Version and Release Date:	PANTHER version 14.1 Released 2019-03-12
Analyzed List:	Articular Cartilage (965 genes)
Reference List:	Homo sapiens (all genes in database)
Test Type:	FISHER
Correction:	FDR
PANTHER GO-Slim Molecular Function	# of genes in reference list	# of genes in analyzed list	# of genes expected from analyzed list	fold enrichment	raw P-value	FDR
extracellular matrix structural constituent (GO:0005201)	53	17	2.44	6.98	6.46e-09	3.26e-06
ATP-dependent microtubule motor activity, plus-end-directed (GO:0008574)	25	6	1.15	5.22	0.00203	0.0446
ATPase activity (GO:0016887)	273	25	12.55	1.99	0.00235	0.0495
cadherin binding (GO:0045296)	43	8	1.98	4.05	0.0016	0.0386
protein binding (GO:0005515)	2772	191	127.4	1.5	2.6e-08	6.56e-06
binding (GO:0005488)	5173	292	237.76	1.23	0.000117	0.00989
transmembrane receptor protein tyrosine kinase activity (GO:0004714)	60	10	2.76	3.63	0.000927	0.0334
protein kinase activity (GO:0004672)	540	44	24.82	1.77	0.000646	0.0326
phosphotransferase activity, alcohol group as acceptor (GO:0016773)	631	49	29	1.69	0.000794	0.0334
transmembrane receptor protein kinase activity (GO:0019199)	62	10	2.85	3.51	0.00116	0.0308
microtubule binding (GO:0008017)	123	17	5.65	3.01	0.000143	0.0103
tubulin binding (GO:0015631)	147	17	6.76	2.52	0.000919	0.0357
cytoskeletal protein binding (GO:0008092)	357	38	16.41	2.32	8.72e-06	0.00147
metallopeptidase activity (GO:0008237)	103	14	4.73	2.96	0.000623	0.0349
peptidase inhibitor activity (GO:0030414)	117	14	5.38	2.6	0.00188	0.0433
gated channel activity (GO:0022836)	160	17	7.35	2.31	0.00245	0.0459
channel activity (GO:0015267)	174	19	8	2.38	0.00105	0.0333
passive transmembrane transporter activity (GO:0022803)	174	19	8	2.38	0.00105	0.0355
transmembrane transporter activity (GO:0022857)	801	63	36.81	1.71	8.63e-05	0.00871
transporter activity (GO:0005215)	956	71	43.94	1.62	0.000166	0.0105
calcium ion binding (GO:0005509)	205	21	9.42	2.23	0.00146	0.0369
cation transmembrane transporter activity (GO:0008324)	449	37	20.64	1.79	0.0011	0.031
ion transmembrane transporter activity (GO:0015075)	552	44	25.37	1.73	0.000766	0.0352

## Sheet: Cellular Component AC
Table S4: Hierarchical listing of overrepresented gene ontology (GO) terms in articular cartilage. Different tabs correspond to the categories of Biological Process, Molecular Function, and Cellular component.
Analysis Type:	PANTHER Overrepresentation Test (Released 20190517)
Annotation Version and Release Date:	PANTHER version 14.1 Released 2019-03-12
Analyzed List:	Articular Cartilage (965 genes)
Reference List:	Homo sapiens (all genes in database)
Test Type:	FISHER
Correction:	FDR
PANTHER GO-Slim Cellular Component	# of genes in reference list	# of genes in analyzed list	# of genes expected from analyzed list	fold enrichment	raw P-value	FDR
basement membrane (GO:0005604)	4	3	0.18	16.32	0.00259	0.0363
collagen-containing extracellular matrix (GO:0062023)	33	7	1.52	4.62	0.00162	0.0279
extracellular matrix (GO:0031012)	156	24	7.17	3.35	1.28e-06	0.000114
extracellular region part (GO:0044421)	928	70	42.65	1.64	0.000133	0.00425
extracellular region (GO:0005576)	1033	87	47.48	1.83	2.68e-07	4.01e-05
collagen trimer (GO:0005581)	10	6	0.46	13.05	3.88e-05	0.00217
extrinsic component of plasma membrane (GO:0019897)	28	8	1.29	6.22	0.000136	0.00407
plasma membrane part (GO:0044459)	515	40	23.67	1.69	0.00219	0.0339
membrane part (GO:0044425)	1276	96	58.65	1.64	6.18e-06	0.000461
membrane (GO:0016020)	1297	97	59.61	1.63	7.24e-06	0.000463
ionotropic glutamate receptor complex (GO:0008328)	33	7	1.52	4.62	0.00162	0.029
ion channel complex (GO:0034702)	110	17	5.06	3.36	4.16e-05	0.00207
transmembrane transporter complex (GO:1902495)	115	17	5.29	3.22	6.83e-05	0.00255
integral component of membrane (GO:0016021)	953	82	43.8	1.87	2.2e-07	4.92e-05
intrinsic component of membrane (GO:0031224)	963	82	44.26	1.85	3.7e-07	4.15e-05
plasma membrane protein complex (GO:0098797)	216	22	9.93	2.22	0.00111	0.0208
integral component of plasma membrane (GO:0005887)	733	72	33.69	2.14	1.12e-08	5.02e-06
microtubule associated complex (GO:0005875)	58	12	2.67	4.5	4.89e-05	0.00219
cytoskeleton (GO:0005856)	575	49	26.43	1.85	9.32e-05	0.00321
postsynaptic density (GO:0014069)	46	9	2.11	4.26	0.000606	0.0129
neuron part (GO:0097458)	400	35	18.38	1.9	0.000551	0.0123
postsynapse (GO:0098794)	73	11	3.36	3.28	0.0011	0.0214
postsynaptic membrane (GO:0045211)	58	10	2.67	3.75	0.000735	0.015
cell-cell junction (GO:0005911)	70	12	3.22	3.73	0.000235	0.00658
cell junction (GO:0030054)	122	16	5.61	2.85	0.000376	0.00937
cation channel complex (GO:0034703)	94	14	4.32	3.24	0.000272	0.00718
microtubule (GO:0005874)	162	19	7.45	2.55	0.000404	0.00952
extracellular space (GO:0005615)	863	61	39.66	1.54	0.00173	0.0287
