# Supplementary material for: Differential Gene Expression in Articular Cartilage and Subchondral Bone of Neonatal and Adult Horses
Source: Genes (Basel). 2019 Sep 25;10(10):745. doi: 10.3390/genes10100745 (PMC6826356; doi:10.3390/genes10100745)
Supplement: Supplementary file 1 [file genes-10-00745-s001.zip › genes-578415-sup/Table S5.xlsx]

## Sheet: Articular Cartilage
Table S5: Genes falling within pathways identified as enriched in articular cartilage by both PANTHER and Reactome analyses.
Pathway identifier	R-HSA-1474244			R-HSA-8948216			R-HSA-216083			R-HSA-1650814			R-HSA-419037			R-HSA-1474290			R-HSA-1474228			R-HSA-1442490			R-HSA-3000178			R-HSA-2022090			R-HSA-375165			R-HSA-983189
Pathway name	Extracellular matrix organization			Collagen chain trimerization			Integrin cell surface interactions			Collagen biosynthesis and modifying enzymes			NCAM1 interactions			Collagen formation			Degradation of the extracellular matrix			Collagen degradation			ECM proteoglycans			Assembly of collagen fibrils and other multimeric structures			NCAM signaling for neurite out-growth			Kinesins
Entities pValue	1.26356e-08	up:	0.654545	3.94845e-06	up:	0.733333	4.40069e-06	up:	0.619048	1.02308e-05	up:	0.736842	1.85987e-05	up:	0.571429	2.06684e-05	up:	0.727273	2.45039e-05	up:	0.62963	3.98395e-05	up:	0.764706	5.75258e-05	up:	0.611111	0.000100366	up:	0.6875	0.000446377	up:	0.6	0.00119361	up:	0.714286
Entities FDR	1.48974e-05	down:	0.309091	0.00172947	down:	0.2	0.00172947	down:	0.333333	0.00300785	down:	0.210526	0.00405101	down:	0.357143	0.00405101	down:	0.227273	0.00411665	down:	0.296296	0.00585641	down:	0.176471	0.00753587	down:	0.333333	0.0117429	down:	0.25	0.0477623	down:	0.333333	0.116974	down:	0.214286
Submitted entities found	P10915	HAPLN1	upNeo	P02462	COL4A1	upNeo	P02462	COL4A1	upNeo	P02462	COL4A1	upNeo	P02462	COL4A1	upNeo	P02462	COL4A1	upNeo	Q8IWY4	SCUBE1	downNeo	P02462	COL4A1	upNeo	P02462	COL4A1	upNeo	P02462	COL4A1	upNeo	O15020	SPTBN2	upNeo	Q12840	KIF5A	upNeo
	Q9Y624	F11R	upNeo	Q07092	COL16A1	upNeo	P35968	KDR	upNeo	O15072	ADAMTS3	upNeo	O43497	CACNA1G	upNeo	O15072	ADAMTS3	upNeo	Q9Y6Q1	CAPN6	upNeo	Q07092	COL16A1	upNeo	P10915	HAPLN1	upNeo	P12107	COL11A1	upNeo	P02462	COL4A1	upNeo	O95235	KIF20A	upNeo
	P18084	ITGB5	downNeo	P12107	COL11A1	upNeo	Q9Y624	F11R	upNeo	Q07092	COL16A1	upNeo	A8TX70	COL6A5	downNeo	Q07092	COL16A1	upNeo	Q9UP79	ADAMTS8	split	P12107	COL11A1	upNeo	O15232	MATN3	upNeo	P13942	COL11A2	upNeo	O43497	CACNA1G	upNeo	Q12756	KIF1A	downNeo
	Q14767	LTBP2	downNeo	P13942	COL11A2	upNeo	P18084	ITGB5	downNeo	P12107	COL11A1	upNeo	Q01955	COL4A3	downNeo	P12107	COL11A1	upNeo	Q07092	COL16A1	upNeo	P13942	COL11A2	upNeo	P18084	ITGB5	downNeo	Q9Y4K0	LOXL2	upNeo	A8TX70	COL6A5	downNeo	Q2KJY2	KIF26B	upNeo
	P13942	COL11A2	upNeo	A8TX70	COL6A5	downNeo	O75578	ITGA10	upNeo	P13942	COL11A2	upNeo	Q14050	COL9A3	upNeo	P13942	COL11A2	upNeo	P13942	COL11A2	upNeo	P51511	MMP15	upNeo	A8TX70	COL6A5	downNeo	P48509	CD151	downNeo	Q01955	COL4A3	downNeo	O95239	KIF4A	upNeo
	Q9Y4K0	LOXL2	upNeo	Q01955	COL4A3	downNeo	Q07092	COL16A1	upNeo	P50454	SERPINH1	upNeo	O95180	CACNA1H	upNeo	P50454	SERPINH1	upNeo	P15502	ELN	upNeo	P14780	MMP9	upNeo	Q01955	COL4A3	downNeo	P14780	MMP9	upNeo	Q14050	COL9A3	upNeo	O75037	KIF21B	upNeo
	P50454	SERPINH1	upNeo	Q14050	COL9A3	upNeo	P11215	ITGAM	downNeo	O95450	ADAMTS2	upNeo	Q92187	ST8SIA4	downNeo	Q9Y4K0	LOXL2	upNeo	P10451	SPP1	downNeo	A8TX70	COL6A5	downNeo	Q14050	COL9A3	upNeo	A8TX70	COL6A5	downNeo	O95180	CACNA1H	upNeo	Q9ULI4	KIF26A	upNeo
	Q14050	COL9A3	upNeo	P20849	COL9A1	upNeo	P10451	SPP1	downNeo	A8TX70	COL6A5	downNeo	P13591	NCAM1	upNeo	O95450	ADAMTS2	upNeo	P35556	FBN2	upNeo	Q01955	COL4A3	downNeo	P13591	NCAM1	upNeo	Q01955	COL4A3	downNeo	Q92187	ST8SIA4	downNeo	Q7Z4S6	KIF21A	upNeo
	P13591	NCAM1	upNeo	Q96P44	COL21A1	upNeo	A8TX70	COL6A5	downNeo	Q01955	COL4A3	downNeo	P20849	COL9A1	upNeo	P48509	CD151	downNeo	P14780	MMP9	upNeo	Q14050	COL9A3	upNeo	P20849	COL9A1	upNeo	Q14050	COL9A3	upNeo	P13591	NCAM1	upNeo	Q9NS87	KIF15	upNeo
	Q96P44	COL21A1	upNeo	A6NMZ7	COL6A6	downNeo	Q01955	COL4A3	downNeo	Q14050	COL9A3	upNeo	A6NMZ7	COL6A6	downNeo	P14780	MMP9	upNeo	A8TX70	COL6A5	downNeo	P20849	COL9A1	upNeo	A6NMZ7	COL6A6	downNeo	P20849	COL9A1	upNeo	P20849	COL9A1	upNeo	Q9NQT8	KIF13B	downNeo
	Q8N2S1	LTBP4	downNeo	P39060	COL18A1	upNeo	Q14050	COL9A3	upNeo	P20849	COL9A1	upNeo	P02458	COL2A1	upNeo	A8TX70	COL6A5	downNeo	Q14050	COL9A3	upNeo	A6NMZ7	COL6A6	downNeo	P02458	COL2A1	upNeo	A6NMZ7	COL6A6	downNeo	A6NMZ7	COL6A6	downNeo	P52732	KIF11	upNeo
	P39060	COL18A1	upNeo	P02458	COL2A1	upNeo	P20849	COL9A1	upNeo	Q96P44	COL21A1	upNeo	P04156	PRNP	downNeo	Q01955	COL4A3	downNeo	P39060	COL18A1	upNeo	P39060	COL18A1	upNeo	P07585	DCN	downNeo	P39060	COL18A1	upNeo	P02458	COL2A1	upNeo	P68366	TUBA4A	downNeo
	P98160	HSPG2	upNeo	P27658	COL8A1	upNeo	P16284	PECAM1	upNeo	A6NMZ7	COL6A6	downNeo	Q14055	COL9A2	upNeo	Q14050	COL9A3	upNeo	P98160	HSPG2	upNeo	P02458	COL2A1	upNeo	P09486	SPARC	upNeo	P02458	COL2A1	upNeo	P04156	PRNP	downNeo	Q6P597	KLC3	upNeo
	Q14055	COL9A2	upNeo	Q14055	COL9A2	upNeo	A6NMZ7	COL6A6	downNeo	P39060	COL18A1	upNeo				P20849	COL9A1	upNeo	Q14055	COL9A2	upNeo	P27658	COL8A1	upNeo	P21941	MATN1	upNeo	P27658	COL8A1	upNeo	Q14055	COL9A2	upNeo
	P35968	KDR	upNeo				P39060	COL18A1	upNeo	P02458	COL2A1	upNeo				Q96P44	COL21A1	upNeo	P02462	COL4A1	upNeo	P08253	MMP2	upNeo	P22105	TNXB	downNeo	Q14055	COL9A2	upNeo
	O75578	ITGA10	upNeo				P02458	COL2A1	upNeo	P27658	COL8A1	upNeo				A6NMZ7	COL6A6	downNeo	P12107	COL11A1	upNeo	Q14055	COL9A2	upNeo	P98160	HSPG2	upNeo
	P12107	COL11A1	upNeo				P27658	COL8A1	upNeo	Q9UKZ9	PCOLCE2	downNeo				P39060	COL18A1	upNeo	P51511	MMP15	upNeo				Q14055	COL9A2	upNeo
	P11215	ITGAM	downNeo				P98160	HSPG2	upNeo	Q14055	COL9A2	upNeo				P02458	COL2A1	upNeo	P17655	CAPN2	downNeo
	P51511	MMP15	upNeo				Q14055	COL9A2	upNeo							P27658	COL8A1	upNeo	P16035	TIMP2	downNeo
	Q9NS15	LTBP3	downNeo				P26006	ITGA3	downNeo							Q9UKZ9	PCOLCE2	downNeo	Q01955	COL4A3	downNeo
	P16035	TIMP2	downNeo													Q14055	COL9A2	upNeo	P20849	COL9A1	upNeo
	Q01955	COL4A3	downNeo																A6NMZ7	COL6A6	downNeo
	P20849	COL9A1	upNeo																P08253	MMP2	upNeo
	A6NMZ7	COL6A6	downNeo																P02458	COL2A1	upNeo
	P08253	MMP2	upNeo																P27658	COL8A1	upNeo
	P98095	FBLN2	upNeo																P07585	DCN	downNeo
	P22105	TNXB	downNeo
	Q9UKZ9	PCOLCE2	downNeo
	Q8IWY4	SCUBE1	downNeo
	Q9Y6Q1	CAPN6	upNeo
	Q9UP79	ADAMTS8	split
	P55001	MFAP2	upNeo
	Q07092	COL16A1	upNeo
	P15502	ELN	upNeo
	P10451	SPP1	downNeo
	O95450	ADAMTS2	upNeo
	P35556	FBN2	upNeo
	P48509	CD151	downNeo
	P14780	MMP9	upNeo
	A8TX70	COL6A5	downNeo
	P16284	PECAM1	upNeo
	O43184	ADAM12	upNeo
	P21941	MATN1	upNeo
	Q14112	NID2	upNeo
	P02462	COL4A1	upNeo
	O15072	ADAMTS3	upNeo
	O15232	MATN3	upNeo
	Q9H013	ADAM19	upNeo
	P17655	CAPN2	downNeo
	P02458	COL2A1	upNeo
	P27658	COL8A1	upNeo
	P07585	DCN	downNeo
	P09486	SPARC	upNeo
	P26006	ITGA3	downNeo
