# Supplementary material for: Differential Gene Expression in Articular Cartilage and Subchondral Bone of Neonatal and Adult Horses
Source: Genes (Basel). 2019 Sep 25;10(10):745. doi: 10.3390/genes10100745 (PMC6826356; doi:10.3390/genes10100745)
Supplement: Supplementary file 1 [file genes-10-00745-s001.zip › genes-578415-sup/Table S6.xlsx]

## Sheet: Biological Process SCB
Table S6: Hierarchical listing of overrepresented gene ontology (GO) terms in subchondral bone. Different tabs correspond to the categories of Biological Process, Molecular Function, and Cellular component.
Analysis Type:	PANTHER Overrepresentation Test (Released 20190517)
Annotation Version and Release Date:	PANTHER version 14.1 Released 2019-03-12
Analyzed List:	Subcondral Bone (2923 genes)
Reference List:	Homo sapiens (all genes in database)
Test Type:	FISHER
Correction:	FDR
PANTHER GO-Slim Biological Process	# of genes in reference list	# of genes in analyzed list	# of genes expected from analyzed list	fold enrichment	raw P-value	FDR
regulation of mitotic nuclear division (GO:0007088)	26	12	3.32	0.00137	0.044	0.044
regulation of cell cycle process (GO:0010564)	64	21	2.36	0.00132	0.043	0.043
positive regulation of cytosolic calcium ion concentration (GO:0007204)	65	24	2.65	0.000133	0.00956	0.00956
regulation of cytosolic calcium ion concentration (GO:0051480)	84	30	2.57	3.72e-05	0.00393	0.00393
cellular calcium ion homeostasis (GO:0006874)	151	47	2.24	5.82e-06	0.000804	0.000804
ion homeostasis (GO:0050801)	252	61	1.74	0.000235	0.0132	0.0132
chemical homeostasis (GO:0048878)	299	71	1.71	0.00011	0.00862	0.00862
homeostatic process (GO:0042592)	346	76	1.58	0.000527	0.022	0.022
regulation of biological quality (GO:0065008)	643	123	1.37	0.00138	0.0434	0.0434
cellular process (GO:0009987)	6070	1071	1.27	4.21e-17	7.57e-14	7.57e-14
divalent inorganic cation homeostasis (GO:0072507)	179	49	1.97	6.52e-05	0.00616	0.00616
inorganic ion homeostasis (GO:0098771)	247	59	1.72	0.000399	0.0199	0.0199
calcium ion homeostasis (GO:0055074)	152	47	2.22	9.47e-06	0.00121	0.00121
extracellular matrix organization (GO:0030198)	69	24	2.5	0.000332	0.0175	0.0175
extracellular structure organization (GO:0043062)	72	24	2.39	0.000481	0.0216	0.0216
inflammatory response (GO:0006954)	101	32	2.28	0.00015	0.0103	0.0103
response to stimulus (GO:0050896)	1190	210	1.27	0.00138	0.0428	0.0428
regulation of cell proliferation (GO:0042127)	96	29	2.17	0.000534	0.0218	0.0218
mitotic nuclear division (GO:0140014)	209	63	2.17	5.19e-07	8.47e-05	8.47e-05
mitotic cell cycle process (GO:1903047)	213	66	2.23	9.82e-08	1.76e-05	1.76e-05
mitotic cell cycle (GO:0000278)	213	66	2.23	9.82e-08	1.96e-05	1.96e-05
cell cycle (GO:0007049)	605	127	1.51	4.4e-05	0.00439	0.00439
tissue development (GO:0009888)	117	34	2.09	0.000393	0.0202	0.0202
anatomical structure development (GO:0048856)	298	70	1.69	0.000151	0.01	0.01
developmental process (GO:0032502)	431	93	1.55	0.000197	0.0118	0.0118
cell-cell adhesion (GO:0098609)	104	30	2.07	0.000837	0.0295	0.0295
cell adhesion (GO:0007155)	373	113	2.18	8.76e-12	7.86e-09	7.86e-09
biological adhesion (GO:0022610)	373	113	2.18	8.76e-12	5.24e-09	5.24e-09
neuron development (GO:0048666)	172	44	1.84	0.000742	0.0278	0.0278
generation of neurons (GO:0048699)	240	55	1.65	0.00124	0.0412	0.0412
neurogenesis (GO:0022008)	255	58	1.63	0.00122	0.0414	0.0414
nervous system development (GO:0007399)	325	76	1.68	0.000108	0.00885	0.00885
system development (GO:0048731)	474	110	1.67	3.57e-06	0.000534	0.000534
multicellular organism development (GO:0007275)	609	131	1.55	1.05e-05	0.00126	0.00126
multicellular organismal process (GO:0032501)	1375	251	1.31	7.26e-05	0.00652	0.00652
cell migration (GO:0016477)	177	45	1.83	0.000607	0.0237	0.0237
transmembrane receptor protein tyrosine kinase signaling pathway (GO:0007169)	197	49	1.79	0.000551	0.022	0.022
cell surface receptor signaling pathway (GO:0007166)	716	139	1.39	0.000434	0.0211	0.0211
signal transduction (GO:0007165)	1685	339	1.45	4.76e-10	1.71e-07	1.71e-07
cellular response to stimulus (GO:0051716)	1977	375	1.36	1.98e-08	4.44e-06	4.44e-06
cytoskeleton organization (GO:0007010)	226	55	1.75	0.000447	0.0211	0.0211
intracellular signal transduction (GO:0035556)	777	151	1.4	0.000224	0.013	0.013

## Sheet: Molecular Function SCB
Table S6: Hierarchical listing of overrepresented gene ontology (GO) terms in subchondral bone. Different tabs correspond to the categories of Biological Process, Molecular Function, and Cellular component.
Analysis Type:	PANTHER Overrepresentation Test (Released 20190517)
Annotation Version and Release Date:	PANTHER version 14.1 Released 2019-03-12
Analyzed List:	Subcondral Bone (2923 genes)
Reference List:	Homo sapiens (all genes in database)
Test Type:	FISHER
Correction:	FDR
PANTHER GO-Slim Molecular Function	# of genes in reference list	# of genes in analyzed list	# of genes expected from analyzed list	fold enrichment	raw P-value	FDR
C-C chemokine binding (GO:0019957)	24	11	3.29	0.00225	0.0378	0.0378
chemokine binding (GO:0019956)	24	11	3.29	0.00225	0.0366	0.0366
cytokine binding (GO:0019955)	80	25	2.24	0.000856	0.0188	0.0188
protein binding (GO:0005515)	2772	509	1.32	1.88e-09	4.74e-07	4.74e-07
binding (GO:0005488)	5173	836	1.16	4.73e-06	0.000398	0.000398
extracellular matrix structural constituent (GO:0005201)	53	22	2.98	6e-05	0.00337	0.00337
growth factor binding (GO:0019838)	46	18	2.81	0.000718	0.0165	0.0165
cytokine receptor activity (GO:0004896)	69	25	2.6	0.000181	0.00763	0.00763
transmembrane receptor protein tyrosine kinase activity (GO:0004714)	60	20	2.39	0.0016	0.0299	0.0299
protein kinase activity (GO:0004672)	540	112	1.49	0.000205	0.00798	0.00798
catalytic activity (GO:0003824)	4490	760	1.22	3.05e-08	5.13e-06	5.13e-06
transferase activity, transferring phosphorus-containing groups (GO:0016772)	796	154	1.39	0.000218	0.00786	0.00786
phosphotransferase activity, alcohol group as acceptor (GO:0016773)	631	131	1.49	4.88e-05	0.00308	0.00308
transmembrane receptor protein kinase activity (GO:0019199)	62	22	2.55	0.000585	0.0148	0.0148
G-protein coupled peptide receptor activity (GO:0008528)	76	25	2.36	0.000599	0.0144	0.0144
actin filament binding (GO:0051015)	65	21	2.32	0.00149	0.0289	0.0289
actin binding (GO:0003779)	148	45	2.18	1.96e-05	0.00141	0.00141
cytoskeletal protein binding (GO:0008092)	357	91	1.83	8.71e-07	0.00011	0.00011
peptidase inhibitor activity (GO:0030414)	117	32	1.96	0.00148	0.0298	0.0298
enzyme regulator activity (GO:0030234)	593	120	1.45	0.000246	0.00829	0.00829
molecular function regulator (GO:0098772)	932	175	1.35	0.000292	0.00921	0.00921
peptidase regulator activity (GO:0061134)	123	32	1.87	0.00284	0.0448	0.0448
metallopeptidase activity (GO:0008237)	103	28	1.95	0.00291	0.0432	0.0432
hydrolase activity (GO:0016787)	1963	329	1.2	0.00128	0.0269	0.0269
calcium ion binding (GO:0005509)	205	51	1.79	0.000492	0.0138	0.0138
metal ion binding (GO:0046872)	302	64	1.52	0.00287	0.0439	0.0439
oxidoreductase activity (GO:0016491)	527	111	1.51	0.000108	0.00547	0.00547

## Sheet: Cellular Component SCB
Table S6: Hierarchical listing of overrepresented gene ontology (GO) terms in subchondral bone. Different tabs correspond to the categories of Biological Process, Molecular Function, and Cellular component.
Analysis Type:	PANTHER Overrepresentation Test (Released 20190517)
Annotation Version and Release Date:	PANTHER version 14.1 Released 2019-03-12
Analyzed List:	Subcondral Bone (2923 genes)
Reference List:	Homo sapiens (all genes in database)
Test Type:	FISHER
Correction:	FDR
PANTHER GO-Slim Cellular Component	# of genes in reference list	# of genes in analyzed list	# of genes expected from analyzed list	fold enrichment	raw P-value	FDR
condensed nuclear chromosome kinetochore (GO:0000778)	9	7	1.25	5.59	0.00169	0.0216
condensed nuclear chromosome, centromeric region (GO:0000780)	13	9	1.81	4.97	0.000669	0.012
cell part (GO:0044464)	5462	851	760.4	1.12	0.000436	0.00888
cell (GO:0005623)	5486	853	763.74	1.12	0.000525	0.0102
intracellular non-membrane-bounded organelle (GO:0043232)	1160	224	161.49	1.39	8.57e-06	0.000384
non-membrane-bounded organelle (GO:0043228)	1160	224	161.49	1.39	8.57e-06	0.000349
focal adhesion (GO:0005925)	25	12	3.48	3.45	0.00105	0.0157
adherens junction (GO:0005912)	37	14	5.15	2.72	0.00383	0.0373
anchoring junction (GO:0070161)	37	14	5.15	2.72	0.00383	0.0381
cell junction (GO:0030054)	122	34	16.98	2	0.000785	0.013
collagen-containing extracellular matrix (GO:0062023)	33	15	4.59	3.27	0.000409	0.00873
extracellular matrix (GO:0031012)	156	56	21.72	2.58	1.75e-08	7.85e-06
extracellular region part (GO:0044421)	928	178	129.19	1.38	0.000112	0.00278
extracellular region (GO:0005576)	1033	210	143.81	1.46	7.38e-07	5.51e-05
cyclin-dependent protein kinase holoenzyme complex (GO:0000307)	28	12	3.9	3.08	0.00224	0.0258
spindle (GO:0005819)	46	16	6.4	2.5	0.00291	0.0303
cytoskeleton (GO:0005856)	575	133	80.05	1.66	3.45e-07	3.86e-05
microtubule associated complex (GO:0005875)	58	20	8.07	2.48	0.00134	0.0181
actin cytoskeleton (GO:0015629)	225	59	31.32	1.88	3.61e-05	0.00124
receptor complex (GO:0043235)	177	45	24.64	1.83	0.000607	0.0113
microtubule (GO:0005874)	162	40	22.55	1.77	0.0023	0.0251
integral component of plasma membrane (GO:0005887)	733	165	102.05	1.62	5.71e-08	1.28e-05
membrane part (GO:0044425)	1276	252	177.64	1.42	4.2e-07	3.77e-05
membrane (GO:0016020)	1297	256	180.56	1.42	3.38e-07	5.05e-05
intrinsic component of membrane (GO:0031224)	963	195	134.07	1.45	2.53e-06	0.000126
integral component of membrane (GO:0016021)	953	194	132.67	1.46	1.83e-06	0.000103
cell surface (GO:0009986)	322	67	44.83	1.49	0.00375	0.0382
extracellular space (GO:0005615)	863	157	120.14	1.31	0.00206	0.025
