# Supplementary material for: Differential Gene Expression in Articular Cartilage and Subchondral Bone of Neonatal and Adult Horses
Source: Genes (Basel). 2019 Sep 25;10(10):745. doi: 10.3390/genes10100745 (PMC6826356; doi:10.3390/genes10100745)
Supplement: Supplementary file 1 [file genes-10-00745-s001.zip › genes-578415-sup/Table S7.xlsx]

## Sheet: Table S7
Table S7: Hierarchical listing of pathways identified by PANTHER as enriched in subchondral bone
Analysis Type:	PANTHER Overrepresentation Test (Released 20190517)
Annotation Version and Release Date:	Reactome version 65 Released 2019-03-12
Analyzed List:	Subchondral Bone (2923 genes)
Reference List:	Homo sapiens (all genes in database)
Test Type:	FISHER
Correction:	FDR
Reactome pathways	# of genes in reference list	# of genes in analyzed list	# of genes expected from analyzed list	fold enrichment	raw P-value	FDR
MyD88 deficiency (TLR2/4) (R-HSA-5602498)	10	8	1.39	5.75	0.000691	0.0178
IRAK4 deficiency (TLR2/4) (R-HSA-5603041)	11	8	1.53	5.22	0.00107	0.0249
Unwinding of DNA (R-HSA-176974)	12	8	1.67	4.79	0.00159	0.0335
Cell Cycle, Mitotic (R-HSA-69278)	495	130	68.91	1.89	8.9e-10	1.63e-07
TP53 Regulates Transcription of Genes Involved in G1 Cell Cycle Arrest (R-HSA-6804116)	14	9	1.95	4.62	0.00098	0.0231
Metabolism of folate and pterines (R-HSA-196757)	16	10	2.23	4.49	0.000605	0.0162
Metabolism (R-HSA-1430728)	2061	363	286.93	1.27	2.07e-05	0.00113
ERBB2 Regulates Cell Motility (R-HSA-6785631)	13	8	1.81	4.42	0.00229	0.0437
Signaling by Receptor Tyrosine Kinases (R-HSA-9006934)	440	101	61.26	1.65	1.41e-05	0.000791
Signal Transduction (R-HSA-162582)	2667	486	371.29	1.31	1.2e-08	1.64e-06
Defective B3GALTL causes Peters-plus syndrome (PpS) (R-HSA-5083635)	38	20	5.29	3.78	9.26e-06	0.000563
Diseases associated with O-glycosylation of proteins (R-HSA-3906995)	69	27	9.61	2.81	2.49e-05	0.00133
Diseases of glycosylation (R-HSA-3781865)	141	38	19.63	1.94	0.000771	0.0194
O-glycosylation of TSR domain-containing proteins (R-HSA-5173214)	39	20	5.43	3.68	1.24e-05	0.000735
O-linked glycosylation (R-HSA-5173105)	114	36	15.87	2.27	7.6e-05	0.00333
GPVI-mediated activation cascade (R-HSA-114604)	35	17	4.87	3.49	9.21e-05	0.00367
Platelet activation, signaling and aggregation (R-HSA-76002)	259	79	36.06	2.19	1.18e-08	1.73e-06
Hemostasis (R-HSA-109582)	671	178	93.41	1.91	2.28e-13	4.99e-11
Molecules associated with elastic fibres (R-HSA-2129379)	38	18	5.29	3.4	7.43e-05	0.00332
Elastic fibre formation (R-HSA-1566948)	45	20	6.26	3.19	6.08e-05	0.0029
Laminin interactions (R-HSA-3000157)	30	14	4.18	3.35	0.000515	0.0145
Deposition of new CENPA-containing nucleosomes at the centromere (R-HSA-606279)	54	25	7.52	3.33	4.4e-06	0.000292
Nucleosome assembly (R-HSA-774815)	54	25	7.52	3.33	4.4e-06	0.000283
Chromosome Maintenance (R-HSA-73886)	90	30	12.53	2.39	0.000113	0.00404
NCAM1 interactions (R-HSA-419037)	42	19	5.85	3.25	7.67e-05	0.00329
NCAM signaling for neurite out-growth (R-HSA-375165)	60	21	8.35	2.51	0.000884	0.0215
Non-integrin membrane-ECM interactions (R-HSA-3000171)	59	26	8.21	3.17	5.76e-06	0.00036
MET activates PTK2 signaling (R-HSA-8874081)	30	13	4.18	3.11	0.00138	0.0302
Integrin cell surface interactions (R-HSA-216083)	84	36	11.69	3.08	1.73e-07	1.65e-05
Activation of E2F1 target genes at G1/S (R-HSA-539107)	28	12	3.9	3.08	0.00224	0.0439
G1/S-Specific Transcription (R-HSA-69205)	28	12	3.9	3.08	0.00224	0.0435
Mitotic G1-G1/S phases (R-HSA-453279)	148	39	20.6	1.89	0.000706	0.018
Activation of the pre-replicative complex (R-HSA-68962)	33	14	4.59	3.05	0.00108	0.0248
Amplification of signal from unattached kinetochores via a MAD2 inhibitory signal (R-HSA-141444)	92	39	12.81	3.04	1.05e-07	1.15e-05
Amplification of signal from the kinetochores (R-HSA-141424)	92	39	12.81	3.04	1.05e-07	1.09e-05
Mitotic Spindle Checkpoint (R-HSA-69618)	108	40	15.04	2.66	8.75e-07	6.61e-05
Cell Cycle Checkpoints (R-HSA-69620)	271	82	37.73	2.17	9.25e-09	1.45e-06
Resolution of Sister Chromatid Cohesion (R-HSA-2500257)	122	50	16.98	2.94	2.69e-09	4.54e-07
Mitotic Prometaphase (R-HSA-68877)	194	60	27.01	2.22	3.72e-07	3.39e-05
M Phase (R-HSA-68886)	353	82	49.14	1.67	5.99e-05	0.00292
Cell Cycle (R-HSA-1640170)	600	151	83.53	1.81	4.81e-10	9.58e-08
ECM proteoglycans (R-HSA-3000178)	76	31	10.58	2.93	3.6e-06	0.000246
Assembly of collagen fibrils and other multimeric structures (R-HSA-2022090)	60	24	8.35	2.87	6.26e-05	0.00292
Collagen formation (R-HSA-1474290)	89	31	12.39	2.5	3.73e-05	0.00195
Extracellular matrix organization (R-HSA-1474244)	299	105	41.63	2.52	2.6e-14	9.49e-12
Kinesins (R-HSA-983189)	61	24	8.49	2.83	7.11e-05	0.00325
Factors involved in megakaryocyte development and platelet production (R-HSA-983231)	157	39	21.86	1.78	0.002	0.0395
Collagen degradation (R-HSA-1442490)	64	25	8.91	2.81	5.24e-05	0.00261
Degradation of the extracellular matrix (R-HSA-1474228)	140	48	19.49	2.46	4.92e-07	4.15e-05
Collagen chain trimerization (R-HSA-8948216)	44	17	6.13	2.78	0.00112	0.0255
Collagen biosynthesis and modifying enzymes (R-HSA-1650814)	67	23	9.33	2.47	0.000506	0.0144
Condensation of Prophase Chromosomes (R-HSA-2299718)	42	16	5.85	2.74	0.00174	0.0353
RHO GTPases Activate Formins (R-HSA-5663220)	135	51	18.79	2.71	2.52e-08	3.25e-06
RHO GTPase Effectors (R-HSA-195258)	278	98	38.7	2.53	2.26e-13	5.5e-11
Signaling by Rho GTPases (R-HSA-194315)	408	129	56.8	2.27	2.8e-14	8.78e-12
Chemokine receptors bind chemokines (R-HSA-380108)	48	18	6.68	2.69	0.000903	0.0218
Class A/1 (Rhodopsin-like receptors) (R-HSA-373076)	321	72	44.69	1.61	0.000442	0.0131
GPCR ligand binding (R-HSA-500792)	454	96	63.2	1.52	0.000281	0.00856
Constitutive Signaling by Aberrant PI3K in Cancer (R-HSA-2219530)	55	20	7.66	2.61	0.000572	0.0157
Apoptotic execution phase (R-HSA-75153)	51	18	7.1	2.54	0.00139	0.0302
Neutrophil degranulation (R-HSA-6798695)	479	167	66.68	2.5	1.2e-21	1.31e-18
Innate Immune System (R-HSA-168249)	1102	260	153.42	1.69	6.32e-14	1.73e-11
Immune System (R-HSA-168256)	2035	451	283.31	1.59	1.54e-19	8.46e-17
Signaling by PDGF (R-HSA-186797)	55	19	7.66	2.48	0.00188	0.0375
Platelet degranulation (R-HSA-114608)	127	38	17.68	2.15	0.000104	0.00394
Response to elevated platelet cytosolic Ca2+ (R-HSA-76005)	132	39	18.38	2.12	9.27e-05	0.00363
PI5P, PP2A and IER3 Regulate PI3K/AKT Signaling (R-HSA-6811558)	82	24	11.42	2.1	0.00254	0.0475
MHC class II antigen presentation (R-HSA-2132295)	125	34	17.4	1.95	0.000948	0.0226
Adaptive Immune System (R-HSA-1280218)	818	155	113.88	1.36	0.000462	0.0135
Separation of Sister Chromatids (R-HSA-2467813)	186	50	25.89	1.93	8.5e-05	0.00345
Mitotic Anaphase (R-HSA-68882)	194	51	27.01	1.89	0.000117	0.00412
Mitotic Metaphase and Anaphase (R-HSA-2555396)	195	52	27.15	1.92	7.91e-05	0.00333
Cell surface interactions at the vascular wall (R-HSA-202733)	198	50	27.56	1.81	0.000396	0.0119
G alpha (q) signalling events (R-HSA-416476)	209	49	29.1	1.68	0.00153	0.0327
Signaling by Interleukins (R-HSA-449147)	449	93	62.51	1.49	0.000688	0.0179
Cytokine Signaling in Immune system (R-HSA-1280215)	669	128	93.14	1.37	0.00115	0.0254
Cell-Cell communication (R-HSA-1500931)	127	34	17.68	1.92	0.00148	0.0318
Neuronal System (R-HSA-112316)	361	78	50.26	1.55	0.000678	0.0179
Transport of small molecules (R-HSA-382551)	716	133	99.68	1.33	0.00234	0.0442
