# Supplementary material for: Differential Gene Expression in Articular Cartilage and Subchondral Bone of Neonatal and Adult Horses
Source: Genes (Basel). 2019 Sep 25;10(10):745. doi: 10.3390/genes10100745 (PMC6826356; doi:10.3390/genes10100745)
Supplement: Supplementary file 1 [file genes-10-00745-s001.zip › genes-578415-sup/Table S8.xlsx]

## Sheet: Subchondral Bone
Table S8: Genes falling within pathways identified as enriched in articular subchondral bone by both PANTHER and Reactome analyses.
Pathway identifier	R-HSA-6798695			R-HSA-195258			R-HSA-1474244			R-HSA-194315			R-HSA-141444			R-HSA-141424			R-HSA-2500257			R-HSA-216083			R-HSA-606279			R-HSA-774815			R-HSA-5083635			R-HSA-5173214			R-HSA-5663220			R-HSA-3000171			R-HSA-69618			R-HSA-3000178			R-HSA-2129379
Pathway name	Neutrophil degranulation			RHO GTPase Effectors			Extracellular matrix organization			Signaling by Rho GTPases			Amplification of signal from unattached kinetochores via a MAD2 inhibitory signal			Amplification of signal from the kinetochores			Resolution of Sister Chromatid Cohesion			Integrin cell surface interactions			Deposition of new CENPA-containing nucleosomes at the centromere			Nucleosome assembly			Defective B3GALTL causes Peters-plus syndrome (PpS)			O-glycosylation of TSR domain-containing proteins			RHO GTPases Activate Formins			Non-integrin membrane-ECM interactions			Mitotic Spindle Checkpoint			ECM proteoglycans			Molecules associated with elastic fibres
Entities pValue	9.0411e-10	up:	0.872727	1.52973e-05	up:	0.798077	2.19019e-05	up:	0.438095	3.90824e-05	up:	0.748148	6.91765e-05	up:	0.974359	6.91765e-05	up:	0.974359	0.000100145	up:	0.92	0.000108259	up:	0.5	0.00027385	up:	0.96	0.00027385	up:	0.96	0.000306578	up:	0.4	0.000566905	up:	0.4	0.000606349	up:	0.901961	0.000699876	up:	0.307692	0.000750251	up:	0.975	0.000875752	up:	0.451613	0.00142795
Entities FDR	1.71962e-06	down:	0.121212	0.0138858	down:	0.182692	0.0138858	down:	0.514286	0.0185641	down:	0.237037	0.0219289	down:	0.025641	0.0219289	down:	0.025641	0.0256574	down:	0.08	0.0256574	down:	0.5	0.0520316	down:	0	0.0520316	down:	0	0.0527314	down:	0.5	0.088527	down:	0.5	0.088527	down:	0.0980392	0.0944833	down:	0.615385	0.0945316	down:	0.025	0.103339	down:	0.483871	0.158502
	P26022	PTX3	upNeo	P06899	HIST1H2BJ	upNeo	Q13751	LAMB3	downNeo	P06899	HIST1H2BJ	upNeo	Q2NKX8	ERCC6L	upNeo	Q2NKX8	ERCC6L	upNeo	Q14008	CKAP5	upNeo	P05106	ITGB3	upNeo	P33778	HIST1H2BB	upNeo	P33778	HIST1H2BB	upNeo	Q9UKP4	ADAMTS7	upNeo	Q9UKP4	ADAMTS7	upNeo	Q14008	CKAP5	upNeo	P05106	ITGB3	upNeo	Q2NKX8	ERCC6L	upNeo	P05106	ITGB3	upNeo	P26012
	P09769	FGR	upNeo	Q8NI77	KIF18A	upNeo	P55268	LAMB2	downNeo	Q9BRR9	ARHGAP9	upNeo	Q13257	MAD2L1	upNeo	Q13257	MAD2L1	upNeo	P14635	CCNB1	upNeo	P53420	COL4A4	downNeo	P06899	HIST1H2BJ	upNeo	P06899	HIST1H2BJ	upNeo	Q6ZMP0	THSD4	downNeo	Q6ZMP0	THSD4	downNeo	Q9P258	RCC2	upNeo	Q9HB63	NTN4	downNeo	Q13257	MAD2L1	upNeo	P53420	COL4A4	downNeo	Q14766
	Q9BRR9	ARHGAP9	upNeo	O60566	BUB1B	upNeo	Q08722	CD47	upNeo	Q92619	ARHGAP45	upNeo	Q9H900	ZWILCH	upNeo	Q9H900	ZWILCH	upNeo	Q9P258	RCC2	upNeo	Q9Y624	F11R	downNeo	Q9BS16	CENPK	upNeo	Q9BS16	CENPK	upNeo	A2VEC9	SSPO	upNeo	A2VEC9	SSPO	upNeo	Q8NI77	KIF18A	upNeo	P53420	COL4A4	downNeo	Q9H900	ZWILCH	upNeo	P06756	ITGAV	upNeo	P04004
	O15120	AGPAT2	downNeo	Q86VI3	IQGAP3	upNeo	Q9Y4K0	LOXL2	upNeo	P15498	VAV1	upNeo	Q9BS16	CENPK	upNeo	Q9BS16	CENPK	upNeo	Q8NI77	KIF18A	upNeo	P06756	ITGAV	upNeo	Q96BT3	CENPT	upNeo	Q96BT3	CENPT	upNeo	Q9P283	SEMA5B	downNeo	Q9P283	SEMA5B	downNeo	O60566	BUB1B	upNeo	P06756	ITGAV	upNeo	Q9BS16	CENPK	upNeo	P55268	LAMB2	downNeo	P05106
	Q96D96	HVCN1	upNeo	Q9BVA1	TUBB2B	upNeo	P11047	LAMC1	#N/A	Q8NI77	KIF18A	upNeo	Q96BT3	CENPT	upNeo	Q96BT3	CENPT	upNeo	O60566	BUB1B	upNeo	P05107	ITGB2	upNeo	Q6P0N0	MIS18BP1	upNeo	Q6P0N0	MIS18BP1	upNeo	Q76LX8	ADAMTS13	downNeo	Q76LX8	ADAMTS13	downNeo	Q9H081	MIS12	upNeo	Q13751	LAMB3	downNeo	Q96BT3	CENPT	upNeo	P12111	COL6A3	upNeo	P23142
	P80188	LCN2	upNeo	O15511	ARPC5	upNeo	Q9NT22	EMILIN3	downNeo	O60566	BUB1B	upNeo	Q14008	CKAP5	upNeo	Q14008	CKAP5	upNeo	Q9H081	MIS12	upNeo	Q08722	CD47	upNeo	Q8NCD3	HJURP	upNeo	Q8NCD3	HJURP	upNeo	Q6ZMM2	ADAMTSL5	downNeo	Q6ZMM2	ADAMTSL5	downNeo	Q9BVA1	TUBB2B	upNeo	P55268	LAMB2	downNeo	Q14008	CKAP5	upNeo	P11047	LAMC1	#N/A	P06756
	Q92619	ARHGAP45	upNeo	Q6P597	KLC3	downNeo	Q9NZW4	DSPP	#N/A	O14827	RASGRF2	downNeo	Q562F6	SGO2	upNeo	Q562F6	SGO2	upNeo	Q9BVA1	TUBB2B	upNeo	Q9UMF0	ICAM5	downNeo	Q92674	CENPI	upNeo	Q92674	CENPI	upNeo	Q86TH1	ADAMTSL2	downNeo	Q86TH1	ADAMTSL2	downNeo	Q8N0S6	CENPL	upNeo	Q9ULB1	NRXN1	downNeo	Q562F6	SGO2	upNeo	Q9NZW4	DSPP	#N/A	Q14767
	P20160	AZU1	upNeo	O43683	BUB1	upNeo	A6NHC0	CAPN8	downNeo	Q86VI3	IQGAP3	upNeo	Q9P258	RCC2	upNeo	Q9P258	RCC2	upNeo	Q8N0S6	CENPL	upNeo	Q86Y22	COL23A1	downNeo	Q8N0S6	CENPL	upNeo	Q8N0S6	CENPL	upNeo	Q9NS62	THSD1	downNeo	Q9NS62	THSD1	downNeo	O43683	BUB1	upNeo	P11047	LAMC1	#N/A	Q9P258	RCC2	upNeo	P53708	ITGA8	downNeo	Q12805
	P52790	HK3	upNeo	P06702	S100A9	upNeo	Q8N2S1	LTBP4	downNeo	Q9BVA1	TUBB2B	upNeo	Q9NQS7	INCENP	upNeo	Q9NQS7	INCENP	upNeo	O43683	BUB1	upNeo	P12111	COL6A3	upNeo	P49450	CENPA	upNeo	P49450	CENPA	upNeo	Q9UHI8	ADAMTS1	downNeo	Q9UHI8	ADAMTS1	downNeo	P49450	CENPA	upNeo	P16144	ITGB4	downNeo	O00762	UBE2C	upNeo	Q14031	COL4A6	downNeo	Q9BXX0
	P15924	DSP	upNeo	Q8NFA2	NOXO1	downNeo	P45452	MMP13	upNeo	O15511	ARPC5	upNeo	Q8NI77	KIF18A	upNeo	Q8NI77	KIF18A	upNeo	P49450	CENPA	upNeo	P53708	ITGA8	downNeo	Q9BU64	CENPO	upNeo	Q9BU64	CENPO	upNeo	P35442	THBS2	upNeo	P35442	THBS2	upNeo	Q9BU64	CENPO	upNeo	Q14031	COL4A6	downNeo	Q9NQS7	INCENP	upNeo	Q13683	ITGA7	downNeo	Q9NT22
	Q08722	CD47	upNeo	Q9BU64	CENPO	upNeo	Q13361	MFAP5	downNeo	O94989	ARHGEF15	downNeo	O60566	BUB1B	upNeo	O60566	BUB1B	upNeo	Q9BU64	CENPO	upNeo	Q14031	COL4A6	downNeo	O43482	OIP5	upNeo	O43482	OIP5	upNeo	Q8TE56	ADAMTS17	downNeo	Q8TE56	ADAMTS17	downNeo	Q53HL2	CDCA8	upNeo	P25940	COL5A3	downNeo	Q8NI77	KIF18A	upNeo	Q14055	COL9A2	upNeo	Q75N90
	Q9Y2G3	ATP11B	upNeo	Q16512	PKN1	#N/A	Q8WXS8	ADAMTS14	upNeo	Q8N103	TAGAP	upNeo	Q9H081	MIS12	upNeo	Q9H081	MIS12	upNeo	Q53HL2	CDCA8	upNeo	Q5TAT6	COL13A1	downNeo	Q5EE01	CENPW	upNeo	Q5EE01	CENPW	upNeo	O75173	ADAMTS4	split	O75173	ADAMTS4	split	P49454	CENPF	upNeo	P04004	VTN	downNeo	O60566	BUB1B	upNeo	P25940	COL5A3	downNeo	Q9NS15
	P11169	SLC2A3	upNeo	Q12834	CDC20	upNeo	Q14055	COL9A2	upNeo	Q6P597	KLC3	downNeo	Q99661	KIF2C	upNeo	Q99661	KIF2C	upNeo	P49454	CENPF	upNeo	Q13683	ITGA7	downNeo	Q16778	HIST2H2BE	upNeo	Q16778	HIST2H2BE	upNeo	Q8TE57	ADAMTS16	upNeo	Q8TE57	ADAMTS16	upNeo	Q12834	CDC20	upNeo	P02462	COL4A1	upNeo	Q9H081	MIS12	upNeo	P04004	VTN	downNeo	Q9UBX5
	O75022	LILRB3	upNeo	P27361	MAPK3	downNeo	P04004	VTN	downNeo	O43683	BUB1	upNeo	Q92674	CENPI	upNeo	Q92674	CENPI	upNeo	Q12834	CDC20	upNeo	Q14055	COL9A2	upNeo	P62807	HIST1H2BC	upNeo	P62807	HIST1H2BC	upNeo	Q8TE58	ADAMTS15	downNeo	Q8TE58	ADAMTS15	downNeo	Q9NSV4	DIAPH3	upNeo	P05997	COL5A2	upNeo	Q99661	KIF2C	upNeo	P02462	COL4A1	upNeo	P53708
	O60603	TLR2	upNeo	P62807	HIST1H2BC	upNeo	P03952	KLKB1	downNeo	Q53QZ3	ARHGAP15	upNeo	Q8N0S6	CENPL	upNeo	Q8N0S6	CENPL	upNeo	Q9BZD4	NUF2	upNeo	P25940	COL5A3	downNeo	P0C0S5	H2AFZ	upNeo	P0C0S5	H2AFZ	upNeo	Q8N6G6	ADAMTSL1	#N/A	Q8N6G6	ADAMTSL1	#N/A	Q9BZD4	NUF2	upNeo	P29400	COL4A5	downNeo	Q92674	CENPI	upNeo	P05997	COL5A2	upNeo	Q8N2S1
	P04080	CSTB	#N/A	Q8NG31	KNL1	upNeo	P03956	MMP1	upNeo	P06702	S100A9	upNeo	O43683	BUB1	upNeo	O43683	BUB1	upNeo	Q8NG31	KNL1	upNeo	P26012	ITGB8	downNeo	O60814	HIST1H2BK	upNeo	O60814	HIST1H2BK	upNeo	Q9P2N4	ADAMTS9	upNeo	Q9P2N4	ADAMTS9	upNeo	Q8NG31	KNL1	upNeo	Q16832	DDR2	#N/A	Q8N0S6	CENPL	upNeo	P29400	COL4A5	downNeo	Q13361
	Q96BM9	ARL8A	upNeo	P16104	H2AFX	upNeo	P11215	ITGAM	upNeo	Q8NFA2	NOXO1	downNeo	O00139	KIF2A	upNeo	O00139	KIF2A	upNeo	Q5FBB7	SGO1	upNeo	P04004	VTN	downNeo	Q8NG31	KNL1	upNeo	Q8NG31	KNL1	upNeo	P27918	CFP	upNeo	P27918	CFP	upNeo	Q5FBB7	SGO1	upNeo	O15230	LAMA5	downNeo	O43683	BUB1	upNeo	O15232	MATN3	upNeo	P55083
	O15511	ARPC5	upNeo	P84095	RHOG	upNeo	Q8TE57	ADAMTS16	upNeo	Q9BU64	CENPO	upNeo	P49450	CENPA	upNeo	P49450	CENPA	upNeo	Q6IPU0	CENPP	upNeo	P02462	COL4A1	upNeo	P16104	H2AFX	upNeo	P16104	H2AFX	upNeo	P58397	ADAMTS12	upNeo	P58397	ADAMTS12	upNeo	O60610	DIAPH1	upNeo	Q14118	DAG1	downNeo	O00139	KIF2A	upNeo	O15230	LAMA5	downNeo	P02751
	P30926	CHRNB4	downNeo	O60610	DIAPH1	upNeo	Q9NS15	LTBP3	downNeo	Q16512	PKN1	#N/A	Q9BU64	CENPO	upNeo	Q9BU64	CENPO	upNeo	P50748	KNTC1	upNeo	P05997	COL5A2	upNeo	Q96H22	CENPN	upNeo	Q96H22	CENPN	upNeo	Q8WXS8	ADAMTS14	upNeo	Q8WXS8	ADAMTS14	upNeo	Q6IPU0	CENPP	upNeo	P11532	DMD	downNeo	P49450	CENPA	upNeo	Q14118	DAG1	downNeo
	P00387	CYB5R3	downNeo	Q6IPU0	CENPP	upNeo	P16112	ACAN	downNeo	Q13009	TIAM1	upNeo	O15392	BIRC5	upNeo	O15392	BIRC5	upNeo	Q6P1K2	PMF1	downNeo	P29400	COL4A5	downNeo	Q9NSP4	CENPM	upNeo	Q9NSP4	CENPM	upNeo	Q9UPZ6	THSD7A	downNeo	Q9UPZ6	THSD7A	downNeo	P50748	KNTC1	upNeo	P20908	COL5A1	upNeo	Q9BU64	CENPO	upNeo	P20908	COL5A1	upNeo
	P22732	SLC2A5	upNeo	P61158	ACTR3	upNeo	P20849	COL9A1	upNeo	Q12834	CDC20	upNeo	O95229	ZWINT	upNeo	O95229	ZWINT	upNeo	Q96BD8	SKA1	upNeo	Q13349	ITGAD	upNeo	Q6IPU0	CENPP	upNeo	Q6IPU0	CENPP	upNeo							Q6P1K2	PMF1	downNeo	P12107	COL11A1	upNeo	O15392	BIRC5	upNeo	P13611	VCAN	upNeo
	P28799	GRN	upNeo	Q6P1K2	PMF1	downNeo	P21815	IBSP	upNeo	P27361	MAPK3	downNeo	Q53HL2	CDCA8	upNeo	Q53HL2	CDCA8	upNeo	Q2NKX8	ERCC6L	upNeo	P19320	VCAM1	downNeo	Q93077	HIST1H2AC	upNeo	Q93077	HIST1H2AC	upNeo							Q96BD8	SKA1	upNeo	P17301	ITGA2	upNeo	O95229	ZWINT	upNeo	Q06828	FMOD	downNeo
	Q07065	CKAP4	upNeo	P55160	NCKAP1L	upNeo	P42574	CASP3	upNeo	Q15669	RHOH	upNeo	P49454	CENPF	upNeo	P49454	CENPF	upNeo	Q13257	MAD2L1	upNeo	P20908	COL5A1	upNeo	Q6FI13	HIST2H2AA3	#N/A	Q6FI13	HIST2H2AA3	#N/A							Q2NKX8	ERCC6L	upNeo	Q01955	COL4A3	downNeo	Q53HL2	CDCA8	upNeo	P17301	ITGA2	upNeo
	Q14974	KPNB1	upNeo	Q96BD8	SKA1	upNeo	P22105	TNXB	downNeo	P62807	HIST1H2BC	upNeo	Q12834	CDC20	upNeo	Q12834	CDC20	upNeo	Q9H900	ZWILCH	upNeo	P11215	ITGAM	upNeo	Q8N257	HIST3H2BB	upNeo	Q8N257	HIST3H2BB	upNeo							Q13257	MAD2L1	upNeo	P01127	PDGFB	downNeo	P49454	CENPF	upNeo	P20702	ITGAX	upNeo
	P06702	S100A9	upNeo	Q13257	MAD2L1	upNeo	Q8IWY4	SCUBE1	downNeo	Q8NG31	KNL1	upNeo	P53350	PLK1	upNeo	P53350	PLK1	upNeo	Q9BS16	CENPK	upNeo	P13612	ITGA4	upNeo	Q9NYP9	MIS18A	upNeo	Q9NYP9	MIS18A	upNeo							Q9H900	ZWILCH	upNeo	P02458	COL2A1	upNeo	Q12834	CDC20	upNeo	P16112	ACAN	downNeo
	Q13488	TCIRG1	upNeo	O15144	ARPC2	upNeo	P78325	ADAM8	upNeo	P52566	ARHGDIB	upNeo	Q8NBT2	SPC24	upNeo	Q8NBT2	SPC24	upNeo	Q96BT3	CENPT	upNeo	P17301	ITGA2	upNeo													Q9BS16	CENPK	upNeo	P02751	FN1	downNeo	P53350	PLK1	upNeo	Q01955	COL4A3	downNeo
	P48960	CD97	upNeo	Q9BS16	CENPK	upNeo	Q9HB63	NTN4	downNeo	P16104	H2AFX	upNeo	Q9BZD4	NUF2	upNeo	Q9BZD4	NUF2	upNeo	Q562F6	SGO2	upNeo	P20702	ITGAX	upNeo													Q96BT3	CENPT	upNeo				Q8NBT2	SPC24	upNeo	P20849	COL9A1	upNeo
	Q7L591	DOK3	upNeo	Q96BT3	CENPT	upNeo	P53420	COL4A4	downNeo	Q9P107	GMIP	upNeo	Q8NG31	KNL1	upNeo	Q8NG31	KNL1	upNeo	Q9NQS7	INCENP	upNeo	Q01955	COL4A3	downNeo													Q562F6	SGO2	upNeo				Q9BZD4	NUF2	upNeo	P21815	IBSP	upNeo
	Q9BS26	ERP44	upNeo	O15143	ARPC1B	upNeo	P06756	ITGAV	upNeo	P84095	RHOG	upNeo	Q96H22	CENPN	upNeo	Q96H22	CENPN	upNeo	Q9NY65	TUBA8	downNeo	P57087	JAM2	downNeo													Q9NQS7	INCENP	upNeo				Q8NG31	KNL1	upNeo	P02458	COL2A1	upNeo
	Q92608	DOCK2	upNeo	P13569	CFTR	downNeo	P13688	CEACAM1	upNeo	O60610	DIAPH1	upNeo	Q9NSP4	CENPM	upNeo	Q9NSP4	CENPM	upNeo	Q9H4B7	TUBB1	upNeo	P20849	COL9A1	upNeo													Q9NY65	TUBA8	downNeo				Q96H22	CENPN	upNeo	P22105	TNXB	downNeo
	P11215	ITGAM	upNeo	Q562F6	SGO2	upNeo	P12111	COL6A3	upNeo	Q6IPU0	CENPP	upNeo	Q5FBB7	SGO1	upNeo	Q5FBB7	SGO1	upNeo	Q99661	KIF2C	upNeo	P21815	IBSP	upNeo													Q9H4B7	TUBB1	upNeo				Q9NSP4	CENPM	upNeo	P02751	FN1	downNeo
	P54108	CRISP3	upNeo	A6NGB9	WIPF3	downNeo	P53708	ITGA8	downNeo	P61158	ACTR3	upNeo	Q6IPU0	CENPP	upNeo	Q6IPU0	CENPP	upNeo	Q92674	CENPI	upNeo	P05362	ICAM1	upNeo													Q99661	KIF2C	upNeo				Q5FBB7	SGO1	upNeo
	P84095	RHOG	upNeo	P46527	CDKN1B	downNeo	Q05707	COL14A1	downNeo	Q6P1K2	PMF1	downNeo	P50748	KNTC1	upNeo	P50748	KNTC1	upNeo	Q9BQE3	TUBA1C	downNeo	P02458	COL2A1	upNeo													Q92674	CENPI	upNeo				Q6IPU0	CENPP	upNeo
	P15144	ANPEP	upNeo	Q9NY65	TUBA8	downNeo	P25940	COL5A3	downNeo	P55160	NCKAP1L	upNeo	Q02224	CENPE	upNeo	Q02224	CENPE	upNeo	O00139	KIF2A	upNeo	P04275	VWF	downNeo													Q9BQE3	TUBA1C	downNeo				P50748	KNTC1	upNeo
	O60610	DIAPH1	upNeo	P61160	ACTR2	upNeo	P26012	ITGB8	downNeo	P98171	ARHGAP4	upNeo	Q9HBM1	SPC25	upNeo	Q9HBM1	SPC25	upNeo	O15392	BIRC5	upNeo	P02751	FN1	downNeo													O00139	KIF2A	upNeo				Q02224	CENPE	upNeo
	P08174	CD55	upNeo	Q9H4B7	TUBB1	upNeo	P02462	COL4A1	upNeo	Q96BD8	SKA1	upNeo	Q6P1K2	PMF1	downNeo	Q6P1K2	PMF1	downNeo	O95229	ZWINT	upNeo	P26006	ITGA3	downNeo													O15392	BIRC5	upNeo				Q9HBM1	SPC25	upNeo
	P27918	CFP	upNeo	Q9UQB8	BAIAP2	downNeo	P23142	FBLN1	downNeo	Q7Z6B7	SRGAP1	upNeo	Q96GD4	AURKB	upNeo	Q96GD4	AURKB	upNeo	P53350	PLK1	upNeo																O95466	FMNL1	upNeo				Q6P1K2	PMF1	downNeo
	Q6UX06	OLFM4	upNeo	Q92674	CENPI	upNeo	P29400	COL4A5	downNeo	Q13257	MAD2L1	upNeo	O14777	NDC80	upNeo	O14777	NDC80	upNeo	Q13509	TUBB3	downNeo																O95229	ZWINT	upNeo				Q96GD4	AURKB	upNeo
	P08575	PTPRC	upNeo	Q9BQE3	TUBA1C	downNeo	Q96JB6	LOXL4	upNeo	O15144	ARPC2	upNeo	Q96BD8	SKA1	upNeo	Q96BD8	SKA1	upNeo	Q8NBT2	SPC24	upNeo																P07737	PFN1	upNeo				O14777	NDC80	upNeo
	O94759	TRPM2	upNeo	Q16539	MAPK14	upNeo	Q14118	DAG1	downNeo	Q9BS16	CENPK	upNeo							O95067	CCNB2	upNeo																P53350	PLK1	upNeo				Q96BD8	SKA1	upNeo
	P06396	GSN	downNeo	P35749	MYH11	downNeo	Q9UHI8	ADAMTS1	downNeo	Q9NR81	ARHGEF3	downNeo							P68371	TUBB4B	upNeo																Q13509	TUBB3	downNeo
	P55160	NCKAP1L	upNeo	O15392	BIRC5	upNeo	P19320	VCAM1	downNeo	Q96BT3	CENPT	upNeo							Q96H22	CENPN	upNeo																Q8NBT2	SPC24	upNeo
	Q8N697	SLC15A4	upNeo	O95466	FMNL1	upNeo	P13611	VCAN	upNeo	Q7Z6I6	ARHGAP30	upNeo							Q9NSP4	CENPM	upNeo																P68371	TUBB4B	upNeo
	P78380	OLR1	upNeo	O95229	ZWINT	upNeo	P13612	ITGA4	upNeo	O15143	ARPC1B	upNeo							Q02224	CENPE	upNeo																Q96H22	CENPN	upNeo
	Q8N6Q3	CD177	upNeo	P07737	PFN1	upNeo	P17538	CTRB1	downNeo	P13569	CFTR	downNeo							P68366	TUBA4A	upNeo																Q9NSP4	CENPM	upNeo
	O00602	FCN1	upNeo	Q16778	HIST2H2BE	upNeo	Q9H013	ADAM19	upNeo	Q562F6	SGO2	upNeo							P06493	CDK1	upNeo																Q02224	CENPE	upNeo
	P78324	SIRPA	upNeo	O43663	PRC1	upNeo	Q8IYK4	COLGALT2	downNeo	Q6P4F7	ARHGAP11A	upNeo							Q9HBM1	SPC25	upNeo																P68366	TUBA4A	upNeo
	P78325	ADAM8	upNeo	Q96A00	PPP1R14A	downNeo	P17301	ITGA2	upNeo	A6NGB9	WIPF3	downNeo							O14777	NDC80	upNeo																P62745	RHOB	downNeo
	Q6GTX8	LAIR1	upNeo	P0C0S5	H2AFZ	upNeo	P20702	ITGAX	upNeo	P46527	CDKN1B	downNeo							Q96GD4	AURKB	upNeo																Q9HBM1	SPC25	upNeo
	Q8TF62	ATP8B4	upNeo	P68371	TUBB4B	upNeo	P57087	JAM2	downNeo	Q9NY65	TUBA8	downNeo							Q96FF9	CDCA5	upNeo																O14777	NDC80	upNeo
	Q9UGN4	CD300A	upNeo	Q8IUC4	RHPN2	downNeo	P08311	CTSG	upNeo	P61160	ACTR2	upNeo																									Q96GD4	AURKB	upNeo
	P06756	ITGAV	upNeo	Q05655	PRKCD	upNeo	P01127	PDGFB	downNeo	Q9H4B7	TUBB1	upNeo
	P13727	PRG2	upNeo	Q93077	HIST1H2AC	upNeo	P02458	COL2A1	upNeo	Q9UQB8	BAIAP2	downNeo
	Q9Y2Y8	PRG3	upNeo	P68366	TUBA4A	upNeo	P26006	ITGA3	downNeo	Q92674	CENPI	upNeo
	P29350	PTPN6	upNeo	Q9HBM1	SPC25	upNeo	Q14766	LTBP1	downNeo	Q9BQE3	TUBA1C	downNeo
	P19397	CD53	upNeo	Q96GD4	AURKB	upNeo	O00469	PLOD2	upNeo	Q16539	MAPK14	upNeo
	P13688	CEACAM1	upNeo	Q15058	KIF14	upNeo	Q9Y624	F11R	downNeo	P35749	MYH11	downNeo
	O95210	STBD1	upNeo	O14578	CIT	upNeo	Q14767	LTBP2	downNeo	O15392	BIRC5	upNeo
	P30740	SERPINB1	upNeo	Q13153	PAK1	upNeo	Q9ULB1	NRXN1	downNeo	O95466	FMNL1	upNeo
	Q03405	PLAUR	upNeo	Q14008	CKAP5	upNeo	P50454	SERPINH1	upNeo	O95229	ZWINT	upNeo
	P20138	CD33	upNeo	P04839	CYBB	upNeo	Q86Y22	COL23A1	downNeo	P07737	PFN1	upNeo
	P61160	ACTR2	upNeo	Q9P258	RCC2	upNeo	Q9P2N4	ADAMTS9	upNeo	Q16778	HIST2H2BE	upNeo
	O94804	STK10	upNeo	P14598	NCF1	upNeo	P16144	ITGB4	downNeo	O43663	PRC1	upNeo
	P49913	CAMP	upNeo	O43516	WIPF1	upNeo	P22894	MMP8	upNeo	Q96A00	PPP1R14A	downNeo
	P25025	CXCR2	upNeo	Q06187	BTK	upNeo	Q13683	ITGA7	downNeo	P0C0S5	H2AFZ	upNeo
	P11717	IGF2R	upNeo	Q9H081	MIS12	upNeo	P08246	ELANE	upNeo	P68371	TUBB4B	upNeo
	P01011	SERPINA3	downNeo	P78352	DLG4	upNeo	P07711	CTSL	upNeo	O43307	ARHGEF9	downNeo
	Q16539	MAPK14	upNeo	P05771	PRKCB	upNeo	Q13444	ADAM15	downNeo	Q8IUC4	RHPN2	downNeo
	Q13303	KCNAB2	upNeo	Q8N0S6	CENPL	upNeo	Q13443	ADAM9	upNeo	Q05655	PRKCD	upNeo
	P80511	S100A12	upNeo	P49450	CENPA	upNeo	Q16832	DDR2	#N/A	Q93077	HIST1H2AC	upNeo
	P09917	ALOX5	upNeo	Q86UR1	NOXA1	downNeo	P11532	DMD	downNeo	P68366	TUBA4A	upNeo
	B6A8C7	TARM1	upNeo	Q53HL2	CDCA8	upNeo	P12107	COL11A1	upNeo	P60763	RAC3	downNeo
	P10620	MGST1	upNeo	P49454	CENPF	upNeo	P20807	CAPN3	upNeo	Q9HBM1	SPC25	upNeo
	P11678	EPX	upNeo	Q9NSV4	DIAPH3	upNeo	O75173	ADAMTS4	split	Q8N5V2	NGEF	downNeo
	P34810	CD68	upNeo	Q9BZD4	NUF2	upNeo	Q9UBX5	FBLN5	downNeo	Q96GD4	AURKB	upNeo
	Q86Y34	ADGRG3	upNeo	O60814	HIST1H2BK	upNeo	Q01955	COL4A3	downNeo	Q8N4T4	ARHGEF39	upNeo
	Q7Z6P3	RAB44	upNeo	Q5FBB7	SGO1	upNeo	P55083	MFAP4	downNeo	Q15058	KIF14	upNeo
	P68371	TUBB4B	upNeo	Q05513	PRKCZ	downNeo	Q99715	COL12A1	upNeo	O14578	CIT	upNeo
	O75594	PGLYRP1	upNeo	P50748	KNTC1	upNeo	Q8IUZ5	PHYKPL	downNeo	Q13153	PAK1	upNeo
	Q9Y3L5	RAP2C	upNeo	P24844	MYL9	downNeo	P02751	FN1	downNeo	Q14008	CKAP5	upNeo
	Q8IX19	MCEMP1	upNeo	Q8N257	HIST3H2BB	upNeo	Q9UKZ9	PCOLCE2	downNeo	P04839	CYBB	upNeo
	Q9BRF8	CPPED1	upNeo	Q13177	PAK2	upNeo	P01023	A2M	downNeo	Q9P258	RCC2	upNeo
	P20702	ITGAX	upNeo	P33778	HIST1H2BB	upNeo	P05106	ITGB3	upNeo	P14598	NCF1	upNeo
	P14151	SELL	upNeo	Q13576	IQGAP2	downNeo	P05107	ITGB2	upNeo	O43516	WIPF1	upNeo
	Q05655	PRKCD	upNeo	Q2NKX8	ERCC6L	upNeo	Q9BQ16	SPOCK3	downNeo	Q06187	BTK	upNeo
	Q9HD89	RETN	upNeo	Q9H900	ZWILCH	upNeo	Q12805	EFEMP1	downNeo	A1IGU5	ARHGEF37	downNeo
	P08311	CTSG	upNeo	P30307	CDC25C	upNeo	Q9UMF0	ICAM5	downNeo	Q8WUY9	DEPDC1B	upNeo
	P05164	MPO	upNeo	P05109	S100A8	upNeo	Q9BXX0	EMILIN2	upNeo	Q9H081	MIS12	upNeo
	Q9ULZ3	PYCARD	upNeo	Q9NQS7	INCENP	upNeo	Q75N90	FBN3	downNeo	Q9P2F6	ARHGAP20	downNeo
	O15389	SIGLEC5	upNeo	Q15080	NCF4	upNeo	P48509	CD151	downNeo	P78352	DLG4	upNeo
	Q13835	PKP1	downNeo	P42768	WAS	upNeo	Q99542	MMP19	upNeo	P05771	PRKCB	upNeo
	P06737	PYGL	upNeo	P15153	RAC2	upNeo	Q5TAT6	COL13A1	downNeo	Q8N0S6	CENPL	upNeo
	P25090	FPR2	upNeo	Q99661	KIF2C	upNeo	Q14031	COL4A6	downNeo	Q9H0H5	RACGAP1	upNeo
	Q8IYS5	OSCAR	upNeo	O00139	KIF2A	upNeo	Q9NPA2	MMP25	upNeo	P49450	CENPA	upNeo
	P04839	CYBB	upNeo	P53350	PLK1	upNeo	O43184	ADAM12	upNeo	Q86UR1	NOXA1	downNeo
	P19256	CD58	upNeo	Q13509	TUBB3	downNeo	P05997	COL5A2	upNeo	Q53HL2	CDCA8	upNeo
	P10153	RNASE2	upNeo	Q8NBT2	SPC24	upNeo	Q92626	PXDN	#N/A	P49454	CENPF	upNeo
	O43914	TYROBP	upNeo	Q96H22	CENPN	upNeo	O15232	MATN3	upNeo	Q9NSV4	DIAPH3	upNeo
	O43759	SYNGR1	downNeo	P19878	NCF2	upNeo	O15230	LAMA5	downNeo	Q5JSP0	FGD3	upNeo
	Q9UBW5	BIN2	upNeo	Q9NSP4	CENPM	upNeo	Q13349	ITGAD	upNeo	Q9BZD4	NUF2	upNeo
	Q70J99	UNC13D	upNeo	Q02224	CENPE	upNeo	P20908	COL5A1	upNeo	O60814	HIST1H2BK	upNeo
	P00746	CFD	downNeo	Q6FI13	HIST2H2AA3	#N/A	P13497	BMP1	upNeo	Q5FBB7	SGO1	upNeo
	P23467	PTPRB	downNeo	P62745	RHOB	downNeo	Q06828	FMOD	downNeo	Q05513	PRKCZ	downNeo
	P04040	CAT	downNeo	O14777	NDC80	upNeo	P05362	ICAM1	upNeo	P50748	KNTC1	upNeo
	P22894	MMP8	upNeo				P04275	VWF	downNeo	P24844	MYL9	downNeo
	Q96AX2	RAB37	upNeo							Q8N257	HIST3H2BB	upNeo
	P15291	B4GALT1	upNeo							Q13177	PAK2	upNeo
	P09972	ALDOC	downNeo							P01023	A2M	downNeo
	P41218	MNDA	upNeo							P33778	HIST1H2BB	upNeo
	Q9Y5Z4	HEBP2	downNeo							Q13576	IQGAP2	downNeo
	P61626	LYZ	upNeo							Q2NKX8	ERCC6L	upNeo
	P02763	ORM1	upNeo							Q9H900	ZWILCH	upNeo
	Q92932	PTPRN2	downNeo							P30307	CDC25C	upNeo
	Q9H8H3	METTL7A	downNeo							P05109	S100A8	upNeo
	Q9NZK5	ADA2	upNeo							Q96L33	RHOV	downNeo
	P24158	PRTN3	upNeo							Q9NQS7	INCENP	upNeo
	P08246	ELANE	upNeo							Q15080	NCF4	upNeo
	P25024	CXCR1	upNeo							P42768	WAS	upNeo
	Q9BV40	VAMP8	upNeo							P15153	RAC2	upNeo
	Q14019	COTL1	upNeo							Q99661	KIF2C	upNeo
	P30273	FCER1G	upNeo							Q15642	TRIP10	downNeo
	Q12912	LRMP	upNeo							Q12774	ARHGEF5	downNeo
	P51159	RAB27A	upNeo							O00139	KIF2A	upNeo
	Q8NET5	NFAM1	upNeo							P53350	PLK1	upNeo
	Q9NZT1	CALML5	upNeo							Q13509	TUBB3	downNeo
	P11142	HSPA8	upNeo							Q8NBT2	SPC24	upNeo
	P25815	S100P	upNeo							Q96H22	CENPN	upNeo
	Q01432	AMPD3	upNeo							P19878	NCF2	upNeo
	Q8N138	ORMDL3	downNeo							Q9NSP4	CENPM	upNeo
	P01024	C3	upNeo							Q9UNA1	ARHGAP26	upNeo
	P21730	C5AR1	upNeo							Q02224	CENPE	upNeo
	P46976	GYG1	upNeo							Q6FI13	HIST2H2AA3	#N/A
	O43451	MGAM	upNeo							P62745	RHOB	downNeo
	Q13576	IQGAP2	downNeo							A8MVX0	ARHGEF33	downNeo
	P05107	ITGB2	upNeo							O14777	NDC80	upNeo
	Q10588	BST1	downNeo
	P05109	S100A8	upNeo
	P15309	ACPP	upNeo
	P20061	TCN1	upNeo
	P48595	SERPINB10	upNeo
	O75165	DNAJC13	upNeo
	Q9NQS5	GPR84	upNeo
	Q86UQ4	ABCA13	upNeo
	O00764	PDXK	upNeo
	P17213	BPI	upNeo
	Q96NW7	LRRC7	downNeo
	Q9NY25	CLEC5A	upNeo
	P02788	LTF	upNeo
	Q9NPA2	MMP25	upNeo
	P25105	PTAFR	upNeo
	P03973	SLPI	upNeo
	P51575	P2RX1	upNeo
	P49279	SLC11A1	upNeo
	Q5QGZ9	CLEC12A	upNeo
	Q96HJ5	MS4A3	upNeo
	O60234	GMFG	upNeo
	Q9UBR2	CTSZ	upNeo
	P09960	LTA4H	upNeo
	P02775	PPBP	upNeo
	Q6ZQN7	SLCO4C1	upNeo
	Q68CP4	HGSNAT	downNeo
	Q9NZF1	PLAC8	upNeo
	Q14165	MLEC	upNeo
	P08236	GUSB	upNeo
	Q13231	CHIT1	downNeo
[truncated: 5 more columns]
